# Supplementary material for: Identification and Characterization of Peanut Seed Coat Secondary Metabolites Inhibiting Aspergillus flavus Growth and Reducing Aflatoxin Contamination
Source: J Agric Food Chem. 2024 Oct 16;72(43):23844–58. doi: 10.1021/acs.jafc.4c05517 (PMC11528429; doi:10.1021/acs.jafc.4c05517)
Supplement: Supplementary file 1 — jf4c05517_si_001.xlsx [file jf4c05517_si_001.xlsx]

## Sheet: Title page 
	Short title : Growth inhibition of Aspergillus flavus and reduction in aflatoxin contamination by peanut seed coat metabolites
	Corresponding author : *Venugopal Mendu, Department of Agronomy, Agribusiness & Environmental Sciences, Texas A&M University, Kingsville, TX, 78363, USA, Tel: 361-5933722 Email : venugopal.mendu@tamuk.edu
	Article title: Identification and characterization of peanut seed coat secondary metabolites inhibiting Aspergillus flavus growth and reducing aflatoxin contamination.
	Leslie Commey1, Yehia Mechref2, Mark Burow1,3 and Venugopal Mendu 1,4*
	1Department of Plant and Soil Science, Texas Tech University, Lubbock, TX 79409, USA.
	2Department of Chemistry and Biochemistry, Texas Tech University, Lubbock, TX 79409, USA
	3Texas A&M AgriLife Research, Lubbock, TX 79403, USA
	4Department of Agronomy, Agribusiness & Environmental Sciences, Texas A&M University, Kingsville, TX, 78363, USA
	*Correspondence VM: Venugopal.mendu@tamuk.edu; Tel: +01 361-593-3722

## Sheet: Supplementary table S1
Supplementary table 1 Percentage colonization of Peanut accession via IVSC
Analysis of Variance
Source	Sum of Squares	df	Mean-Square	F-ratio	P-value
Seed size	40527.8	3	13509.3	830.487	p< 0.0001
Irrigation	14161	1	14161	870.553	p< 0.0001
Genotype	37065.2	5	7413.04	455.72	p< 0.0001
Seedsize x Irrigation	4080.56	3	1360.19	83.6179	p< 0.0001
Genotype x Irrigation	3324.67	5	774.037	47.5842	p< 0.0001
Seedsize x Genotype	11610.6	15	774.037	47.5842	p< 0.0001
SeedsizexGenotype xIrrigation	1520.44	15	101.363	6.23133	p< 0.0001
Rep(Irrigation)	187.556	4	46.8889	2.88251	0.029921
Seedsize xRep(Irrigation)	398.667	12	33.2222	2.04235	0.035518
Genotype xRep (Irrigation)	272.444	20	13.6222	0.837432	0.660583
Error	976	60	16.2667

## Sheet: Supplementary table S2
Name		Formula	MolecularWeight	1	2	3	Runtime	PI544346	PI544346	PI544346	BC34309	BC34309	BC34309	BC36002	BC36002	BC36002	Schubert	Schubert	Schubert	55437	55437	55437	Tmv-2	Tmv-2	Tmv
(-)-Borneol		C10 H18 O	154.136	153.128	75.5561	24.1775	10.906	23326.6	23885.2	21664.1	24867.3	30117.6	33036.3	22361.8	22974.9	22499.4	22843.2	31755.7	27798	27931	21795.5	26078.8	38338.9	65608.4	1.2072e+07
(-)-Jasmonicacid		C12 H18 O3	210.125	209.117	103.551	33.5091	9.618	81236.2	117336	113830	1.15832e+07	1.215e+07	1.45296e+07	114841	267575	249459	113875	98083	186543	1.70465e+06	1.11553e+06	1.40233e+06	187606	95269.2	45557.1
(-)-Maackiain-3-O-glucosyl-6''-O-malonate		C25 H24 O13	532.12	531.113	264.548	87.175	8.442	9.09682e+07	1.02812e+08	7.15385e+07	7.66908e+07	7.24641e+07	6.70797e+07	4.55908e+07	5.23258e+07	4.42574e+07	7.26393e+07	5.76427e+07	5.36923e+07	6.98947e+07	5.79773e+07	6.07955e+07	5.2322e+07	4.03708e+07	8.40875e+07
(-)-Quebrachitol		C7 H14 O6	194.078	193.071	95.5275	30.8347	0.956	2.08493e+08	3.42889e+08	2.42915e+08	1.96301e+08	2.75935e+08	1.87436e+08	1.09239e+08	1.0203e+08	1.18563e+08	7.39863e+08	5.73159e+08	4.58617e+08	1.90368e+08	1.91453e+08	2.52998e+08	1.92206e+07	2.0967e+07	2.06165e+08
(-)-Sophorol		C16 H12 O6	300.063	299.055	148.52	48.4987	8.488	2.26469e+06	273120	267278	4.8374e+06	5.11437e+06	5.10822e+06	3.41904e+06	3.3445e+06	3.17385e+06	1.11155e+06	5.85311e+06	6.4203e+06	1.5155e+06	1.10447e+06	97091.9	4.24324e+06	2.84842e+06	1.54788e+06
(-)threo-iso(homo)2citrate		C8 H12 O7	220.058	219.05	108.517	35.1645	1.117	7.23797e+06	1.29781e+07	6.31097e+06	7.62836e+06	8.00677e+06	8.73722e+06	6.08539e+06	5.58944e+06	6.00532e+06	1.96404e+06	1.21424e+07	1.21331e+07	1.00369e+07	8.69901e+06	1.19817e+07	2.85408e+06	2.44527e+06	1.22795e+07
(-)threo-iso(homo)3citrate		C9 H14 O7	234.073	233.065	115.525	37.5005	3.192	1.57168e+06	2.54251e+06	1.69073e+06	1.27613e+06	192529	1.28569e+06	571075	506431	657685	9.25553e+06	3.73436e+06	3.84186e+06	1.55532e+06	943345	887170	64060.1	59491.9	401981
(+)-2,7-Dideoxypancratistatin		C14 H15 N O6	293.089	292.081	145.033	47.3364	4.693	3.29178e+07	3.70503e+07	2.60914e+07	1.1386e+07	1.37944e+07	1.00086e+07	1.03734e+07	1.4992e+07	9.43871e+06	5.81127e+06	3.67805e+06	4.23747e+06	2.84374e+07	3.06734e+07	2.41798e+07	3.44467e+06	3.21885e+06	3.52412e+07
(+)-Gallocatechin		C15 H14 O7	306.073	305.065	151.525	49.5004	3.535	7.52168e+07	7.55603e+07	7.68904e+07	5.76268e+07	4.67129e+07	4.77109e+07	5.63292e+07	4.77733e+07	5.22016e+07	1.97345e+07	6.27021e+07	5.75033e+07	7.27964e+07	5.04766e+07	8.69344e+07	2.98257e+08	2.68963e+08	7.1614e+07
(+)-pinoresinol		C20 H22 O6	358.141	357.133	177.559	58.1784	11.265	2.58971e+06	1.86634e+06	2.06837e+06	453279	282063	371032	406768	291646	185582	34237.9	183085	213083	4.68003e+06	1.4596e+06	3.86752e+06	562955	412193	28991.9
(+)-syringaresinol		C22 H26 O8	418.162	417.154	207.569	68.1819	9.851	3.36444e+06	3.90662e+06	4.13478e+06	3.97319e+06	3.14092e+06	4.30948e+06	2.73319e+06	2.52762e+06	2.19331e+06	1.30702e+06	2.71899e+06	3.92126e+06	3.5743e+06	2.57725e+06	3.17289e+06	1.96736e+07	1.48449e+07	2.73078e+06
(+/-)12(13)-DiHOME		C18 H34 O4	314.245	313.237	155.611	50.8624	12.252	1.95245e+09	1.92937e+09	1.42101e+09	3.26709e+09	4.44643e+09	4.97109e+09	2.06547e+09	2.39607e+09	1.99133e+09	4.95329e+08	1.64255e+09	1.68884e+09	2.60742e+09	1.57684e+09	2.04074e+09	5.47302e+09	4.0684e+09	2.33454e+09
(+/-)13-HODE		C18 H32 O3	296.234	295.226	146.605	47.8606	13.442	2.6075e+07	1.76976e+07	2.34101e+07	1.92121e+07	2.51771e+07	3.98271e+07	1.3747e+07	2.08945e+07	1.00254e+07	3.67954e+06	1.23309e+07	1.12975e+07	2.69366e+07	9.96984e+06	3.95509e+07	8.6242e+07	5.26902e+07	2.46272e+07
(+/-)9(10)-EpOME		C18 H32 O3	296.234	295.226	146.605	47.8606	13.333	3.58854e+07	5.00508e+07	2.64625e+07	4.87181e+07	5.96376e+07	8.31163e+07	3.88804e+07	4.62444e+07	3.99469e+07	1.0496e+07	3.75128e+07	4.17912e+07	1.06507e+08	6.055e+07	7.62371e+07	2.16425e+08	1.69875e+08	8.43847e+07
(+/-)9,10-dihydroxy-12Z-octadecenoic acid		C18 H34 O4	314.245	313.237	155.611	50.8624	12.371	8.40628e+08	9.20967e+08	6.3245e+08	1.57397e+09	2.25451e+09	2.43756e+09	8.7929e+08	1.00735e+09	9.34441e+08	1.51153e+08	5.09599e+08	5.28579e+08	1.57414e+09	9.56716e+08	1.22396e+09	3.48139e+09	2.70162e+09	1.01044e+09
(+/-)9-HpODE		C18 H32 O4	312.229	311.221	154.603	50.5264	11.749	1.41352e+09	1.19215e+09	1.32976e+09	2.01768e+09	2.32876e+09	2.91414e+09	1.63181e+09	1.84849e+09	1.54159e+09	1.51228e+09	2.44179e+09	2.58646e+09	1.42424e+09	6.0183e+08	1.19082e+09	2.32896e+09	1.77155e+09	1.34527e+09
(+/-)-Camphoric acid		C10 H16 O4	200.105	199.097	98.5405	31.839	7.664	1.15497e+07	1.29048e+07	1.04563e+07	9.65246e+06	1.03972e+07	1.04119e+07	1.29397e+07	1.42838e+07	1.26934e+07	1.99398e+06	3.86268e+06	3.74375e+06	3.02066e+07	2.06855e+07	2.75396e+07	4.0483e+07	3.13479e+07	1.32806e+07
(±)9-HpODE		C18 H32 O4	294.219	293.211	145.598	47.5247	14.443	8.74636e+07	7.31649e+07	6.40293e+07	9.72158e+07	1.3302e+08	1.92933e+08	5.16072e+07	6.98882e+07	5.6677e+07	1.33583e+07	4.82764e+07	4.9748e+07	1.29505e+08	7.01536e+07	9.20891e+07	3.76517e+08	3.04698e+08	1.05083e+08
(±)-Abscisic acid		C15 H20 O4	264.135	263.127	130.556	42.5108	8.009	1.09671e+07	1.18863e+07	9.57477e+06	2.97018e+07	3.14897e+07	3.98868e+07	1.30395e+07	1.53849e+07	1.18385e+07	7.05451e+06	1.68142e+07	1.74901e+07	7.74725e+06	5.00888e+06	5.41117e+06	1.93245e+07	1.55907e+07	8.22192e+06
(10E,15Z)-9,12,13-Trihydroxy-10,15-octadecadienoic acid		C18 H32 O5	328.224	327.216	162.6	53.1922	10.671	3.94911e+08	4.12922e+08	3.06942e+08	4.13389e+08	4.2565e+08	5.66115e+08	4.05661e+08	4.35116e+08	3.74571e+08	4.7845e+07	1.93412e+08	2.02916e+08	1.08563e+09	5.52454e+08	8.04237e+08	1.26852e+09	9.69146e+08	5.4054e+08
(15Z)-9,12,13-Trihydroxy-15-octadecenoic acid		C18 H34 O5	330.24	329.232	163.608	53.5282	10.122	4.70426e+09	4.71332e+09	4.06767e+09	7.1381e+09	7.46137e+09	8.42446e+09	5.57238e+09	6.01414e+09	5.50551e+09	1.77515e+09	3.62369e+09	3.84675e+09	5.55269e+09	4.06308e+09	5.20633e+09	8.79593e+09	8.27014e+09	5.3084e+09
(1R,2S,3S,5S,11R,12R)-5-(furan-3-yl)-12-hydroxy-3,11-dimethyl-6,14-dioxatetracyclo[10.2.2.0Â?,ÂaÂa.0Âl,â¸]hexadec-15-ene-7,13-dione		C20 H22 O6	394.125	393.118	195.551	64.1758	3.314	4.79406e+07	1.93412e+07	2.68732e+07	9.63607e+06	7.09336e+06	7.69863e+06	6.84308e+06	7.05966e+06	5.08788e+06	2.00081e+08	2.89824e+07	3.4329e+07	3.06861e+08	2.20437e+08	2.79614e+08	1.11018e+07	1.94563e+07	6.27996e+07
(1'R,2S,4'S,5S,6R,8'R,10'E,12'S,13'S,14'E,16'E,20'S,24'S)-12',24'-Dihydroxy-6-isopropyl-5,11',13',22'-tetramethyl-5,6-dihydro-2'H,21'H-spiro[pyran-2,6'-[3,7,19]trioxatetracyclo[15.6.1.1~4,8~.0~20,24~]_x000D_ pentacosa[10,14,16,22]tetraene]-2',21'-dione		C33 H44 O8	568.303	567.295	282.64	93.2054	13.07	8.11458e+06	7.81314e+06	6.06842e+06	3.37915e+06	5.42289e+06	8.95266e+06	3.49923e+06	3.69283e+06	3.44046e+06	2.61299e+06	9.17576e+06	1.04469e+07	1.08557e+07	6.646e+06	5.25201e+06	8.33258e+07	5.86559e+07	6.12388e+06
(1R_2S)-1-Hydroxypropane-1_2_3-tricarboxylate		C6 H8 O7	192.027	191.019	94.5016	30.4927	1.009	8.85091e+08	1.44652e+08	7.25883e+08	3.98111e+08	1.08526e+09	1.20018e+09	4.77805e+08	5.36153e+09	4.88196e+08	8.32236e+09	4.7528e+08	7.05669e+09	4.75378e+09	6.34926e+08	7.79978e+08	7.52273e+07	7.12893e+07	7.91979e+08
(1-Ribosylimidazole)-4-acetate		C10 H14 N2 O6	258.085	257.077	127.531	41.5024	1.126	6.55331e+06	1.30732e+07	7.93287e+06	1.28146e+07	1.09987e+07	1.01987e+07	1.24741e+07	1.19767e+07	1.21687e+07	3.48554e+07	2.10288e+07	2.51653e+07	4.6422e+06	7.09645e+06	5.65893e+06	5.51535e+06	5.26875e+06	8.33461e+06
(1S,2R)-2,3,3a,4,5,7,12b,12c-Octahydro-1H-[1,3]dioxolo[4,5-j]pyrrolo[3,2,1-de]phenanthridine-1,2-diyl diacetate		C20 H23 N O6	373.151	372.144	185.064	60.6801	3.601	5.17891e+06	6.36138e+06	6.70781e+06	1.20568e+06	1.31816e+06	1.4837e+06	3.00907e+06	2.73814e+06	3.03311e+06	1.50772e+06	1.66706e+06	1.64562e+06	2.1406e+06	2.73256e+06	2.75142e+06	500779	469797	3.42613e+06
(1S,2R,5S)-2-Isopropyl-5-methylcyclohexyl 3-oxobutanoate		C14 H24 O3	240.172	239.164	118.574	38.5169	12.517	915510	1.07561e+06	848984	1.26879e+06	752191	1.07012e+06	1.00813e+06	1.06543e+06	1.03153e+06	381561	736781	612140	4.58484e+06	2.52141e+06	5.09872e+06	8.76339e+06	4.23642e+06	3.00555e+06
(1S_3R_4S)-3_4-Dihydroxycyclohexane-1-carboxylate		C7 H12 O4	160.073	159.066	78.5249	25.1671	2.33	6.50754e+06	5.02318e+06	3.51657e+06	4.30969e+06	4.60243e+06	5.48468e+06	4.68248e+06	7.09768e+06	3.37191e+06	3.31738e+06	3.02974e+06	5.84277e+06	7.80808e+06	5.99274e+06	4.77611e+06	3.84747e+07	3.29835e+07	7.49139e+06
(1xi)-1,5-Anhydro-1-[(2R,3R)-2-(3,4-dihydroxyphenyl)-3,5,7-trihydroxy-3,4-dihydro-2H-chromen-6-yl]-D-glucitol		C21 H24 O11	452.131	451.123	224.554	73.8434	3.081	8.8198e+07	7.98524e+07	6.98943e+07	6.94471e+07	8.57527e+07	9.99146e+07	9.76463e+07	1.22884e+08	9.282e+07	3.28048e+07	3.03834e+07	3.30027e+07	1.26119e+08	9.81314e+07	1.10391e+08	1.07921e+08	1.0976e+08	1.25448e+08
(20S_22S_25S)-22_25-Epoxyfurost-5-ene-3beta_26-diol3-O-beta-D-glucoside		C33 H52 O9	592.362	591.354	294.669	97.2152	11.301	3.11856e+07	3.26372e+07	2.36568e+07	1.42608e+07	1.48425e+07	1.95879e+07	5.90561e+06	6.78276e+06	6.53251e+06	7.78116e+06	1.2785e+07	1.18168e+07	1.73847e+07	1.20554e+07	1.48814e+07	2.37793e+07	2.0894e+07	2.40018e+07
(2beta,3beta,6beta,14S)-5,10,16-Trihydroxy-2,3-epoxygrayanotoxane-6,14-diyl diacetate		C24 H36 O8	452.24	451.232	224.608	73.8616	11.349	2.05522e+06	2.3101e+06	1.29698e+06	828825	568773	1.35153e+06	152580	213994	189101	1.79877e+06	2.25778e+06	1.98117e+06	4.20173e+06	2.08547e+06	2.72909e+06	1.02332e+07	5.47126e+06	7.2296e+06
(2E)-1-(4-Hydroxyphenyl)-3-(5-methoxy-2,2-dimethyl-2H-chromen-6-yl)-2-propen-1-one	Licoagrochalcone B	C21 H20 O4	336.135	335.128	166.556	54.5108	13.173	1.7893e+06	1.71767e+06	1.48541e+06	53272.6	113200	154458	116734	152496	105973	1.32308e+06	4.77762e+06	4.7999e+06	716132	438545	609503	1.19966e+06	807183	702383
(2E)-5-{(1R,4aS,5S,6R,8aS)-5-[(β-D-Glucopyranosyloxy)methyl]-6-hydroxy-5,8a-dimethyl-2-methylenedecahydro-1-naphthalenyl}-3-methyl-2-penten-1-yl β-D-glucopyranoside		C32 H54 O13	692.364	691.356	344.67	113.882	7.385	3.35211e+06	4.25497e+06	3.10959e+06	983779	978130	934653	710156	771531	671727	6.84019e+06	4.92536e+06	4.86184e+06	2.13641e+06	2.54008e+06	2.45319e+06	60496.7	49160.5	1.82291e+06
(2E,4Z)-2-Hydroxy-6-(2-hydroxyphenoxy)-6-oxo-2,4-hexadienoic acid		C12 H10 O6	250.047	249.039	123.512	40.1627	3.128	8.88219e+06	8.6782e+06	6.25194e+06	4.75256e+06	4.49617e+06	5.81107e+06	4.41171e+06	4.27768e+06	2.99513e+06	340759	748922	815184	5.32115e+06	2.45295e+06	4.56877e+06	1.6891e+07	1.41906e+07	3.78261e+06
(2-Hydroxy-2-oxido-1,3,2-dioxaphospholan-4-yl)methyl (9Z,12Z)-9,12-octadecadienoate		C21 H37 O6 P	416.232	415.224	206.604	67.8602	16.36	1.67644e+07	1.32445e+07	205231	671066	468849	303326	187273	1.07661e+08	2.7517e+07	141219	9.65652e+07	8.73489e+07	111864	8.09327e+07	149626	830718	2.87504e+07	1.82133e+07
(2R)-1-{[(2-Aminoethoxy)(hydroxy)phosphoryl]oxy}-3-hydroxy-2-propanyl (9Z,12Z,15Z)-9,12,15-octadecatrienoate		C23 H42 N O7 P	475.269	474.261	236.123	77.6997	12.424	7.81154e+06	6.73593e+06	5.50414e+06	2.77532e+06	4.0071e+06	5.34972e+06	2.96828e+06	3.5017e+06	3.32641e+06	2.10797e+07	5.35753e+07	5.34568e+07	2.84793e+06	1.88104e+06	2.15002e+06	3.5651e+06	2.5138e+06	2.64627e+06
(2R)-2,3-Dihydroxypropanoic acid		C3 H6 O4	106.027	105.019	51.5015	16.1593	0.946	1.67434e+08	1.94542e+08	1.92036e+08	2.02821e+08	1.85932e+08	2.09523e+08	1.84486e+08	2.26237e+08	1.88671e+08	3.08685e+08	3.82791e+08	3.37308e+08	1.75778e+08	1.95209e+08	1.89138e+08	5.70998e+07	5.88114e+07	1.5834e+08
(2R)-2-beta-D-Glucopyranosyloxy-4-hydroxy-7-methoxy-(2H)-1_4-benzoxazin-3(4H)-one		C15 H19 N O10	373.1	372.092	185.038	60.6716	2.202	1.01805e+08	8.61906e+07	5.29581e+07	6.92635e+07	4.81129e+07	5.09597e+07	129539	6.44081e+07	109089	1.60427e+08	8.0722e+07	1.51623e+08	1.71082e+08	2.19819e+08	7.72622e+07	11633.9	11334.1	1.10019e+08
(2R)-2-Hydroxy-3-(phosphonooxy)propyl (11Z,14E)-11,14-icosadienoate		C23 H43 O7 P	462.274	461.266	229.625	75.5339	14.094	401015	360978	463792	332218	215532	313873	128021	6.95399e+07	1.50014e+07	119596	159224	198563	240085	4.7571e+06	270542	718708	283700	179856
(2R)-2-Hydroxy-3-[(hydroxy{[(1S,2R,3R,4S,5S,6R)-2,3,4,5,6-pentahydroxycyclohexyl]oxy}phosphoryl)oxy]propyl palmitate		C25 H49 O12 P	572.296	571.288	284.636	93.8709	11.874	9.64063e+07	1.83355e+06	309594	523336	586593	749485	377806	1.22736e+08	501414	487655	746408	8.96297e+07	2.08026e+07	364771	304098	653106	546351	7.79496e+07
(2R,3R)-3,5-Dihydroxy-2-(4-hydroxy-3-methoxyphenyl)-3,4-dihydro-2H-chromen-7-yl beta-D-glucopyranosiduronic acid		C22 H24 O12	480.126	479.118	238.551	78.5092	5.331	65987.5	75190.5	202010	1.79451e+06	1.98714e+06	1.60588e+06	2.73716e+06	2.37994e+06	2.49319e+06	5.46795e+06	7.7143e+06	8.16955e+06	5.70997e+06	5.44626e+06	6.35047e+06	1.87392e+07	1.84014e+07	9.60167e+06
(2R_3S)-2_3-Dimethylmalate		C6 H10 O5	162.053	161.045	79.5146	25.497	0.911	4.07173e+08	7.12335e+08	6.37665e+08	4.11921e+08	6.2615e+08	4.9259e+08	3.26768e+08	3.49816e+08	4.05067e+08	2.28858e+08	8.04441e+08	5.69584e+08	6.13158e+08	4.81312e+08	4.34391e+08	7.55923e+07	8.31791e+07	5.14407e+08
(2R_3S)-3-Isopropylmalate		C7 H12 O5	176.068	175.06	86.5222	27.8329	1.132	4.81997e+07	7.7966e+07	4.22333e+07	3.63319e+07	3.34449e+07	3.10793e+07	2.62966e+07	4.06645e+07	3.50449e+07	3.80566e+06	1.36474e+07	1.42373e+07	4.1516e+07	5.90965e+07	4.77742e+07	6.89602e+07	5.5934e+07	8.07101e+07
(2R_4S)-2_4-Diaminopentanoate		C5 H12 N2 O2	132.09	131.082	64.5331	20.5032	0.856	6.57377e+06	8.09111e+06	8.56482e+06	1.55975e+07	1.68118e+07	8.34718e+06	1.48747e+07	8.90499e+06	1.07991e+07	7.0795e+06	8.3491e+06	7.59251e+06	6.44437e+06	5.48202e+06	5.71291e+06	6.29624e+06	7.66054e+06	5.01352e+06
(2S)-2-{[1-(R)-Carboxyethyl]amino}pentanoate		C8 H15 N O4	189.1	188.092	93.0382	30.0049	2.823	1.51917e+06	1.85138e+06	1.26473e+06	3.33393e+07	3.32516e+07	4.73108e+07	642479	713694	657331	515784	753743	506620	2.90111e+06	1.82839e+06	2.7887e+06	713987	628748	1.09826e+06
(2S)-2-Isopropyl-3-oxosuccinate		C7 H10 O5	174.052	173.045	85.5145	27.497	2.05	1.24634e+07	2.97954e+06	4.58498e+06	7.56758e+06	8.63916e+06	4.42519e+06	3.78138e+06	1.11977e+07	3.84239e+06	2.8463e+07	2.90003e+07	5.16086e+07	8.04806e+06	6.81498e+06	2.72481e+06	1.64248e+06	1.47619e+06	2.80038e+06
(2S)-3-Hydroxy-1,2-propanediyl dibutanoate		C11 H20 O5	232.13	231.123	114.553	37.1766	6.219	2.72325e+07	3.08397e+07	2.44008e+07	2.0693e+07	2.20704e+07	2.27325e+07	3.11045e+07	3.68823e+07	4.63651e+07	3.96214e+06	6.28923e+06	6.35376e+06	6.82921e+07	5.00014e+07	6.55601e+07	9.30086e+07	7.8628e+07	4.00911e+07
(2S)-3-Hydroxy-2-({[(3S,4S,5R)-2,3,4-trihydroxy-5-(hydroxymethyl)tetrahydro-2-furanyl]methyl}amino)butanoic acid (non-preferred name)		C10 H19 N O8	281.11	280.102	139.043	45.3399	0.897	7.49785e+06	5.07235e+06	6.70603e+06	4.70291e+06	4.17808e+06	7.53233e+06	4.52523e+06	4.87638e+06	3.14077e+06	6.98461e+06	8.44526e+06	8.21831e+06	7.13587e+06	4.64411e+06	9.23386e+06	7.97368e+06	9.41217e+06	5.28431e+06
(2S,2'R,3R,3'R)-2,2'-Bis(3,4-dihydroxyphenyl)-3',5,5',7,7'-pentahydroxy-2,2',3,3'-tetrahydro-4H,4'H-3,8'-bichromene-4,4'-dione		C30 H22 O13	590.106	589.098	293.541	96.8392	7.366	1.99369e+07	2.1135e+07	2.0428e+07	4.26175e+07	4.14297e+07	3.62758e+07	4.6341e+07	4.67703e+07	4.12546e+07	9.17893e+06	1.96044e+07	2.29083e+07	2.89729e+07	2.23484e+07	2.78608e+07	4.00281e+07	3.62299e+07	2.01336e+07
(2S,3R)-3-[(2-Nitro-1H-imidazol-1-yl)methoxy]-1,2,4-butanetriol		C8 H13 N3 O6	247.08	246.072	122.028	39.6682	1.087	1.77557e+06	4.16396e+06	3.56004e+06	1.71685e+06	1.73353e+06	1.41213e+06	2.18574e+06	861409	2.77936e+06	1.12969e+06	4.4267e+06	2.32448e+06	1.636e+06	3.8787e+06	3.11903e+06	223350	227870	2.14847e+06
(2S,3S)-2,3-dihydro-3-hydroxyanthranilic acid zwitterion		C7 H9 N O3	155.058	154.05	76.0173	24.3313	2.532	1.09281e+07	7.95008e+06	8.56341e+06	6.99486e+06	1.33676e+07	8.53376e+06	4.02282e+06	4.77007e+06	2.52491e+06	2.44896e+07	2.93764e+07	3.96305e+07	9.88431e+06	5.75765e+06	5.68135e+06	2.59285e+07	2.95102e+07	7.23198e+06
(2S_3R)-3-Hydroxybutane-1_2_3-tricarboxylate		C7 H10 O7	206.042	205.034	101.509	32.8286	1.564	2.8075e+07	3.32016e+07	5.84849e+06	2.38123e+07	3.29146e+07	1.64466e+07	2.12171e+07	3.93065e+07	2.47316e+07	3.05915e+08	2.42929e+07	4.64394e+07	2.97913e+07	6.47585e+07	1.59979e+07	1.31783e+06	2.24223e+06	4.27163e+07
(2Z)-3,7-Dimethyl-2,6-octadien-1-yl 3-oxobutanoate		C14 H22 O3	238.156	237.149	117.566	38.181	9.753	3.59192e+06	3.59843e+06	2.64181e+06	7.91974e+06	8.35822e+06	1.00411e+07	4.62882e+06	4.94454e+06	4.42708e+06	1.19665e+06	2.73121e+06	2.58868e+06	2.91543e+06	1.71644e+06	2.61528e+06	6.53722e+06	4.95377e+06	2.68809e+06
(3aR,4R,5R,6aS)-5-Hydroxy-4-[(1E,3S)-3-hydroxy-1-octen-1-yl]hexahydro-2H-cyclopenta[b]furan-2-one		C15 H24 O4	268.167	267.159	132.572	43.1827	11.482	2.64766e+06	2.57431e+06	2.07836e+06	1.79171e+06	2.27631e+06	2.55406e+06	2.06415e+06	2.55529e+06	2.01762e+06	1.83456e+06	6.29498e+06	6.50922e+06	1.48002e+06	806469	1.17266e+06	8.5472e+06	5.96016e+06	3.48898e+06
(3aR,4R,6E,9S,10Z,11aR)-9-Acetoxy-6,10-dimethyl-3-methylene-2-oxo-2,3,3a,4,5,8,9,11a-octahydrocyclodeca[b]furan-4-yl (2E)-4-hydroxy-2-(hydroxymethyl)-2-butenoate		C22 H28 O8	420.177	419.17	208.577	68.5178	10.119	554746	691264	255167	178523	183114	202112	153698	154949	147107	200775	784330	937521	2.82696e+06	1.21012e+06	1.9251e+06	1.05551e+07	8.43531e+06	990230
(3R)-beta-Leucine		C6 H13 N O2	131.095	130.087	64.0355	20.3373	1.138	1.25174e+07	1.72709e+07	1.64007e+07	1.16405e+07	1.06516e+07	1.23634e+07	1.34936e+07	1.42666e+07	1.55359e+07	9.17137e+07	6.69729e+07	5.20584e+07	7.87646e+06	8.37182e+06	1.05922e+07	908811	888933	9.32947e+06
(3S)-3_6-Diaminohexanoate		C6 H14 N2 O2	146.105	145.098	71.541	22.8391	0.842	1.01973e+06	2.03095e+06	1.78474e+06	2.329e+06	2.71306e+06	1.69355e+06	4.28775e+06	4.29939e+06	4.73106e+06	1.47453e+06	2.8072e+06	1.44114e+06	1.21722e+06	1.27867e+06	1.45322e+06	332543	470825	366154
(3S)-3-{[(2E)-4-Carboxy-2-butenoyl]oxy}-4-(trimethylammonio)butanoate		C12 H19 N O6	273.121	272.113	135.048	44.0083	4.565	3.1565e+06	6.47674e+06	3.76108e+06	344674	318300	223870	393495	276611	289514	9.55755e+06	1.17615e+07	1.13933e+07	1.42461e+06	1.29775e+06	4.68305e+06	875865	583779	3.31863e+06
(3S,4R)-3,4,5-Trihydroxy-4'-oxo-3',4,4',5-tetrahydro-2'H,3H-spiro[furan-2,1'-naphthalene]-6'-carboxylic acid		C14 H14 O7	294.073	293.065	145.525	47.5004	5.924	3.70854e+07	2.99132e+07	3.23842e+07	3.11207e+07	3.19735e+07	3.00343e+07	2.31316e+07	2.74192e+07	2.23686e+07	4.58484e+06	5.44431e+06	5.21895e+06	4.22544e+07	3.21705e+07	3.89298e+07	4.48926e+07	3.52535e+07	3.04429e+07
(3S_4S)-3-Hydroxytetradecane-1_3_4-tricarboxylate		C17 H30 O7	346.198	345.191	171.587	56.188	10.911	7.37238e+06	8.36114e+06	4.90304e+06	3.44988e+06	3.83834e+06	4.80146e+06	4.69699e+06	7.35743e+06	5.04914e+06	313111	919571	817204	2.4135e+07	1.30559e+07	1.82918e+07	2.31918e+07	1.5475e+07	1.04425e+07
(4E)-2-Oxohexenoicacid		C6 H8 O3	128.047	127.04	62.5119	19.8295	2.935	1.5014e+06	1.20865e+06	1.40226e+06	1.20294e+06	1.09068e+06	1.84012e+06	1.1052e+06	1.36574e+06	769062	1.10305e+06	3.16494e+06	3.20907e+06	1.40639e+06	772816	1.02785e+06	1.43359e+07	1.16906e+07	3.14857e+06
(4R,5S,9S,10R,12S,13S)-1,5,9-Trimethyl-11,14,15,16-tetraoxatetracyclo[10.3.1.0~4,13~.0~8,13~]hexadecan-10-ol		C15 H24 O5	284.162	283.154	140.569	45.8485	13.103	1.11097e+06	1.336e+06	954491	848863	1.10409e+06	1.46439e+06	965727	1.24121e+06	1.39636e+06	147979	497306	488222	3.20198e+06	2.47019e+06	3.75857e+06	5.60752e+06	3.09964e+06	2.72329e+06
(4S)-4-[(11-Carboxyundecanoyl)oxy]-4-(trimethylammonio)butanoate		C19 H35 N O6	373.245	372.237	185.111	60.6958	10.146	2.72874e+06	2.26604e+06	1.85889e+06	3.94422e+06	3.6583e+06	5.5057e+06	273480	197532	314673	88692.3	111718	112501	2.69041e+06	2.36591e+06	2.90615e+06	631557	834584	799034
(4S)-4_6-Dihydroxy-2_5-dioxohexanoate		C6 H8 O6	176.032	175.024	86.5041	27.8269	1.099	2.42629e+07	3.78122e+07	3.58086e+07	3.82104e+07	3.91312e+07	3.44766e+07	3.15131e+07	2.17153e+07	3.16096e+07	1.49438e+08	1.21893e+08	9.96761e+07	2.32478e+07	2.88755e+07	3.47537e+07	5.94412e+06	6.03355e+06	3.40686e+07
(5Z_9E_14Z)-(8xi_11xi_12S)-8_11_12-Trihydroxyicosa-5_9_14-trienoate		C20 H34 O5	354.24	353.232	175.608	57.5282	12.64	5.36709e+06	4.57542e+06	3.82612e+06	6.63728e+06	1.00432e+07	1.35351e+07	4.51445e+06	5.57779e+06	3.58353e+06	2.8356e+07	1.04392e+08	1.07828e+08	4.81545e+06	2.56121e+06	3.70032e+06	4.00152e+07	3.45525e+07	1.05164e+07
(6aR_11aR)-3_9-Dihydroxypterocarpan	demethylmedicarpin	C15 H12 O4	256.073	255.065	126.525	41.1671	10.413	418191	422440	359147	787737	938377	985686	1.81446e+06	2.15277e+06	1.56442e+06	1.08894e+06	3.08549e+06	3.3804e+06	122045	80554	111473	266396	206715	107230
(6aS_11aS)-3_6a_9-Trihydroxypterocarpan		C15 H12 O5	272.068	271.06	134.522	43.8329	9.113	7.04821e+06	7.92958e+06	6.09059e+06	6.41277e+06	7.0413e+06	7.30026e+06	5.68814e+06	6.40509e+06	5.08253e+06	3.71963e+06	1.08247e+07	1.14195e+07	1.26305e+07	8.05453e+06	1.13151e+07	2.74225e+07	2.04679e+07	9.51383e+06
(6R,7S)-6,7-Dihydroxy-8-methyl-8-azabicyclo[3.2.1]oct-3-yl (2E)-2-methyl-2-butenoate		C13 H21 N O4	255.146	254.139	126.061	41.0126	10.207	50174.1	62226.9	52624.7	9.65776e+06	9.41203e+06	1.11128e+07	60203.6	72226.2	52548.8	18577.3	39695.9	50372.9	938154	600510	723668	110582	79800.8	70945.3
(7R)-7-(4-Carboxybutanamido)cephalosporanate		C15 H18 N2 O8 S	386.078	385.07	191.527	62.8345	1.626	3.10718e+06	3.67337e+06	153931	1.1197e+06	1.15321e+06	930058	1.24288e+06	2.45729e+06	1.41586e+06	9.49862e+06	5.91209e+06	6.4272e+06	4.88205e+06	3.84873e+06	3.08155e+06	32456.2	43313.2	2.75041e+06
(7S_8S)-DiHODE		C18 H32 O4	312.229	311.221	154.603	50.5264	11.69	3.96961e+08	6.88822e+08	5.28237e+07	1.13326e+09	1.22649e+09	1.585e+09	6.60756e+07	7.59436e+07	7.37858e+07	4.93653e+07	1.6233e+09	1.65821e+09	6.45829e+07	3.2586e+08	5.32199e+07	1.35682e+09	1.03758e+09	7.75848e+08
(9S_10S)-10-Hydroxy-9-(phosphonooxy)octadecanoate		C18 H37 O7 P	396.227	395.219	196.602	64.526	11.76	2.53754e+06	2.87943e+06	2.10216e+06	8.34934e+07	8.88485e+07	9.45414e+07	3.14692e+06	4.44562e+06	3.26499e+06	1.27012e+06	3.32506e+06	2.95833e+06	1.03014e+07	6.69185e+06	8.1675e+06	1.04841e+08	7.74159e+07	3.44787e+06
(9S_10S)-9_10-Dihydroxyoctadecanoate		C18 H36 O4	316.26	315.252	156.618	51.1983	12.987	3.97985e+08	3.70036e+08	2.90221e+08	8.46153e+08	1.00474e+09	1.30671e+09	3.88276e+08	4.77711e+08	3.53637e+08	9.33033e+07	3.39689e+08	3.62361e+08	1.17083e+09	7.01095e+08	8.34014e+08	2.21087e+09	1.60722e+09	5.7855e+08
(9Z)-(13S)-12_13-Epoxyoctadeca-9_11-dienoicacid		C18 H30 O3	294.219	293.211	145.598	47.5247	13.091	2.33134e+07	1.95975e+07	2.21792e+07	3.49115e+07	3.83459e+07	5.8384e+07	1.82687e+07	2.13746e+07	2.35121e+07	1.49227e+07	5.43795e+07	5.31203e+07	1.39355e+07	8.39096e+06	1.28146e+07	1.27808e+07	6.48049e+06	1.67851e+07
(9Z_15Z)-(13S)-12_13-Epoxyoctadeca-9_11_15-trienoicacid		C18 H28 O3	292.203	291.195	144.59	47.1888	13.455	1.73705e+07	1.27262e+07	1.32207e+07	3.09833e+07	3.88168e+07	6.01241e+07	8.94766e+06	1.04483e+07	8.72088e+06	9.05854e+06	3.52677e+07	3.61821e+07	1.3826e+07	7.90216e+06	9.66269e+06	3.37596e+07	2.17529e+07	1.30975e+07
(E)-2-(Methoxycarbonylmethyl)butenedioate		C7 H8 O6	188.032	187.024	92.5042	29.8269	1.593	2.38651e+07	1.96508e+07	1.41325e+07	3.88864e+07	3.16858e+07	3.94584e+07	4.51925e+07	6.81304e+07	4.56838e+07	7.3441e+07	6.88285e+07	7.09919e+07	4.26826e+07	4.21259e+07	3.20759e+07	1.69279e+06	1.60797e+06	3.47252e+07
(E)-Glutaconate		C5 H6 O4	130.027	129.019	63.5016	20.1593	1.126	2.75399e+08	3.66728e+08	3.45296e+08	3.63876e+08	3.80176e+08	3.8264e+08	2.87736e+08	2.8244e+08	3.12715e+08	8.01351e+08	6.20676e+08	4.53277e+08	3.15811e+08	2.84399e+08	2.741e+08	6.42496e+07	5.82975e+07	2.90565e+08
(R)(-)-Allantoin		C4 H6 N4 O3	158.044	157.036	77.5101	24.8289	0.966	2.22778e+07	2.92237e+07	2.4357e+07	1.39305e+07	1.38264e+07	1.71238e+07	6.65611e+06	6.29055e+06	7.63084e+06	2.19403e+07	5.1539e+07	4.46182e+07	1.71672e+07	3.22335e+07	3.46549e+07	7.6781e+07	6.27891e+07	2.47381e+07
(R)-10-Hydroxystearate		C18 H36 O3	300.266	299.258	148.621	48.5325	15.202	2.48166e+07	1.96614e+07	3.55569e+07	1.15488e+07	4.91905e+06	2.86476e+07	6.98312e+06	6.24791e+06	4.32507e+06	1.97597e+07	7.04658e+06	7.39907e+06	2.57078e+07	1.59976e+07	2.2836e+07	6.82907e+07	2.64901e+07	1.44489e+07
(R)-2_3-Dihydroxy-3-methylbutanoate		C5 H10 O4	134.058	133.05	65.5172	20.8312	1.617	4.808e+07	5.40387e+07	3.24286e+07	2.95514e+07	3.15018e+07	2.2292e+07	2.63686e+07	3.87541e+07	2.073e+07	2.07461e+07	2.19012e+07	2.12113e+07	5.12867e+07	5.08068e+07	3.62502e+07	9.78507e+06	8.63633e+06	3.53845e+07
(R)-2-Hydroxyglutarate		C5 H8 O5	148.037	147.029	72.5066	23.161	0.912	2.63602e+07	1.88475e+07	6.18899e+07	4.92661e+07	5.70832e+07	6.04441e+07	3.55816e+07	3.48897e+07	3.61937e+07	6.26543e+07	3.60851e+07	8.87128e+07	7.32161e+07	4.29416e+07	6.93871e+07	8.02071e+06	7.09877e+06	6.30938e+07
(R)-3-((R)-3-Hydroxybutanoyloxy)butanoate		C8 H14 O5	190.084	189.076	93.5302	30.1689	5.327	1.34011e+07	1.45021e+07	1.49892e+07	1.4287e+07	1.23304e+07	1.30983e+07	1.31163e+07	1.61265e+07	1.5508e+07	1.27681e+07	9.92886e+06	1.09609e+07	2.34795e+07	1.57514e+07	2.11875e+07	4.98469e+07	2.57048e+07	2.00002e+07
(R)-3-(4-Hydroxyphenyl)lactate		C9 H10 O4	182.058	181.05	89.5171	28.8312	3.076	1.01776e+06	1.30237e+07	1.44392e+07	2.41333e+07	1.71712e+07	2.36064e+07	4.29425e+06	2.96332e+06	2.42939e+06	1.3007e+07	1.48695e+07	1.54315e+07	7.50028e+06	5.61826e+06	1.0916e+07	1.33624e+07	2.00064e+07	9.296e+06
(R)-3-Hydroxy myristic acid		C14 H28 O3	244.203	243.195	120.59	39.1888	13.853	2.14943e+07	1.9428e+07	1.68297e+07	1.69845e+07	2.40321e+07	3.26848e+07	7.23951e+06	8.64122e+06	7.72922e+06	1.98523e+06	6.76164e+06	7.33458e+06	1.64935e+07	9.72974e+06	1.20179e+07	3.90245e+07	2.49599e+07	1.43641e+07
(R)-4-Dehydropantoate		C6 H10 O4	146.058	145.05	71.5171	22.8312	1.114	2.51854e+06	2.88243e+06	2.1459e+06	3.93629e+06	3.5389e+06	4.25229e+06	1.75991e+06	2.10785e+06	2.0471e+06	1.34964e+06	9.11019e+06	6.99134e+06	2.3402e+06	366549	2.55643e+06	7.24035e+06	6.7481e+06	433801
(R)-Lactate		C3 H6 O3	90.0314	89.0236	43.5039	13.4935	1.268	3.4028e+08	8.3489e+08	6.53664e+08	2.46857e+08	4.01412e+08	1.48273e+08	2.17923e+08	2.10308e+08	2.60334e+08	1.19308e+09	4.93413e+08	2.33776e+08	3.27066e+08	4.72785e+08	5.10368e+08	1.83163e+07	3.07231e+07	5.18787e+08
(R)-Malate		C4 H6 O5	134.021	133.014	65.499	20.8252	5.422	768900	821913	679543	637465	695008	608197	902205	1.57951e+06	854908	3.68731e+06	3.11168e+06	4.1173e+06	762834	636819	654789	1.33493e+07	1.04239e+07	4.08779e+06
(R)-Pantolactone		C6 H10 O3	130.063	129.055	63.5198	20.1654	3.955	5.1673e+07	3.29356e+07	4.63304e+07	1.88233e+08	1.64222e+08	1.75032e+08	2.00118e+07	2.34539e+07	2.78518e+07	3.85363e+07	3.68099e+07	1.10414e+07	2.01724e+07	2.36039e+07	5.14382e+07	4.34572e+06	4.03191e+06	9.90259e+06
(R)-Prunasin		C14 H17 N O6	295.105	294.097	146.041	47.6724	2.047	2.66639e+06	1.77458e+07	1.13434e+07	1.2313e+07	472428	1.0656e+07	8.33295e+06	3.21396e+06	1.14011e+07	4.10458e+06	1.33386e+07	2.6514e+06	2.19426e+06	839810	1.38508e+07	37398.9	30729.4	1.83483e+06
(S)-2-Acetolactate		C5 H8 O4	132.042	131.034	64.5093	20.4953	0.945	6.49262e+08	7.50628e+08	8.37474e+08	1.3493e+09	1.16666e+09	1.26342e+09	6.13489e+08	5.35958e+08	6.11061e+08	3.13456e+08	7.20623e+08	5.53575e+08	6.49481e+08	8.4988e+08	1.05301e+09	2.69124e+08	2.52329e+08	6.02634e+08
(S)-4-Amino-5-oxopentanoate		C5 H9 N O3	131.058	130.05	64.0173	20.3313	1.134	1.36463e+07	1.60293e+07	1.58752e+07	1.89737e+07	2.02054e+07	1.87731e+07	1.06958e+07	1.11131e+07	9.20634e+06	3.05178e+07	1.66146e+07	1.40549e+07	1.08371e+07	9.35881e+06	1.17166e+07	7.97007e+06	7.0545e+06	1.24815e+07
(S)-autumnaline		C21 H27 N O5	373.188	372.18	185.082	60.6862	8.083	1.80484e+06	1.87846e+06	1.25045e+06	3.13002e+06	2.25779e+06	2.27938e+06	2.30491e+06	2.97266e+06	3.02266e+06	5.49414e+06	1.00281e+07	7.17833e+06	1.6477e+06	1.52408e+06	1.53962e+06	3.79678e+06	2.36706e+06	1.57155e+06
(S)-Methylmalonatesemialdehyde		C4 H6 O3	102.032	101.024	49.5041	15.4935	0.972	5.03475e+08	6.84829e+08	9.83928e+08	2.79339e+08	9.95036e+08	6.56735e+08	3.3515e+08	4.1522e+08	5.4639e+08	7.63638e+08	1.22625e+09	7.34905e+08	8.13011e+08	6.16227e+08	9.55052e+08	7.62973e+07	8.274e+07	8.20686e+08
?-Zearalenol		C18 H24 O5	320.161	319.154	158.569	51.8485	4.404	3.93928e+06	3.60216e+06	3.33186e+06	1.96054e+06	2.2749e+06	2.36362e+06	2.86051e+06	3.04888e+06	2.63581e+06	7.77735e+06	5.62285e+06	4.63672e+06	1.24908e+07	1.12778e+07	1.18481e+07	5.5225e+06	5.55853e+06	1.06871e+07
[(3S,4R,5S)-5-{[(2S,3R,4S,5S,6R)-4,5-dihydroxy-6-(hydroxymethyl)-2-(4-hydroxyphenoxy)oxan-3-yl]oxy}-3,4-dihydroxyoxolan-3-yl]methyl 4-hydroxybenzoate		C24 H28 O13	524.152	523.144	260.564	85.8469	4.244	1.18133e+07	1.31236e+07	7.73824e+06	2.41293e+07	2.43131e+07	2.34323e+07	1.44515e+07	1.43119e+07	1.31007e+07	9.06583e+06	8.47573e+06	9.39684e+06	1.18705e+07	1.19188e+07	1.21929e+07	1.60714e+07	1.71663e+07	1.05364e+07
[FA(18:3)]13S-hydroperoxy-9Z_11E_14Z-octadecatrienoicacid		C18 H30 O4	310.214	309.206	153.595	50.1905	11.597	5.2942e+08	4.92819e+08	3.47812e+08	5.72369e+08	6.1081e+08	8.09346e+08	3.54899e+08	4.43614e+08	3.6977e+08	6.8906e+07	2.46194e+08	2.19041e+08	5.56906e+08	3.1733e+08	4.45717e+08	1.01505e+09	7.40305e+08	5.79192e+08
[FA(6:0)]3Z-hexenol		C6 H12 O	100.089	99.0808	48.5326	15.1697	6.589	1.26297e+08	1.48033e+08	1.59593e+08	8.46451e+07	8.1905e+07	8.13611e+07	1.25456e+08	1.92215e+08	1.27494e+08	2.37676e+07	2.91555e+07	4.24994e+07	3.73635e+08	2.92358e+08	3.80774e+08	4.97899e+08	4.15035e+08	2.77119e+08
[FAamino(5:0)]2S-amino-pentanoicacid		C5 H11 N O2	117.079	116.071	57.0278	18.0014	1.035	8.48029e+06	1.37975e+07	1.35085e+07	1.08292e+07	9.90076e+06	8.87786e+06	1.04523e+07	1.03795e+07	7.85348e+06	4.73945e+07	3.37484e+07	2.64524e+07	6.94105e+06	8.08979e+06	8.60304e+06	1.27329e+06	1.02136e+06	9.5446e+06
[FAamino_oxo(6:0/2:0)]2-amino-3-oxo-hexanedioicacid		C6 H9 N O5	175.048	174.04	86.0122	27.6629	1.121	9.44198e+06	1.20509e+07	1.19511e+07	1.07848e+07	1.10905e+07	1.11351e+07	8.19722e+06	6.62016e+06	6.35192e+06	2.76659e+07	1.86618e+07	1.5675e+07	9.86005e+06	1.16104e+07	1.48118e+07	6.84206e+06	6.28681e+06	1.30153e+07
[FAhydroxy(4:0)]N-(3S-hydroxy-butanoyl)-homoserinelactone		C8 H13 N O4	187.084	186.076	92.0304	29.6689	1.851	5.28834e+06	284578	3.16732e+06	6.20965e+06	318167	292187	2.49417e+06	5.32319e+06	2.61746e+06	696795	5.16471e+06	8.68396e+06	5.01496e+06	2.936e+06	2.92595e+06	231010	189025	3.23469e+06
[FAhydroxy(4:1/2:0)]2-hydroxy-2-butenedioicacid		C4 H4 O5	132.006	130.998	64.4912	20.4892	4.239	1.55258e+06	1.95862e+06	1.12993e+06	4.72882e+06	6.42256e+06	4.70167e+06	2.96551e+06	3.09611e+06	1.70723e+06	1.87224e+06	1.41263e+06	1.08937e+06	3.3559e+06	2.6527e+06	1.47726e+06	1.77795e+06	1.39575e+06	1.94529e+06
[FAhydroxy_oxo(7:0/2:0)]4-hydroxy-2-oxo-Heptanedioicacid		C7 H10 O6	190.048	189.04	93.512	30.1628	2.378	680660	802460	596784	742147	562062	491589	249720	1.11052e+06	735432	1.53361e+06	1.40998e+06	1.85917e+06	578093	764744	202936	321420	331320	5.58875e+07
[FAoxo(12:0)]12-oxo-10E-dodecenoicacid		C12 H20 O3	212.141	211.133	104.559	33.845	10.129	4.96292e+06	5.23894e+06	4.01566e+06	8.73472e+06	9.39539e+06	1.07316e+07	6.67066e+06	6.79473e+06	6.51073e+06	1.70746e+06	3.76887e+06	3.99059e+06	5.98863e+06	4.34548e+06	5.34732e+06	1.01067e+07	9.46262e+06	6.11821e+06
[FAtrihydroxy(18:0)]9_10_13-trihydroxy-11-octadecenoicacid		C18 H34 O5	330.24	329.232	163.608	53.5282	11.027	3.64538e+07	5.05304e+07	2.90928e+07	2.23454e+07	2.35568e+07	3.43673e+07	2.98301e+07	2.03356e+07	3.46847e+07	2.15885e+06	5.40104e+06	2.87038e+07	5.03399e+07	2.86219e+07	3.0702e+07	1.98944e+08	1.55342e+08	5.94986e+07
[PK]7-O-Methylsterigmatocystin		C19 H14 O6	338.078	337.071	167.527	54.8346	10.536	7.0706e+06	6.20451e+06	9.23245e+06	592384	598914	929760	172959	185633	144191	1.00632e+06	2.74381e+06	2.88652e+06	1.27388e+06	645584	990162	7.40621e+06	5.60255e+06	2.24326e+06
[PK]Lecanoricacid		C16 H14 O7	318.073	317.065	157.525	51.5004	6.33	4.65774e+07	4.58615e+07	4.55758e+07	2.18511e+07	2.13979e+07	2.22749e+07	2.41919e+07	2.51479e+07	2.32172e+07	9.09892e+06	1.498e+07	1.55765e+07	4.87226e+07	3.99656e+07	5.00442e+07	8.91615e+07	7.62488e+07	3.62452e+07
[SThydrox]3alpha_6alpha-Dihydroxy-5beta-cholan-24-oicAcid		C24 H40 O4	392.292	391.284	194.634	63.8702	12.865	1.29818e+07	7.08157e+07	3.40875e+07	1.91138e+07	2.79546e+07	2.54876e+07	1.99017e+07	1.95912e+07	1.36859e+07	3.39499e+07	6.67936e+06	4.26128e+07	7.10171e+07	7.57411e+07	4.90457e+07	5.15208e+06	2.3122e+07	1.53264e+07
{(1R,2R)-2-[(2Z)-5-(Hexopyranosyloxy)-2-penten-1-yl]-3-oxocyclopentyl}acetic acid		C18 H28 O9	388.172	387.164	192.574	63.1836	3.853	9.99506e+07	1.24973e+08	6.76941e+07	1.27802e+08	1.25195e+08	1.17019e+08	1.12238e+08	1.1015e+08	1.10826e+08	4.55908e+08	4.07199e+08	4.49719e+08	1.42897e+08	1.49314e+08	1.52555e+08	1.23771e+07	1.34423e+07	1.42253e+08
{4,5-Dihydroxy-3-[(1Z)-1-hydroxy-3-oxo-1-penten-1-yl]-9,10-dioxo-9,10-dihydro-2-anthracenyl}acetic acid		C21 H16 O8	396.083	395.075	196.53	64.5021	6.553	6.49536e+07	5.91336e+07	5.89488e+07	7.81906e+07	7.89588e+07	6.8036e+07	4.6669e+07	4.63271e+07	3.58143e+07	5.29201e+06	1.49049e+07	1.50664e+07	5.6796e+07	4.18521e+07	5.11025e+07	7.38186e+07	7.22436e+07	3.27178e+07
{4-Ethyl-6-[(3E)-2-ethyl-3-hexen-1-yl]-6-methyl-1,2-dioxan-3-yl}acetic acid		C17 H30 O4	298.214	297.206	147.595	48.1905	11.622	4.05613e+06	3.69951e+06	2.86667e+06	2.48375e+06	2.38048e+06	3.98295e+06	2.71642e+06	3.80391e+06	3.09393e+06	175600	490140	495112	1.08543e+07	5.94723e+06	9.01972e+06	1.86244e+07	1.03847e+07	7.723e+06
1-(2,4-Dihydroxy-6-methoxy-3,5-dimethylphenyl)-3-phenyl-1-propanone	Angoletin	C18 H20 O4	300.135	299.128	148.556	48.5108	6.192	1.68455e+06	1.61299e+06	1.56354e+06	648412	782164	737551	1.24933e+06	1.37503e+06	1.17564e+06	346880	664561	686762	2.10073e+06	1.83592e+06	2.24718e+06	5.14352e+06	3.99424e+06	2.34563e+06
1-(3,4-Dimethoxyphenyl)-2-{[(2E)-3-(3,4-dimethoxyphenyl)-2-propenoyl]amino}ethyl hydrogen sulfate		C21 H25 N O9 S	467.127	466.119	232.052	76.3427	1.11	535057	438786	659009	996572	1.11755e+06	733503	314024	256755	398274	225281	306872	295618	599107	789655	624439	830191	858841	1.65027e+06
1-(4-Amino-4-carboxybutanoyl)-2-piperidinecarboxylic acid		C11 H18 N2 O5	258.121	257.113	127.549	41.5084	1.104	6.86893e+06	1.57456e+07	1.23743e+07	3.33351e+07	3.3796e+07	2.85016e+07	6.9796e+07	4.34072e+07	6.04023e+07	3.36817e+06	6.46544e+06	5.23641e+06	7.2022e+06	1.18308e+07	9.86531e+06	2.42888e+06	2.87797e+06	6.90137e+06
1-(Carboxymethyl)cyclohexanecarboxylic acid		C9 H14 O4	186.089	185.081	91.5327	29.5031	8.387	2.42202e+07	2.67466e+07	1.82024e+07	1.43121e+07	1.43346e+07	1.49111e+07	1.82334e+07	2.39338e+07	1.85689e+07	7.96079e+06	1.29741e+07	1.29021e+07	6.85235e+07	4.41476e+07	6.2061e+07	1.13841e+08	8.57944e+07	5.3611e+07
1,12-Dihydroxy-2-(hydroxymethyl)-11-methyl-7-methylene-6-oxo-5,14-dioxatricyclo[9.2.1.0~4,8~]tetradec-9-yl (2Z)-2-methyl-2-butenoate		C20 H28 O8	396.177	395.169	196.577	64.5177	2.823	8.26147e+06	3.39072e+06	3.15353e+06	5.20547e+06	6.5335e+06	6.35188e+06	9.56562e+06	1.15959e+07	8.78631e+06	4.87685e+06	7.60372e+06	1.02745e+07	7.3552e+06	5.83788e+06	7.22019e+06	6.46005e+06	6.62638e+06	7.89344e+06
1,1'-MONOGLYCERIDE CITRATE		C9 H14 O9	266.063	265.055	131.52	42.8321	1.063	1.97398e+07	1.71893e+07	2.12814e+07	2.48834e+07	2.76823e+07	2.87279e+07	3.03606e+07	2.93806e+07	3.1962e+07	1.18464e+07	2.42658e+07	2.09212e+07	2.62563e+07	3.23058e+07	2.20417e+07	5.30991e+06	4.76705e+06	1.44431e+07
1,2-Benzisothiazolin-3-one		C7 H5 N O S	151.009	150.001	73.9928	23.6564	7.2	7.33304e+06	4.92799e+06	6.4281e+06	2.93535e+06	3.38873e+06	5.60838e+06	4.25196e+06	4.91287e+06	3.21066e+06	2.49161e+06	5.22491e+06	5.08775e+06	5.36933e+06	3.66004e+06	3.92171e+06	1.29151e+08	9.62517e+07	5.94049e+06
1,2-Diacetoxy-4,7,8-trihydroxy-3-(4-hydroxyphenyl)dibenzofuran		C22 H16 O9	424.078	423.07	210.527	69.168	4.955	3.92754e+07	3.46417e+07	4.00533e+07	3.46385e+07	3.34296e+07	3.40133e+07	3.91331e+07	3.76676e+07	3.78617e+07	2.35762e+07	3.10698e+07	3.22477e+07	3.65672e+07	3.88036e+07	4.08681e+07	5.25167e+07	5.39986e+07	3.49517e+07
1,3-Dihydroxy-2-propanyl (9Z)-9-tetradecenoate		C17 H32 O4	300.229	299.221	148.603	48.5264	11.672	7.21018e+06	6.21094e+06	5.5621e+06	1.04571e+07	1.13356e+07	1.43178e+07	8.36145e+06	9.74154e+06	8.15795e+06	1.52674e+06	4.03597e+06	4.15565e+06	1.05808e+07	6.13904e+06	8.14396e+06	1.6287e+07	1.08757e+07	1.01773e+07
1,4-Anhydro-6-O-dodecanoyl-2,3-bis-O-(2-hydroxyethyl)-D-glucitol		C22 H42 O8	434.287	433.279	215.632	70.8694	11.756	4.05047e+07	4.48735e+07	3.205e+07	8.74566e+07	8.65626e+07	1.0503e+08	2.97625e+07	4.32818e+07	3.58317e+07	1.26795e+07	3.07094e+07	3.13221e+07	7.03948e+07	4.40091e+07	5.65693e+07	3.32696e+08	2.97049e+08	8.66638e+07
1,4-Bis(2-ethylhexyl) sulfosuccinate		C20 H38 O7 S	422.233	421.225	209.605	68.8604	14.057	341189	307125	358488	5.67884e+06	568667	359714	573709	111637	124604	393317	135470	136963	204268	150477	3.68687e+06	4.61748e+07	241376	153024
1,4-D-xylobiose		C10 H18 O9	282.094	281.086	139.535	45.504	1.028	1.58717e+07	1.25808e+07	1.70046e+07	3.03567e+07	3.04676e+07	2.34615e+07	4.07165e+07	3.77518e+07	4.20684e+07	1.05911e+07	1.75285e+07	2.2509e+06	3.54649e+07	4.29194e+07	3.9511e+07	6.34466e+06	8.1085e+06	1.89267e+07
1_2_3_5-Tetrahydroxybenzene		C6 H6 O4	142.026	141.019	69.5015	22.1593	0.99	1.90116e+07	2.24821e+07	1.6639e+07	2.10941e+07	1.18289e+07	2.16665e+07	1.33113e+07	8.38905e+06	8.98357e+06	6.60178e+06	5.16148e+06	4.50491e+06	1.12677e+07	1.10464e+07	2.12262e+07	4.68736e+06	4.12221e+06	8.76656e+06
1_2-beta-D-Glucuronosyl-D-glucuronate		C12 H18 O13	370.074	369.066	183.525	60.1672	1.005	8.10398e+06	6.3538e+06	6.79601e+06	8.25155e+06	8.7053e+06	8.55054e+06	2.85372e+06	2.28897e+06	1.96932e+06	403703	2.27906e+06	1.89973e+06	4.14447e+06	5.41766e+06	6.05574e+06	2.86488e+06	2.50775e+06	3.08312e+06
1_2-Bis(3_4-dimethoxyphenyl)propane-1_3-diol		C19 H24 O6	348.156	347.148	172.566	56.5143	5.529	2.65789e+07	3.02306e+07	2.47532e+07	3.3783e+06	3.67277e+06	3.8166e+06	3.19549e+06	3.35525e+06	3.14655e+06	5.84631e+07	1.01116e+08	1.06222e+08	7.04012e+07	5.45626e+07	6.88053e+07	1.37027e+08	1.189e+08	6.62744e+07
1_4-Lactone		C4 H6 O2	86.0368	85.029	41.5067	12.8277	0.916	6.62875e+07	6.77887e+07	1.30635e+08	1.21686e+08	1.27251e+08	1.5122e+08	8.52165e+06	6.70003e+07	6.40384e+07	1.68618e+07	1.81094e+08	1.16922e+08	1.01999e+08	1.23154e+08	1.51484e+08	1.65851e+07	1.82014e+07	6.9115e+07
1_5-Anhydro-D-mannitol		C6 H12 O5	164.068	163.06	80.5224	25.8329	1.032	6.5594e+06	1.20719e+07	8.49689e+06	9.45842e+06	9.59494e+06	9.48562e+06	8.49433e+06	7.87352e+06	8.79989e+06	1.32762e+07	9.5045e+06	7.0004e+06	6.2156e+06	8.67644e+06	6.90249e+06	1.01491e+06	1.35662e+06	8.84967e+06
1-{[(3S,4S,5R)-2,3,4-Trihydroxy-5-(hydroxymethyl)tetrahydro-2-furanyl]methyl}-2-pyrrolidinecarboxylic acid (non-preferred name)		C11 H19 N O7	277.115	276.107	137.046	44.6741	1.012	3.55339e+06	2.60348e+06	4.28465e+06	1.06307e+07	9.35483e+06	1.10617e+07	1.95905e+07	2.05995e+07	1.93944e+07	3.37699e+06	3.03927e+06	2.9858e+06	4.16537e+06	4.37067e+06	4.36528e+06	361090	361595	4.24461e+06
10_16-Dihydroxyhexadecanoicacid		C16 H32 O4	288.229	287.221	142.603	46.5265	11.962	2.33842e+07	2.41579e+07	1.98874e+07	4.02221e+07	1.18671e+08	1.54299e+08	1.37435e+07	1.68171e+07	1.32815e+07	2.89759e+06	8.93758e+06	1.35245e+07	2.95354e+07	1.81386e+07	2.80868e+07	2.66471e+07	2.25052e+07	2.16916e+07
10-Formyltetrahydrofolate		C20 H23 N7 O7	473.165	472.157	235.071	77.349	2.927	6.90549e+07	6.789e+07	5.25862e+07	6.14938e+07	6.34238e+07	7.99904e+07	8.34939e+07	1.02681e+08	8.80304e+07	1.13654e+08	8.89396e+07	9.19175e+07	7.49069e+07	6.01568e+07	7.47291e+07	4.50114e+06	3.85165e+06	1.02292e+08
10-hydroxydecanoicacid		C10 H20 O3	188.141	187.133	92.5587	29.8451	10.701	4.24815e+06	2.96885e+06	3.49781e+06	820086	1.00134e+06	1.44308e+06	1.05711e+06	1.25763e+06	782085	451571	1.20837e+06	1.24337e+06	5.13542e+06	3.2396e+06	4.58351e+06	4.77691e+06	3.03275e+06	2.78243e+06
10-Nitrolinoleate		C18 H31 N O4	307.214	306.206	152.095	49.6906	13.228	1.10314e+07	1.49731e+07	9.05788e+06	9.96063e+06	1.21682e+07	1.77657e+07	8.47068e+06	8.42153e+06	7.29091e+06	6.39346e+06	5.86135e+06	1.37373e+06	2.28347e+07	1.37363e+07	1.66546e+07	1.89876e+07	1.12508e+07	6.57489e+06
10-Undecenoic acid		C11 H20 O2	184.146	183.138	90.5612	29.1792	10.021	1.07142e+07	1.1498e+07	8.29558e+06	7.41108e+06	7.89946e+06	8.9962e+06	1.15977e+07	1.39452e+07	1.08879e+07	1.58552e+06	4.41286e+06	4.85279e+06	1.3289e+07	8.51222e+06	1.13956e+07	4.9341e+07	3.60407e+07	1.87955e+07
11-Cyclopropyl-4-methyl-6-oxo-6,11-dihydro-5H-dipyrido[3,2-b:2',3'-e][1,4]diazepin-8-yl beta-L-glucopyranosiduronic acid		C21 H22 N4 O8	458.141	457.134	227.559	74.8451	3.871	5.56728e+06	6.34838e+06	4.66655e+06	1.14391e+06	1.11096e+06	1.09239e+06	1.86738e+06	1.92408e+06	987182	202004	247939	228561	5.4868e+06	5.76855e+06	3.81817e+06	834322	948879	5.96502e+06
1228222		C13 H14 N2 O4	262.094	261.087	129.535	42.1707	3.738	1.19226e+07	1.17615e+07	1.81613e+07	1.1936e+07	1.22473e+07	1.09323e+07	1.75136e+07	1.92784e+07	1.71196e+07	2.13724e+07	1.38568e+07	1.66672e+07	1.04643e+07	1.34148e+07	1.06979e+07	2.85185e+06	3.22672e+06	1.53264e+07
13(S)-HOTrE		C18 H30 O3	294.219	293.211	145.598	47.5247	12.981	9.79534e+07	8.04526e+07	8.95843e+07	1.29396e+08	1.65252e+08	2.55826e+08	6.40546e+07	1.02494e+08	8.38877e+07	8.57213e+07	2.47248e+08	3.27653e+08	7.44388e+07	3.47449e+07	5.49041e+07	3.85023e+07	2.86987e+07	7.04812e+07
13-Hydroxy-9-methoxy-10-oxo-11-octadecenoic acid		C19 H34 O5	342.24	341.232	169.608	55.5282	13.695	1.39769e+06	822319	1.0562e+06	2.28517e+06	2.14446e+06	4.1346e+06	1.12971e+06	1.2253e+06	1.25441e+06	386025	1.1298e+06	1.21345e+06	1.73255e+06	1.4808e+06	1.39395e+06	145394	64460.8	1.36313e+06
14,18-Dihydroxy-12-oxo-9,13,15-octadecatrienoic acid		C18 H28 O5	324.193	323.185	160.585	52.5204	10.284	9.05514e+06	9.00643e+06	6.59565e+06	1.61535e+07	1.80958e+07	2.10374e+07	7.03613e+06	6.95683e+06	6.98355e+06	4.56775e+06	1.36419e+07	1.46395e+07	6.91791e+06	4.28502e+06	6.29948e+06	1.38397e+07	1.03068e+07	8.28316e+06
16-Hydroxyhexadecanoic acid		C16 H32 O3	272.234	271.226	134.605	43.8606	13.253	4.42969e+07	9.53667e+08	6.9848e+08	3.82979e+07	9.26188e+08	9.69093e+08	4.04951e+08	3.64157e+07	5.49569e+08	2.08527e+09	2.03882e+09	2.93972e+07	6.58893e+07	9.59017e+08	1.33667e+09	6.0993e+08	9.83064e+08	4.0997e+07
1-Aminocyclopropane-1-carboxylate		C4 H7 N O2	101.048	100.04	49.0122	15.3296	1.549	2.77932e+07	2.75236e+07	2.48189e+07	2.55122e+07	2.59167e+07	2.44997e+07	2.15739e+07	3.15041e+07	2.09068e+07	4.9783e+07	4.50479e+07	5.15242e+07	3.09886e+07	2.44124e+07	2.51924e+07	2.68915e+06	2.11708e+06	2.223e+07
1D-myo-Inositol3-phosphate		C6 H13 O9 P	260.029	259.021	128.503	41.8264	0.966	2.8497e+06	3.31067e+06	4.23172e+06	4.65288e+06	3.73837e+06	2.63483e+06	3.61941e+06	2.5187e+06	3.6622e+06	2.59878e+06	1.58495e+06	1.0256e+06	2.93707e+06	5.93746e+06	3.48487e+06	1.73374e+07	2.18013e+07	3.31827e+06
1-Epidactimicin		C18 H36 N6 O6	432.271	431.263	214.624	70.5335	11.692	2.22305e+07	2.28053e+07	1.32978e+07	3.23659e+07	3.60652e+07	3.63202e+07	1.83144e+07	2.34294e+07	2.00691e+07	5.94887e+06	1.55937e+07	1.69527e+07	4.3787e+07	4.81661e+07	3.73333e+07	4.03537e+07	5.76926e+07	5.46363e+07
1Î²-Hydroxycholic acid		C24 H40 O6	424.282	423.274	210.629	69.2019	13.889	5.97993e+06	4.22253e+06	3.42365e+06	3.54906e+06	4.2972e+06	6.79399e+06	420627	126575	444676	76428.2	65535.4	60428.9	2.57266e+06	1.31316e+06	1.52721e+06	2.23788e+07	1.41862e+07	3.28547e+06
1-linoleyl-sn-glycerol 3-phosphate		C21 H39 O7 P	434.242	433.234	215.609	70.8619	14.835	3.78162e+06	6.07747e+08	4.23067e+08	86869	2.28528e+08	2.96382e+08	2.42371e+08	3.86413e+06	4.54064e+08	7.2433e+08	7.52074e+08	4.45469e+06	778401	3.91748e+08	6.64485e+06	5.13816e+08	2.04864e+07	1.50984e+07
1-Methyl-2,3,4,9-tetrahydro-1H-beta-carboline-1,3-dicarboxylic acid		C14 H14 N2 O4	274.095	273.087	135.536	44.1707	4.573	450161	493627	468545	394923	344925	315630	464983	907698	782209	2.22529e+07	1.07408e+07	1.2027e+07	384375	396135	284195	70961.7	67847.7	637721
1-Methylguanine		C6 H7 N5 O	165.065	164.057	81.0207	25.9991	1.52	3.06628e+06	21132.5	17683.8	1.13658e+06	1.0991e+06	1.99234e+06	245400	1.49541e+06	458047	565506	620520	1.62817e+06	3.30584e+06	1.09198e+06	1.33807e+06	312219	291609	3.21451e+06
1-O-coumaroyl-&beta;-D-glucose		C15 H18 O8	326.099	325.091	161.538	52.8381	3.586	2.79811e+07	2.85433e+07	1.93113e+07	1.16424e+07	1.15741e+07	1.02939e+07	9.51103e+06	9.78252e+06	9.04605e+06	2.3371e+07	2.36623e+07	2.93189e+07	1.29224e+07	1.29457e+07	1.03362e+07	3.38956e+07	3.57139e+07	2.57851e+07
1-Octanol		C8 H18 O	130.136	129.128	63.5562	20.1776	11.239	31483	34456.4	30216.7	29597.6	30646.7	32987.5	24651.6	22332.2	23437.3	24858.1	27668.9	23380.7	43030.2	35114.2	38184.4	39171.1	39547.8	8.06809e+06
1-O-Galloyl-beta-D-glucose		C13 H16 O10	332.074	331.066	164.525	53.8338	2.539	6.19109e+07	6.70883e+07	4.49921e+07	3.18541e+07	2.98735e+07	2.51462e+07	1.65401e+07	2.40694e+07	1.76395e+07	1.53401e+08	1.30548e+08	1.62167e+08	2.34809e+08	2.0431e+08	1.83927e+08	8.69893e+07	8.40455e+07	1.40251e+08
1-Oleoyl-2-hydroxy-sn-glycero-3-PE		C23 H46 N O7 P	479.3	478.292	238.138	78.3716	14.038	7.48107e+07	6.09997e+07	5.57197e+07	2.86297e+07	3.15214e+07	3.80267e+07	3.44389e+07	4.8999e+07	3.91426e+07	1.66377e+07	3.20283e+07	3.10956e+07	3.08273e+07	3.67305e+07	3.06442e+07	4.96819e+07	4.35627e+07	2.69621e+07
1-oleoyl-sn-glycero-3-phospho-D-myo-inositol		C27 H51 O12 P	598.312	597.304	297.644	98.2068	13.56	4.00636e+07	165379	255096	206543	223742	383770	143853	8.66471e+06	338971	204620	187543	2.85843e+07	3.79683e+07	269418	161856	180737	246290	1.96609e+07
1-O-Sinapoyl-beta-D-glucose		C17 H22 O10	386.12	385.113	191.548	62.8416	3.833	1.48013e+06	8.37648e+06	7.96069e+06	90011.7	147167	4.11062e+06	628126	3.33673e+06	737381	1.57519e+07	773337	659595	571996	1.26802e+07	757111	62063.3	330625	406317
1-O-vanilloyl-beta-D-glucose		C14 H18 O9	330.094	329.086	163.535	53.5039	2.642	9.68839e+07	1.02993e+08	7.11838e+07	9.07659e+07	9.87264e+07	9.68474e+07	7.86884e+07	1.11296e+08	9.10923e+07	1.70637e+08	1.60049e+08	1.81096e+08	1.01958e+08	8.78882e+07	8.39077e+07	3.99412e+07	3.69812e+07	9.3206e+07
1-Palmitoyl-2-hydroxy-sn-glycero-3-PE		C21 H44 N O7 P	453.284	452.276	225.13	74.0356	13.551	8.5425e+07	4.61936e+07	1.27795e+08	5.45675e+07	3.40506e+07	5.15173e+07	3.35259e+07	4.97673e+07	2.75606e+07	1.12602e+08	1.45431e+08	8.7035e+07	2.78562e+07	6.49216e+07	1.29654e+06	2.97667e+07	3.18866e+07	3.03198e+07
1-palmitoylglycerol;MAG(16:0)		C19 H38 O4	330.276	329.269	163.626	53.5343	14.564	152224	108139	158053	360011	626083	528739	126310	144469	189662	40553.4	75031	149057	365627	228859	253632	1.06899e+07	6.78169e+06	223315
1-Palmitoylglycerol3-phosphate		C19 H39 O7 P	410.242	409.235	203.609	66.862	15.677	1.0608e+07	601690	6.18791e+06	5.77655e+06	1.33008e+06	3.28211e+06	4.3799e+06	3.35121e+07	433462	7.28527e+06	961711	1.70652e+08	5.81669e+07	808499	4.34373e+06	2.56342e+06	5.70597e+06	1.43839e+08
1-Stearoyl-2-hydroxy-sn-glycero-3-PE		C23 H48 N O7 P	481.316	480.308	239.146	78.7075	15.782	3.31578e+07	1.24725e+07	4.94825e+07	1.3286e+07	5.69781e+06	7.00946e+06	7.82626e+06	9.19765e+06	4.54655e+06	1.20234e+07	1.34004e+07	1.11148e+07	1.10454e+07	1.59891e+07	8.27033e+06	4.35987e+06	6.71015e+06	3.66951e+06
1-Thio-beta-D-glucopyranose		C6 H12 O5 S	196.04	195.033	96.5085	31.1616	1.061	4.80014e+06	3.87703e+06	7.52773e+06	1.04433e+07	1.15958e+07	1.01959e+07	1.63904e+07	7.96e+06	1.70272e+07	3.11624e+06	4.63885e+06	3.51652e+06	9.41557e+06	1.57946e+07	1.1622e+07	7.03934e+06	8.57036e+06	6.37565e+06
2-(2-Carboxyethyl)-4-methyl-5-pentyl-3-furoic acid		C14 H20 O5	268.13	267.123	132.553	43.1766	9.267	7.46512e+06	7.57248e+06	5.73076e+06	8.86371e+06	9.7929e+06	1.121e+07	1.00152e+07	1.24942e+07	9.91302e+06	1.51529e+06	3.41257e+06	3.46266e+06	7.32616e+06	4.71169e+06	6.76522e+06	1.55651e+07	1.17867e+07	6.0193e+06
2-(3,4-Dihydroxy-5-methoxyphenyl)-3,5,7-trihydroxy-6-methoxy-4H-chromen-4-one	Luteolin-6-C-glucoside	C17 H14 O9	362.063	361.055	179.52	58.8321	3.459	5.26318e+06	3.47531e+06	2.16204e+06	6.25059e+06	1.29468e+07	9.44704e+06	1.52222e+07	1.1097e+07	1.52979e+07	4.4828e+06	1.37727e+06	1.85065e+06	8.21167e+06	1.38517e+07	1.1089e+07	1.09015e+06	893103	6.89963e+06
2-(3,4-Dihydroxyphenyl)-5-hydroxy-4-oxo-4H-chromen-7-yl 6-O-(6-deoxy-alpha-L-mannopyranosyl)-beta-D-glucopyranoside		C27 H30 O15	594.158	593.15	295.567	97.5146	5.963	7.67494e+07	8.68823e+07	7.52559e+07	3.73111e+07	3.54306e+07	2.81779e+07	3.56581e+07	3.3559e+07	3.43121e+07	1.15183e+08	9.73647e+07	1.04503e+08	3.00642e+07	3.67312e+07	3.22563e+07	3.80463e+07	4.1162e+07	3.68643e+07
2-(4-Hydroxyphenyl)ethyl 6-O-[(2R,3R,4R)-3,4-dihydroxy-4-(hydroxymethyl)tetrahydro-2-furanyl]-beta-D-glucopyranoside		C19 H28 O11	432.162	431.154	214.569	70.5152	3.211	5.61007e+08	5.06907e+08	5.18766e+08	2.54394e+08	2.50447e+08	2.3787e+08	1.51106e+08	2.2099e+08	1.44515e+08	2.47725e+08	1.43042e+08	1.52056e+08	3.85871e+08	5.79086e+08	2.98648e+08	4.18691e+07	4.61911e+07	3.4359e+08
2-(6-Hydroxyhexyl)-3-methylenesuccinic acid		C11 H18 O5	230.115	229.107	113.546	36.8407	7.566	1.81606e+07	2.28945e+07	1.58841e+07	1.41096e+07	1.39469e+07	1.46048e+07	1.79006e+07	2.21001e+07	1.95951e+07	5.70943e+06	7.44505e+06	6.68929e+06	4.55454e+07	4.85522e+07	4.33577e+07	4.37989e+07	4.87046e+07	1.09526e+07
2-(8-Hydroxy-4a,8-dimethyldecahydro-2-naphthalenyl)acrylic acid		C15 H24 O3	234.161	233.154	115.569	37.5152	13.716	2.2272e+06	1.92383e+06	2.0913e+06	2.96419e+06	418737	4.40902e+06	1.74617e+06	1.86859e+06	1.75376e+06	1.17237e+06	2.56073e+06	2.59518e+06	3.38685e+06	1.98905e+06	2.48466e+06	1.85053e+07	1.12737e+07	2.4604e+06
2-(Acetamidomethylene)succinate		C7 H9 N O5	187.048	186.04	92.0121	29.6629	1.507	7.05407e+06	2.00367e+07	1.31469e+07	1.86139e+07	1.95483e+07	1.6523e+07	1.22127e+07	9.50776e+06	1.18267e+07	5.94723e+07	3.69738e+07	1.90349e+07	1.40552e+07	1.82501e+07	1.54097e+07	316108	244650	5.50275e+06
2-(acetylamino)-4-(methylthio)butanoic acid		C7 H13 N O3 S	191.061	190.053	94.0189	30.3318	3.228	1.33266e+06	1.0242e+06	841743	1.06891e+06	1.35763e+06	1.14074e+06	548093	675652	543572	1.06385e+07	1.26688e+07	9.88526e+06	1.98305e+06	776333	1.64648e+06	574177	378377	1.1242e+06
2-(Acetylamino)hexanoic acid		C8 H15 N O3	173.105	172.097	85.0408	27.3391	4.558	1.38901e+06	970666	1.07749e+06	2.20733e+06	1.95193e+06	2.90849e+06	949893	664151	615315	9.20278e+06	1.31393e+07	1.39602e+07	1.17917e+06	820578	874453	1.51585e+06	1.43496e+06	992515
2-(alpha-D-Galactosyl)-sn-glycerol3-phosphate		C9 H19 O11 P	334.066	333.058	165.521	54.1659	0.861	469001	1.03765e+06	898709	2.31841e+06	1.79634e+06	1.16293e+06	1.50605e+06	1.47639e+06	1.81237e+06	3.8341e+06	1.58337e+06	1.70613e+06	149590	1.23516e+06	1.17538e+06	356713	39760.8	87616
2(alpha-D-Mannosyl)-D-glycerate		C9 H16 O9	268.08	267.072	132.528	43.1682	0.973	696718	762774	830035	6.28156e+06	1.02776e+07	3.2706e+07	671495	1.36258e+07	622881	7.68909e+06	2.85078e+06	1.15321e+07	6.02723e+06	8.7961e+06	6.23867e+06	425715	3.46096e+06	7.79079e+06
2-(Benzoyloxy)-3-hydroxysuccinic acid		C11 H10 O7	254.042	253.034	125.509	40.8286	3.863	1.5225e+08	9.53243e+07	9.67122e+07	7.38746e+07	7.13163e+07	7.80264e+07	7.26329e+07	8.93824e+07	6.69731e+07	1.70772e+08	1.2079e+08	1.31034e+08	2.71066e+08	2.31426e+08	1.91098e+08	8.54358e+07	5.47743e+07	2.63196e+08
2-(Carboxymethyl)-5-hydroxy-4-[(2E)-4-hydroxy-3-methyl-2-buten-1-yl]-3-methoxyphenyl hexopyranosiduronic acid		C20 H26 O12	458.141	457.134	227.559	74.8451	4.808	5.7898e+06	6.52962e+06	5.52766e+06	817598	1.1638e+06	671404	1.93995e+06	1.42392e+06	1.21669e+06	144363	162341	483112	1.9877e+06	2.2985e+06	2.18423e+06	573745	643324	3.90424e+06
2-(Diethoxymethyl)furan		C9 H14 O3	170.094	169.086	83.5353	26.8372	10.127	6.61378e+07	7.39386e+07	5.34485e+07	3.54145e+07	3.26224e+07	4.16733e+07	4.57874e+07	4.51581e+07	5.59513e+07	1.74119e+06	2.70177e+06	2.71051e+06	2.74276e+08	1.91049e+08	2.31855e+08	3.56215e+08	2.793e+08	1.38617e+08
2-(Hydroxymethyl)-3-(acetamidomethylene)succinate		C8 H11 N O6	217.058	216.05	107.017	34.6646	1.518	3.6235e+06	1.95259e+06	4.33386e+06	842182	856521	877673	639861	2.95318e+06	937761	4.88676e+06	6.18973e+06	8.21477e+06	3.5286e+06	3.70136e+06	3.16623e+06	182182	185779	2.96628e+06
2,3,4,5-Tetrahydroxy-8-(3,5,7-trihydroxy-3,4-dihydro-2H-chromen-2-yl)-6H-benzo[7]annulen-6-one		C20 H16 O9	400.079	399.071	198.528	65.168	8.819	1.62665e+07	1.85987e+07	1.17542e+07	2.56967e+07	2.31627e+07	2.57148e+07	1.75965e+07	2.11803e+07	1.76412e+07	1.53062e+07	1.42186e+07	1.24558e+07	1.78845e+07	1.19843e+07	1.45879e+07	3.05553e+07	2.0819e+07	1.82588e+07
2,3,4,9-Tetrahydro-1H-beta-carboline-1,3-dicarboxylic acid		C13 H12 N2 O4	260.079	259.071	128.528	41.8347	6.237	6.93797e+06	7.7521e+06	5.57676e+06	7.85175e+06	8.01028e+06	9.05761e+06	9.47467e+06	1.09354e+07	9.73786e+06	8.2475e+06	1.06623e+07	9.3238e+06	7.16738e+06	4.91887e+06	5.95847e+06	2.84378e+07	8.95185e+06	6.27689e+06
2,3-dinor Prostaglandin E1		C18 H30 O5	326.209	325.201	161.593	52.8563	11.538	1.40537e+07	1.10483e+07	6.61145e+06	6.35454e+06	6.21687e+06	8.09734e+06	1.04454e+07	5.93415e+06	1.13688e+07	578186	1.98724e+06	1.9501e+06	4.51924e+07	2.05568e+07	2.89347e+07	4.03937e+07	2.68891e+07	1.83572e+07
2,3-Dinor-6-keto-PGF1?		C18 H30 O6	342.203	341.196	169.59	55.5221	12.572	2.06747e+07	2.16017e+07	1.55393e+07	1.38958e+07	1.75813e+07	2.3247e+07	1.77377e+07	2.46185e+07	1.8979e+07	1.49377e+06	4.64017e+06	4.9117e+06	6.30487e+07	3.18391e+07	4.48023e+07	7.78511e+07	4.7712e+07	2.85123e+07
2,4,6-Tribromophenol		C6 H3 Br3 O	327.773	326.765	162.375	53.117	12.654	1.44095e+08	1.39011e+08	1.19427e+08	1.47763e+08	2.01744e+08	2.68751e+08	8.30969e+07	8.56641e+07	8.28005e+07	4.71599e+07	1.71768e+08	1.37448e+08	2.0973e+08	9.84154e+07	1.46726e+08	1.79363e+09	1.24631e+09	1.44257e+08
2,4,6-Trihydroxy-2-(4-hydroxybenzyl)-1-benzofuran-3(2H)-one		C15 H12 O6	288.063	287.055	142.52	46.4987	4.572	2.077e+07	2.23005e+07	1.85788e+07	3.73624e+07	3.74237e+07	3.15474e+07	9.01188e+06	1.13928e+07	1.44297e+07	1.11062e+07	1.67812e+07	1.71585e+07	2.81877e+07	2.17988e+07	2.64734e+07	3.68482e+07	3.12212e+07	1.2005e+07
2,4-Dihydroxybenzoic acid		C7 H6 O4	154.026	153.019	75.5014	24.1593	4.902	1.80799e+07	1.93594e+07	1.8025e+07	4.53222e+07	4.47285e+07	5.51617e+07	1.11224e+07	8.47266e+06	1.16644e+07	7.72335e+06	1.52832e+07	1.25785e+07	2.80024e+07	2.1611e+07	2.75237e+07	6.77172e+07	5.88282e+07	1.13764e+07
2,4-dihydroxyheptadec-16-enyl acetate		C19 H36 O4	328.261	327.253	162.619	53.1984	13.567	219623	217166	327151	489995	953932	950242	325316	317830	241559	153137	276031	249709	586590	208719	228776	2.04482e+07	1.2112e+07	393971
2,5-Dihydroxybenzaldehyde		C7 H6 O3	138.032	137.024	67.504	21.4935	3.421	6.21602e+08	6.173e+08	4.40777e+08	6.4593e+08	6.83913e+08	8.19737e+08	4.33476e+08	4.37869e+08	4.26472e+08	2.85923e+07	1.0944e+08	1.16065e+08	6.6714e+08	5.26289e+08	5.74614e+08	231071987.3.23603	1.85529e+08	6.34078e+08
2,5-Dihydroxybenzoate 2-O-β-D-glucoside		C13 H16 O9	316.079	315.071	156.528	51.168	2.796	2.98429e+06	2.14749e+06	1.70253e+06	1.36165e+06	1.85699e+06	1.50648e+06	464985	990006	546858	550235	252421	969761	3.68432e+06	3.01185e+06	1.54822e+06	295197	298451	2.96961e+06
2,5-Dimethyl-4-ethoxy-3(2H)-furanone		C8 H12 O3	156.079	155.071	76.5275	24.5013	8.177	1.78933e+06	2.3393e+06	1.6789e+06	970542	1.26543e+06	1.59867e+06	1.41207e+06	1.36981e+06	2.22751e+06	59765.8	275648	106478	6.34086e+06	4.1345e+06	9.07722e+06	8.76939e+06	1.07585e+07	3.51179e+06
2,5-di-tert-Butylhydroquinone		C14 H22 O2	222.162	221.154	109.569	35.5152	13.74	1.08574e+06	1.08881e+06	1.19359e+06	1.32429e+06	1.60513e+06	1.61312e+06	1.52242e+06	940085	856283	843719	2.70613e+06	1.16323e+06	1.23886e+06	845905	1.07853e+06	4.81508e+06	2.84762e+06	2.44556e+06
2,5-Furandicarboxylic acid		C6 H4 O5	156.006	154.998	76.4912	24.4892	1.077	6.7598e+06	7.65715e+06	8.46659e+06	1.22192e+07	1.25854e+07	7.67097e+06	7.86488e+06	1.00891e+07	1.00226e+07	1.562e+07	7.77139e+06	1.09852e+07	6.28592e+06	7.1498e+06	6.01278e+06	758326	682056	6.89113e+06
2,6-Dideoxy-3-O-methyl-L-arabino-hexopyranose		C7 H14 O4	162.089	161.081	79.5328	25.5031	2.58	4.217e+06	3.39598e+06	2.68053e+06	3.26554e+06	4.24776e+06	3.50484e+06	5.57634e+06	8.33573e+06	8.03383e+06	1.16351e+06	200535	288717	1.7144e+07	2.04227e+07	1.10116e+07	7.25053e+06	9.83988e+06	1.29012e+07
2-[(2S,4aR,8aS)-2-Hydroxy-4a-methyl-8-methylenedecahydro-2-naphthalenyl]acrylic acid		C15 H22 O3	250.156	249.149	123.566	40.181	15.514	7.55084e+06	4.39686e+06	4.86511e+06	6.2563e+06	6.53624e+06	1.13724e+07	2.92548e+06	2.74244e+06	2.2934e+06	1.75369e+06	1.22819e+07	5.20367e+06	5.87379e+06	3.24628e+06	6.52151e+06	6.67598e+07	2.76419e+07	3.78589e+06
2-[4-(3-Hydroxypropyl)-2-methoxyphenoxy]-1,3-propanediol		C13 H20 O5	256.13	255.123	126.553	41.1766	10.187	94723.1	101983	88331.5	136268	151339	175294	114977	124344	116221	47702.4	78059.5	91171.9	109795	74095.5	95241.8	180405	315197	8.02211e+06
2_2'-Iminodipropanoate		C6 H11 N O4	161.068	160.061	79.0224	25.333	0.935	9.11689e+07	7.95348e+07	9.72226e+07	1.7418e+08	1.76618e+08	1.7101e+08	1.95649e+08	1.85757e+08	2.11866e+08	2.00107e+08	1.90676e+08	1.72459e+08	1.36335e+08	1.27118e+08	1.04981e+08	5.57352e+07	6.18252e+07	9.12455e+07
2_3_4_5-Tetrahydrodipicolinate		C7 H9 N O4	171.053	170.045	84.0148	26.9971	1.956	5.18505e+07	1.03952e+06	4.28198e+07	903887	940665	885884	616008	3.66501e+07	593113	882086	2.08832e+07	2.58678e+07	6.23727e+07	805772	777702	1.44621e+06	1.09375e+06	5.08798e+07
2_3-cis-proanthocyanidin		C30 H26 O12	578.142	577.134	287.559	94.8452	3.239	6.9528e+08	1.71206e+08	5.94684e+08	2.73851e+08	2.45024e+08	2.24013e+08	4.90044e+08	1.45591e+08	1.13756e+08	3.15515e+08	3.50084e+08	3.98415e+08	2.08101e+08	2.01695e+08	3.75266e+08	4.64875e+08	3.8072e+07	1.56558e+08
2_3-Dihydrogossypetin		C15 H12 O8	320.052	319.044	158.514	51.8303	4.774	3.26507e+06	3.39967e+06	2.61738e+06	8.79284e+06	8.79453e+06	9.63102e+06	3.66008e+06	4.07148e+06	3.59557e+06	3.45832e+06	6.82318e+06	6.84741e+06	5.278e+06	3.77101e+06	4.87859e+06	6.55219e+06	5.84418e+06	2.66575e+06
2_3-Dimethylmaleate		C6 H8 O4	144.042	143.034	70.5093	22.4953	0.927	1.35311e+08	1.96471e+08	1.91226e+08	1.59154e+08	1.63597e+08	1.04012e+08	9.06747e+07	8.80503e+07	9.75938e+07	1.37953e+08	2.31714e+08	1.51487e+08	1.32936e+08	1.32918e+08	1.78422e+08	2.66814e+07	2.78098e+07	9.91816e+07
2'_4_4'_6'-Tetrahydroxychalcone4'-O-glucoside		C21 H22 O10	434.12	433.112	215.548	70.8416	5.275	1.94833e+06	2.02899e+06	1.89397e+06	4.88029e+06	5.07955e+06	5.09332e+06	7.77754e+06	7.82679e+06	7.89415e+06	1.45547e+06	2.18768e+06	2.24228e+06	3.2679e+06	2.80965e+06	3.2283e+06	6.25529e+06	5.66935e+06	3.19659e+06
2_4_6/3_5-Pentahydroxycyclohexanone		C6 H10 O6	178.047	177.04	87.5119	28.1628	1.221	1.80872e+08	3.64204e+08	3.70795e+08	1.97068e+08	2.59116e+08	2.44249e+08	2.4387e+08	1.75856e+08	1.78094e+08	2.23179e+08	1.12962e+08	1.16026e+08	2.21981e+08	1.09777e+08	2.1832e+08	1.80022e+07	1.58455e+08	9.63531e+07
2_5-Dioxopiperazine		C4 H6 N2 O2	114.043	113.035	55.5098	17.4954	0.871	6.04834e+06	7.27174e+06	6.06368e+06	4.16843e+06	4.00761e+06	3.45249e+06	3.28893e+06	3.34424e+06	3.20866e+06	8.61014e+06	1.05682e+07	6.45681e+06	5.29691e+06	5.67265e+06	5.72423e+06	4.95154e+06	5.46891e+06	2.92491e+06
2_7-Anhydro-alpha-N-acetylneuraminicacid		C11 H17 N O8	291.095	290.087	144.036	47.004	1.052	1.34349e+07	2.45471e+07	2.53692e+07	1.66555e+07	1.21416e+07	1.05092e+07	1.78978e+07	1.46465e+07	1.7964e+07	1.46639e+07	1.92776e+07	1.43262e+07	1.28323e+07	1.65003e+07	1.72908e+07	7.65758e+06	8.25098e+06	2.6751e+07
2'_7-Dihydroxy-4'_5'-methylenedioxyisoflavone		C16 H10 O6	298.047	297.039	147.512	48.1627	10.879	1.0339e+07	9.68391e+06	7.94566e+06	2.65895e+06	2.96669e+06	3.49454e+06	7.16332e+06	8.38909e+06	7.60634e+06	7.98023e+06	1.92867e+07	1.95545e+07	2.08049e+06	1.32052e+06	1.77591e+06	1.67129e+06	1.38447e+06	706856
2-{2-[(5-Formyl-2-furyl)methoxy]-2-oxoethyl}-2-hydroxysuccinic acid		C12 H12 O9	300.047	299.039	148.512	48.4961	2.679	1.52194e+08	2.09359e+08	1.24405e+08	2.11415e+08	2.22846e+08	2.31053e+08	2.39176e+08	2.68709e+08	2.95897e+08	9.89276e+08	4.86223e+08	4.51679e+08	2.89665e+08	1.75498e+06	2.67738e+08	40921.5	34976.5	1.94494e+08
2-Acetoxy-3-[3-(4-hydroxy-phenyl)-acryloyloxy]-succinic acid		C15 H14 O9	338.063	337.055	167.52	54.8321	8.153	5.74869e+07	6.63568e+07	4.94705e+07	4.63617e+07	4.69402e+07	4.71222e+07	3.06421e+07	3.47475e+07	3.02846e+07	3.97942e+07	2.9973e+07	2.9487e+07	5.40675e+07	4.22255e+07	4.62538e+07	4.26376e+07	4.63081e+07	5.19574e+07
2-Amino-4-hydroxy-6-hydroxymethyl-7_8-dihydropteridine		C7 H9 N5 O2	195.075	194.067	96.0259	31.0008	2.592	691808	728172	456573	7.00725e+06	7.56808e+06	9.20838e+06	3.06947e+06	4.41613e+06	2.92876e+06	205175	143848	205869	367350	237550	183892	176370	192418	367847
2-Aminomuconatesemialdehyde		C6 H7 N O3	141.042	140.035	69.0095	21.9953	1.087	1.23564e+07	9.24308e+06	1.62048e+07	1.00325e+07	9.35098e+06	1.34999e+07	1.36899e+07	1.16724e+07	1.26305e+07	1.53461e+07	4.28687e+06	1.20793e+07	1.28016e+07	1.55494e+07	1.4248e+07	7.01813e+06	2.31188e+06	1.21665e+07
2-Butoxyacetic acid		C6 H12 O3	132.079	131.071	64.5275	20.5013	3.701	3.21747e+06	3.80624e+06	3.03283e+06	4.26776e+06	2.46823e+06	4.35574e+06	3.03078e+06	2.6428e+06	2.2397e+06	2.17337e+06	2.9808e+06	3.52144e+06	9.81049e+06	6.96168e+06	9.43742e+06	2.0156e+07	1.9165e+07	6.03985e+06
2-Carboxy-D-arabinitol1-phosphate		C6 H13 O10 P	276.024	275.016	136.5	44.4922	1	8.47574e+07	1.03837e+08	1.34735e+08	1.45912e+08	1.36096e+08	1.5337e+08	5.20978e+07	4.15132e+07	4.67655e+07	5.22618e+06	1.96178e+07	1.61456e+07	9.0908e+07	1.26051e+08	1.42505e+08	7.85235e+07	3.26915e+07	3.90422e+07
2'-deamino-2'-hydroxy-6'-dehydroparomamine		C12 H22 N2 O8	322.137	321.129	159.557	52.1777	0.895	6.64127e+06	5.88885e+06	8.10754e+06	1.21998e+07	1.25963e+07	3.86368e+07	7.25163e+06	1.51312e+07	1.21882e+07	3.1804e+06	3.85124e+07	4.33131e+07	5.77769e+06	9.2053e+06	3.98748e+06	5.10892e+06	6.61046e+06	6.12234e+06
2-Dehydro-D-gluconate		C6 H10 O7	194.042	193.034	95.5094	30.8286	1.019	3.45031e+07	4.70593e+07	5.36878e+07	5.54292e+07	5.52153e+07	4.96627e+07	5.47689e+07	4.31782e+07	3.49998e+07	4.67113e+07	6.4298e+07	4.81552e+07	4.35038e+07	3.77358e+07	4.09205e+07	2.9935e+07	3.13867e+07	5.45082e+07
2-Deoxy-4-O-[(2E)-3-(4-hydroxyphenyl)-2-propenoyl]pentaric acid		C14 H14 O8	310.068	309.06	153.522	50.1663	7.213	1.21483e+07	1.45609e+07	9.8768e+06	1.47259e+07	1.34802e+07	1.49289e+07	6.81876e+06	8.31744e+06	7.76281e+06	4.85243e+07	3.55146e+07	3.20703e+07	2.37587e+07	1.64834e+07	1.96414e+07	6.93206e+06	5.41941e+06	9.36474e+06
2'-Deoxymugineicacid		C12 H20 N2 O7	304.126	303.118	150.551	49.1759	0.978	2.28285e+07	2.0452e+07	2.75994e+07	7.90912e+07	7.33834e+07	8.83303e+07	2.30506e+07	2.49559e+07	2.48601e+07	1.3879e+07	1.76815e+07	1.856e+07	2.88473e+07	2.59534e+07	2.71561e+07	1.59734e+07	1.93778e+07	2.33085e+07
2-Dimethylallyl-(6aS_11aS)-3_6a_9-trihydroxypterocarpan		C20 H20 O5	340.13	339.122	168.553	55.1766	11.745	7.13284e+06	6.82656e+06	5.89206e+06	457654	395818	494219	450593	620931	466653	303710	819027	1.04313e+06	4.03584e+06	2.44992e+06	3.24363e+06	1.12952e+07	7.7836e+06	6.28994e+06
2-Formylglutarate		C6 H8 O5	160.037	159.029	78.5066	25.161	0.994	4.63044e+08	5.85867e+08	5.07923e+08	7.85863e+08	6.87294e+08	7.8968e+08	4.32423e+08	3.7038e+08	3.63537e+08	2.70512e+08	6.32807e+08	4.45538e+08	3.31116e+08	4.00397e+08	4.31345e+08	1.05858e+08	9.68617e+07	2.98923e+08
2-Furoate		C5 H4 O3	112.016	111.008	54.4963	17.1576	1.477	7.24656e+07	9.5542e+07	8.26455e+07	4.00496e+06	1.09338e+08	1.22612e+08	1.01302e+08	1.16805e+08	313412	3.02652e+08	1.73301e+08	1.54538e+08	8.02199e+07	6.91325e+07	9.3785e+07	428941	513148	7.13603e+07
2-Furoic acid		C5 H4 O3	112.016	111.008	54.4963	17.1576	1.112	1.63984e+08	2.77034e+08	2.35648e+08	2.7762e+08	2.93905e+08	2.93388e+08	1.95705e+07	2.02995e+08	2.31672e+08	5.36724e+08	3.73404e+08	2.56641e+08	1.90166e+08	1.81032e+08	1.94799e+08	2.52887e+07	2.3669e+07	1.85805e+08
2-Hexenoylcarnitine		C13 H23 N O4	257.162	256.154	127.069	41.3486	10.149	120707	136141	116568	1.5149e+07	1.50142e+07	1.96614e+07	161258	176181	167799	67685.2	108270	118249	1.99959e+06	977432	1.4146e+06	273078	215837	152447
2-Hydroxy-2_4-pentadienoate		C5 H6 O3	114.032	113.024	55.5041	17.4935	0.915	2.40539e+08	3.15253e+08	4.14802e+08	4.23305e+08	2.79951e+08	4.07232e+08	9.00703e+07	1.70627e+08	2.18868e+08	2.18158e+08	3.86442e+08	2.61793e+08	2.06721e+08	3.87511e+08	4.85432e+08	8.98191e+07	5.36704e+07	2.52169e+08
2-Hydroxy-2-methyl-3-buten-1-yl beta-D-glucopyranoside		C11 H20 O7	310.126	309.118	153.551	50.1759	1.645	1.63443e+07	1.48093e+07	1.15678e+07	2.34147e+07	2.62343e+07	2.26378e+07	1.41547e+07	2.22928e+07	1.8684e+07	1.15929e+07	9.04702e+06	9.88067e+06	2.13234e+07	2.02437e+07	1.38203e+07	320510	354704	1.74598e+07
2-Hydroxy2-methylbutyricacid		C5 H10 O3	118.063	117.055	57.5198	18.1654	2.247	1.75796e+07	1.21257e+07	1.30132e+07	5.16383e+07	6.547e+07	1.0136e+08	9.84608e+06	3.44542e+07	7.2635e+06	2.17474e+07	1.11362e+07	1.42963e+07	1.23517e+07	1.31216e+07	9.25182e+06	5.79815e+07	5.07444e+07	1.51602e+07
2-Hydroxy-3-(4-hydroxyphenyl)propenoate		C9 H8 O4	180.042	179.034	88.5092	28.4952	5.228	1.08476e+07	1.52625e+07	8.57582e+06	8.10474e+06	7.94601e+06	1.03836e+07	3.75682e+06	3.74977e+06	3.44593e+06	1.25544e+06	2.49384e+07	1.96487e+07	8.37385e+06	5.15923e+06	6.51555e+06	1.5863e+07	1.33775e+07	7.32996e+06
2-Hydroxy-3-(phosphonooxy)propyl 10-methyldodecanoate		C16 H33 O7 P	368.196	367.188	182.586	59.8542	10.763	90077.8	211981	76701.1	2.08722e+07	1.99796e+07	2.27151e+07	86967.7	95302.1	89976	174437	221743	243060	1.53118e+06	783829	1.05374e+06	206671	165344	165773
2-Hydroxy-3,4,5-trimethoxybenzoic acid		C10 H12 O6	228.063	227.055	112.52	36.4987	3.029	2.44037e+06	2.76274e+06	966556	4.35124e+06	4.24498e+06	4.52416e+06	3.476e+06	3.74101e+06	3.64962e+06	311640	305260	354573	5.08604e+06	5.775e+06	7.62659e+06	8.87615e+06	9.34836e+06	2.55259e+06
2-Hydroxy-3-oxopropanoate		C3 H4 O4	104.011	103.003	50.4938	15.8234	1.089	2.59857e+08	5.05108e+08	3.64171e+08	1.95547e+08	2.01031e+08	1.904e+08	1.43742e+08	1.30834e+08	1.6457e+08	4.35906e+08	3.71965e+08	2.60408e+08	2.31093e+08	2.68029e+08	3.58827e+08	1.53021e+08	1.41218e+08	2.64434e+08
2-Hydroxy-4-(7-hydroxy-3,5-dimethoxy-4-oxo-4H-chromen-2-yl)benzyl beta-D-glucopyranoside		C24 H26 O12	506.141	505.133	251.559	82.8451	7.379	1.66858e+07	763832	845185	1.50804e+06	1.78825e+06	1.68678e+06	2.30713e+06	2.67235e+06	2.28152e+06	1.80883e+07	2.37298e+07	2.21578e+07	7.13616e+06	4.45693e+06	7.74701e+06	1.50982e+07	1.40707e+07	1.28139e+07
2-Hydroxy-4-(methylthio)butanoic acid		C5 H10 O3 S	150.035	149.027	73.5057	23.494	2.926	415617	390650	236996	4.42333e+07	4.76842e+07	3.91548e+07	283250	367837	319143	1.03352e+06	1.8431e+06	1.45322e+06	1.39457e+06	714663	1.01834e+06	1.44523e+06	1.14536e+06	262677
2-Hydroxy-5-vinylphenyl hydrogen sulfate		C8 H8 O5 S	216.009	215.001	106.493	34.4897	4.341	1.13528e+06	1.179e+06	1.03717e+06	1.62647e+07	1.4706e+07	1.78241e+07	2.48823e+06	4.11613e+06	2.85647e+06	169336	317948	448673	2.58929e+06	2.76306e+06	2.18381e+06	111942	206330	355582
2-Hydroxy-6-oxonona-2_4-diene-1_9-dioate		C9 H10 O6	214.047	213.04	105.512	34.1628	2.122	6.76306e+06	8.05568e+06	3.26183e+06	1.53822e+07	1.58504e+07	1.2628e+07	6.53509e+06	1.19378e+07	7.52672e+06	2.08543e+06	1.2421e+06	3.49376e+06	9.24963e+06	5.38006e+06	6.31206e+06	2.46139e+06	1.91067e+06	6.88204e+06
2-Hydroxybenzyl alcohol		C7 H8 O2	124.053	123.045	60.5145	19.1637	2.697	7.34446e+06	3.37717e+06	3.50125e+06	2.40051e+06	2.72049e+06	2.97578e+06	2.0284e+06	3.63326e+06	2.46454e+06	1.94863e+06	2.04144e+06	2.1732e+06	7.51424e+06	2.32875e+06	3.1992e+06	1.58729e+07	9.80348e+06	4.4514e+06
2-Hydroxycaproic acid		C6 H12 O3	132.079	131.071	64.5275	20.5013	4.268	1.68281e+07	1.62726e+07	1.61225e+07	9.94572e+08	2.84606e+08	1.02754e+09	1.52822e+07	1.84476e+07	1.44965e+07	2.36423e+07	2.69004e+07	2.61011e+07	5.65319e+07	5.69981e+07	3.91114e+07	3.11539e+07	1.09312e+07	1.46046e+07
2-Hydroxycinnamic acid	O-coumaric acid	C9 H8 O3	164.047	163.039	80.5118	25.8294	3.484	6.44965e+08	6.787e+08	6.44926e+08	7.18115e+08	5.52783e+08	6.00217e+08	4.31871e+08	4.27456e+08	4.42339e+08	8.80132e+08	4.25222e+08	5.14892e+08	6.34639e+08	4.3989e+08	6.8021e+08	4.6648e+06	3.53142e+06	5.69143e+08
2-Hydroxyethyl 12-hydroxyoctadecanoate		C20 H40 O4	344.292	343.284	170.634	55.8702	15.91	1.29204e+07	1.07753e+07	1.03415e+07	1.19807e+07	9.41191e+06	1.31638e+07	795105	1.08097e+06	891984	175830	573613	583082	8.61501e+06	7.37899e+06	5.03168e+06	3.49585e+07	1.21124e+07	6.94459e+06
2-Hydroxyhepta-2_4-dienedioate		C7 H8 O5	172.037	171.029	84.5066	27.161	1.165	5.38374e+06	7.96189e+06	5.85082e+06	8.55082e+06	8.34207e+06	7.62242e+06	8.07034e+06	6.71269e+06	9.44418e+06	1.69751e+07	1.2679e+07	1.02051e+07	5.88947e+06	8.19387e+06	6.18359e+06	1.01464e+06	853022	5.74044e+06
2-Hydroxyphenylalanine		C9 H11 N O3	181.074	180.066	89.0251	28.6672	1.451	1.36727e+07	2.78114e+07	1.20232e+07	5.2164e+06	1.12793e+07	4.99618e+06	5.51704e+06	1.20075e+07	5.47923e+06	1.59808e+07	1.05372e+07	2.1136e+07	1.11279e+07	5.6328e+06	1.52263e+07	125230	170861	1.04141e+07
2'-Hydroxypseudobaptigenin		C15 H10 O7	302.042	301.034	149.509	48.8285	6.953	2.75891e+07	2.89762e+07	2.4594e+07	2.23807e+07	2.31785e+07	2.16156e+07	2.16792e+07	2.85975e+07	1.84467e+07	1.79417e+07	3.2333e+07	3.12511e+07	2.55531e+07	1.83746e+07	2.48486e+07	4.64882e+07	3.92805e+07	2.31584e+07
2-linoleoyl-sn-glycero-3-phosphoethanolamine		C23 H44 N O7 P	477.284	476.276	237.13	78.0356	13.081	1.62277e+08	1.95899e+08	1.61284e+08	8.0849e+07	9.75427e+07	1.26063e+08	7.20093e+07	9.2565e+07	7.87696e+07	6.84495e+07	1.61854e+08	1.52762e+08	8.01589e+07	5.33721e+07	5.72456e+07	1.07581e+08	1.3397e+08	6.47353e+07
2-methoxyacetaminophen sulfate		C9 H11 N O6 S	261.03	260.022	129.003	41.9932	1.688	2.60235e+07	2.41704e+07	1.97469e+07	1.90853e+07	2.05425e+07	1.79153e+07	1.70438e+07	2.40706e+07	1.58026e+07	1.62714e+07	1.72035e+07	1.89609e+07	3.31425e+07	2.45479e+07	2.59527e+07	844883	907986	2.38495e+07
2-Methylbenzoic acid		C8 H8 O2	136.052	135.045	66.5145	21.1636	2.835	1.96305e+07	2.40278e+07	1.79184e+07	3.36668e+07	2.903e+07	3.13079e+07	8.81412e+06	1.62071e+07	1.43381e+07	9.13464e+07	4.44386e+07	5.07118e+07	3.79689e+07	799757	4.62061e+07	504403	552421	3.85013e+07
2-Methylbutanal		C5 H10 O	86.0731	85.0653	41.5248	12.8338	4.287	1.41039e+07	6.96914e+06	6.26277e+06	7.20857e+08	6.9648e+08	7.80383e+08	1.58967e+07	1.46721e+07	2.04678e+07	2.37215e+07	2.6993e+07	2.64276e+07	4.93646e+07	5.71875e+07	3.93784e+07	6.65294e+06	1.10619e+07	1.42829e+07
2-Methylguanosine		C11 H15 N5 O5	297.107	296.099	147.042	48.006	1.607	6.46324e+06	4.36808e+06	2.33969e+06	1.15024e+07	1.18917e+07	1.70153e+07	4.22461e+06	1.3827e+07	5.87601e+06	1.20974e+07	9.18034e+06	1.82731e+07	1.19933e+07	5.9126e+06	5.75631e+06	673126	580806	5.58536e+06
2-Methylhippuricacid		C10 H11 N O3	193.074	192.066	95.025	30.6672	3.493	1.83292e+06	1.91826e+06	1.25097e+06	369949	412176	1.12919e+06	290224	1.48031e+06	430526	4.71323e+06	5.5865e+06	4.98034e+06	2.37866e+06	2.00351e+06	1.59466e+06	4.49175e+06	3.79119e+06	1.30738e+06
2-Monolaurin		C15 H30 O4	274.214	273.206	135.595	44.1905	11.659	7.05288e+06	7.79649e+06	5.2081e+06	6.87721e+06	8.50858e+06	1.08053e+07	4.20679e+06	4.72793e+06	6.72135e+06	914395	2.28182e+06	3.34122e+06	6.62966e+06	4.05927e+06	5.2183e+06	1.07593e+07	8.63772e+06	6.06789e+06
2-Naphthalenesulfonic acid		C10 H8 O3 S	208.019	207.011	102.498	33.1581	5.902	2.04563e+06	2.26548e+06	2.02151e+06	1.62156e+06	1.59081e+06	1.57091e+06	836210	787048	745643	1.472e+06	1.82462e+06	1.86399e+06	2.05682e+06	1.63787e+06	2.28589e+06	415249	603046	6.79645e+07
2-Naphthol		C10 H8 O	144.057	143.05	70.517	22.4978	10.609	21160.8	24952.2	22514	23817.5	22325	26319.5	21146.3	24814.8	22241.7	14184.3	19108.5	19367	38841	26291.7	28172.1	59870.9	83555.3	1.48227e+07
2-O-Caffeoylglucarate		C15 H16 O11	372.068	371.061	184.522	60.4996	2.612	1.21935e+06	920220	660697	301896	220907	157711	160712	46291.9	97901.9	2.36884e+06	664861	1.04054e+06	1.00264e+06	569412	428440	203385	136581	6.37951e+06
2-O-ETHYL ASCORBIC ACID		C8 H12 O6	204.063	203.055	100.52	32.4987	3.081	1.50399e+06	1.461e+06	631943	978888	1.31129e+06	941944	1.05448e+06	1.66466e+06	1.50548e+06	2.09808e+06	3.86086e+06	2.95305e+06	1.55122e+06	1.04233e+06	1.36009e+06	3.42258e+06	3.35173e+06	8.12008e+07
2-Oxobutyric acid		C4 H6 O3	102.032	101.024	49.5041	15.4935	1.238	4.15139e+08	7.35387e+08	5.53905e+08	1.63416e+08	2.93074e+08	3.24091e+08	2.10921e+08	2.58778e+08	2.54433e+08	1.06188e+09	7.31869e+08	6.90048e+08	1.98677e+08	2.01234e+08	2.79786e+08	2.30258e+08	2.09944e+08	5.43494e+08
2-Oxoglutaramate		C5 H7 N O4	145.037	144.03	71.007	22.6611	1.147	1.43104e+06	2.42192e+06	1.02973e+06	1.77773e+06	2.08935e+06	1.94481e+06	1.16112e+06	1.44103e+06	1.119e+06	477872	708944	840136	2.31654e+06	636194	1.81816e+06	3.84629e+06	3.61871e+06	1.96327e+06
2-Oxophytanate		C20 H38 O3	326.282	325.274	161.629	52.8685	16.129	5.38116e+06	3.38997e+06	3.62388e+06	3.39432e+06	2.85303e+06	4.79064e+06	2.59596e+06	4.14185e+06	3.45541e+06	315552	1.32055e+06	1.48403e+06	1.45243e+07	8.77285e+06	1.13085e+07	3.15312e+07	1.34189e+07	1.01587e+07
2-oxosuberate		C8 H12 O5	188.068	187.06	92.5223	29.8329	3.242	206054	144596	212967	167735	513890	119537	494983	461421	632565	155995	791591	197771	107355	352617	316817	387311	1.47819e+06	1.48096e+07
2-Oxovalericacid		C5 H8 O3	116.047	115.04	56.512	17.8295	1.986	4.73069e+06	8.12634e+06	3.96075e+06	8.34987e+07	7.78721e+07	8.51268e+07	1.48995e+06	2.22106e+06	1.9525e+06	3.68775e+06	4.75547e+06	5.43385e+06	2.17339e+06	1.15877e+06	2.58453e+06	5.01802e+06	3.16131e+06	5.80211e+06
2-Phenylethyl 3-O-(4-carboxy-3-hydroxy-3-methylbutanoyl)-β-D-glucopyranoside		C20 H28 O10	428.167	427.159	212.572	69.8494	6.125	5.88765e+07	6.46847e+07	5.46998e+07	9.62489e+06	1.0268e+07	1.04328e+07	6.0364e+06	5.75266e+06	5.623e+06	2.20345e+07	2.9063e+07	3.17691e+07	2.00211e+07	2.25108e+07	2.02951e+07	2.35236e+07	2.2633e+07	1.46659e+07
2-Succinylbenzoate		C11 H10 O5	222.052	221.045	109.514	35.497	3.922	1.74187e+06	1.52038e+06	1.38396e+06	973794	1.03025e+06	1.02837e+06	1.16521e+06	1.2033e+06	993052	336630	325156	530642	1.50878e+06	900516	1.2006e+06	7.61495e+06	5.63074e+06	1.29332e+06
3-(2-Hydroxy-3,4-dimethoxyphenyl)-7-chromanol		C17 H18 O5	302.115	301.107	149.546	48.8407	5.619	978006	958138	823138	1.21062e+06	1.3316e+06	1.53256e+06	466564	572901	457738	520638	1.1045e+06	1.16488e+06	3.24512e+06	1.94079e+06	2.7297e+06	5.33499e+06	4.33539e+06	1.74176e+06
3-(2-Hydroxyphenyl)propanoate	melilotate	C9 H10 O3	166.063	165.055	81.5196	26.1654	2.393	992493	6.8042e+06	4.38807e+06	1.36174e+06	1.15407e+07	1.22177e+07	4.80812e+06	687752	1.29462e+06	1.02383e+06	753450	2.26402e+06	5.14708e+06	7.54632e+06	5.89509e+06	2.12136e+07	2.08081e+07	9.40379e+06
3-(3_4-Dihydroxyphenyl)lactate		C9 H10 O5	198.053	197.045	97.5145	31.497	1.148	8.28403e+06	1.33958e+07	1.02805e+07	2.28864e+07	2.20866e+07	6.5122e+07	9.32042e+06	1.09788e+07	9.20435e+06	3.01941e+06	5.33444e+06	4.60792e+06	9.01396e+06	9.26944e+06	1.0376e+07	6.13432e+07	5.58141e+07	8.14953e+06
3-(3_4-Dihydroxyphenyl)pyruvate		C9 H8 O5	196.037	195.029	96.5066	31.161	5.578	282084	219245	286784	348347	397312	534296	316096	247720	223010	28072.5	208047	292207	347147	292749	372715	1.44828e+07	1.12006e+07	443112
3-(3_4-Dihydroxypyridin-1-yl)-L-alanine		C8 H12 N2 O4	200.079	199.072	98.5279	31.8348	1.6	2.36419e+07	1.85754e+07	1.50681e+07	1.8519e+07	1.80291e+07	1.94988e+07	1.72543e+07	2.93505e+07	1.70943e+07	1.18821e+07	1.28547e+07	1.74731e+07	1.75262e+07	1.17037e+07	1.30051e+07	554981	556729	1.68869e+07
3-(4-Acetoxyphenyl)dibenzo[b,d]furan-1,2,4,7,8-pentayl pentaacetate		C30 H24 O13	592.121	591.113	294.549	97.1751	3.991	6.34558e+07	5.92573e+07	6.99671e+07	7.87106e+07	7.63943e+07	8.56329e+07	7.07565e+07	6.97452e+07	7.92055e+07	7.85559e+06	1.52842e+07	1.56583e+07	8.86718e+07	7.63436e+07	8.37796e+07	1.33405e+08	1.2395e+08	6.38142e+07
3-(Pyrazol-1-yl)-L-alanine		C6 H9 N3 O2	155.069	154.062	76.0229	24.3331	0.856	1.61611e+07	2.74425e+07	2.46048e+07	2.89355e+07	2.99166e+07	2.74314e+07	1.93644e+07	1.82739e+07	2.2525e+07	2.88061e+07	4.37442e+07	3.20872e+07	1.44855e+07	1.64013e+07	1.55706e+07	3.95026e+06	4.838e+06	7.61974e+06
3-(Sulfooxy)butanoic acid		C4 H8 O6 S	184.004	182.996	90.4902	29.1556	1.663	1.33297e+06	1.94176e+06	1.3446e+06	3.3217e+06	2.83121e+06	3.43096e+06	504193	298079	297578	178757	245583	200428	1.35017e+06	652631	1.2004e+06	1.72512e+07	1.87021e+07	1.62146e+06
3, 5-Tetradecadiencarnitine		C21 H37 N O4	367.271	366.264	182.124	59.7001	14.76	8.63289e+06	8.76491e+06	8.0131e+06	3.90998e+06	4.69069e+06	6.61855e+06	4.15226e+06	4.41043e+06	3.85799e+06	4.95502e+06	6.16806e+06	6.18214e+06	6.52771e+06	7.02915e+06	6.89479e+06	1.13272e+07	7.59057e+06	6.69797e+06
3,3-Dimethylglutaric acid		C7 H12 O4	160.073	159.065	78.5249	25.1671	3.929	1.06565e+06	2.13963e+06	1.61116e+06	1.1574e+06	1.44172e+06	1.23784e+06	2.21333e+06	2.96856e+06	2.41307e+06	1.79899e+06	1.82958e+06	1.65144e+06	5.90949e+06	4.67613e+06	6.05903e+06	8.6169e+06	7.0265e+06	3.52633e+06
3,4,15-Trihydroxy-12,13-epoxytrichothec-9-en-8-yl 3-methylbutanoate		C20 H30 O7	382.198	381.19	189.587	62.1879	4.053	2.08417e+06	2.44075e+06	2.05152e+06	2.3162e+06	2.32098e+06	2.55229e+06	2.68829e+06	2.7403e+06	2.67541e+06	6.10325e+06	6.52015e+06	6.54807e+06	3.33446e+06	3.55277e+06	3.11414e+06	3.59734e+06	3.16646e+06	2.1563e+06
3,4,5-trimethoxyhydrocinnamic acid		C12 H16 O5	240.099	239.091	118.538	38.5048	4.569	2.54967e+06	2.51433e+06	1.598e+06	1.3442e+06	1.47128e+06	2.15571e+06	1.04584e+06	1.36619e+06	851684	7.26672e+06	1.67913e+07	1.75276e+07	3.07577e+06	2.53361e+06	3.195e+06	5.97429e+06	5.15756e+06	2.45355e+06
3,4-DHPEA-EA		C19 H22 O8	378.13	377.123	187.553	61.51	8.574	2.2241e+08	2.33629e+08	1.60397e+08	5.85188e+07	5.20916e+07	5.78784e+07	2.09934e+07	2.78071e+07	1.76924e+07	3.37795e+08	3.16605e+08	3.08823e+08	9.548e+08	6.39856e+08	8.21235e+08	6.67127e+08	4.92182e+08	4.46162e+08
3,4-Dihydroxy-2-(7-hydroxy-9-methoxy-3,4-dioxo-1,2,3,4-tetrahydrocyclopenta[c]chromen-6-yl)butanal		C17 H16 O8	348.084	347.076	172.53	56.5022	4.028	7.61078e+06	6.1339e+06	7.99803e+06	1.31185e+07	1.27694e+07	1.37511e+07	7.36014e+06	7.69948e+06	7.18642e+06	3.23953e+06	5.28896e+06	5.73646e+06	8.29566e+06	7.68329e+06	8.45449e+06	1.43651e+07	1.48666e+07	1.07124e+07
3',4'-Dihydroxyphenylacetone		C9 H10 O3	166.063	165.055	81.5196	26.1654	2.73	3.05035e+07	2.95741e+07	2.63564e+07	4.1298e+07	2.60078e+07	3.60806e+07	2.88236e+07	1.18069e+07	7.75977e+06	1.77492e+06	6.39087e+06	6.43028e+06	1.6681e+07	1.70947e+07	2.18861e+07	1.94757e+08	1.54221e+08	5.73494e+06
3,5-Dihydroxy-2-(4-hydroxyphenyl)-4-oxo-3,4-dihydro-2H-chromen-7-yl hexopyranoside		C21 H22 O11	450.115	449.107	223.546	73.5074	4.081	5.94635e+07	6.31068e+07	6.29649e+07	1.11868e+08	1.13881e+08	1.06276e+08	7.17097e+07	7.30859e+07	6.91145e+07	7.59625e+07	8.84658e+07	8.83182e+07	5.26787e+07	5.28047e+07	5.6316e+07	7.92892e+07	7.7052e+07	5.77293e+07
3,5-Dihydroxybenzoic acid		C7 H6 O4	154.026	153.019	75.5014	24.1593	2.867	1.57081e+09	1.4126e+09	8.09245e+08	1.34295e+09	2.47474e+09	2.79143e+09	1.08518e+09	1.8146e+09	1.02182e+09	2.3838e+08	6.19227e+08	6.33432e+08	2.10677e+09	1.7015e+09	1.24026e+09	6.01537e+09	5.28778e+09	1.98711e+09
3,5-Dioxooctanedioic acid		C8 H10 O6	202.047	201.04	99.512	32.1628	1.158	4.81354e+07	4.12689e+07	1.91885e+07	6.99545e+07	7.19731e+07	6.2823e+07	3.82888e+07	8.2006e+07	4.67112e+07	6.25381e+06	6.44344e+07	1.06918e+08	5.77478e+07	3.46665e+06	3.76599e+07	7.44026e+06	6.7478e+06	3.42254e+07
3,8,9-trihydroxy-10-propyl-3,4,5,8,9,10-hexahydro-2H-oxecin-2-one		C12 H20 O5	244.13	243.122	120.553	39.1766	6.732	1.25671e+08	1.28465e+08	1.0562e+08	1.10169e+08	1.15403e+08	1.19981e+08	1.83514e+08	1.7633e+08	1.79272e+08	2.54413e+07	4.59738e+07	4.77691e+07	2.92411e+08	1.99808e+08	2.59614e+08	4.49659e+08	3.82637e+08	1.74308e+08
3-[(3-Hydroxytridecanoyl)oxy]-4-(trimethylammonio)butanoate		C20 H39 N O5	373.282	372.274	185.129	60.7019	11.942	7.27771e+06	6.51401e+06	6.14213e+06	6.74577e+06	8.41503e+06	1.14197e+07	6.14357e+06	8.0027e+06	7.20492e+06	5.84709e+06	1.17628e+07	1.14928e+07	5.28304e+06	4.68967e+06	4.45686e+06	7.01677e+06	6.67852e+06	6.75803e+06
3-[2-(1,3-Benzodioxol-5-yl)-7-methoxy-1-benzofuran-5-yl]-3-hydroxypropyl hexopyranoside		C25 H28 O11	504.168	503.16	250.572	82.5162	0.906	4.90545e+07	5.61548e+07	6.13439e+07	5.12331e+07	6.92309e+07	4.72368e+07	1.13297e+08	9.1776e+07	1.1762e+08	4.92345e+07	2.76745e+07	2.77543e+07	7.66926e+07	7.09889e+07	6.41027e+07	6.92125e+07	8.16773e+07	6.17218e+07
3-[2-(2,3-Dihydroxy-5,6,8a-trimethyloctahydro-2H-spiro[naphthalene-1,2'-oxiran]-5-yl)ethyl]-5-hydroxy-2(5H)-furanone		C20 H30 O6	366.203	365.196	181.59	59.5221	9.314	7.83166e+06	7.10228e+06	5.10958e+06	7.22128e+06	6.14593e+06	8.97488e+06	3.25432e+06	5.48368e+06	4.70476e+06	4.43062e+06	9.25407e+06	1.28324e+07	8.5157e+06	6.97175e+06	7.72379e+06	1.0074e+07	8.582e+06	4.05928e+06
3_3'_4'_5_7_8-Hexahydroxyflavone		C15 H10 O8	318.037	317.029	157.507	51.4944	5.949	7.64546e+06	7.8764e+06	7.04111e+06	6.29256e+06	6.26065e+06	6.54744e+06	5.2572e+06	5.60356e+06	5.53586e+06	1.259e+06	3.05263e+06	3.41063e+06	9.73205e+06	7.41054e+06	9.39674e+06	2.28465e+07	1.93392e+07	8.79757e+06
3_3'_4'_5_7-Pentahydroxy-8-methoxyflavone		C16 H12 O8	332.052	331.045	164.514	53.8303	5.771	1.02164e+06	1.07951e+06	837998	1.04952e+07	1.05808e+07	1.2288e+07	1.46072e+06	1.86029e+06	1.88923e+06	370955	962109	1.0052e+06	472922	405546	431996	1.28282e+06	885641	662999
3'_4'_5_6-Tetrahydroxy-3_7-dimethoxyflavone		C17 H14 O8	346.068	345.06	171.522	56.1662	4.106	2.09504e+06	1.90289e+06	1.63077e+06	2.37463e+06	2.55891e+06	2.91991e+06	2.381e+06	2.36567e+06	1.89606e+06	208370	479011	617440	2.93517e+06	2.28976e+06	2.85422e+06	1.22441e+07	1.02873e+07	2.61707e+06
3'_4'_5_7-Tetrahydroxy-3-methoxyflavone		C16 H12 O7	316.058	315.05	156.517	51.1645	6.201	7.26373e+06	6.46418e+06	6.4267e+06	5.77854e+06	5.83414e+06	6.03313e+06	5.43814e+06	5.54653e+06	4.81368e+06	6.19197e+06	1.34021e+07	1.38101e+07	5.41377e+06	3.74019e+06	5.40405e+06	1.2062e+07	9.93795e+06	4.81263e+06
3'_4'_5-Trihydroxy-3_6_7-trimethoxyflavone		C18 H16 O8	360.084	359.076	178.53	58.5022	10.342	1.94395e+06	1.67821e+06	1.30418e+06	1.76394e+06	1.73407e+06	2.05949e+06	2.20588e+06	2.64606e+06	2.20204e+06	1.16598e+06	3.4946e+06	3.32407e+06	1.15026e+06	818249	1.06222e+06	8.05296e+06	5.89615e+06	3.7684e+06
3_4'_5-Trihydroxystilbene( Reservatrol)		C14 H12 O3	228.078	227.07	112.527	36.5013	8.687	395073	449787	434020	298394	350715	332011	254273	417099	242791	1.54348e+06	4.95772e+06	5.11459e+06	326353	147429	315834	1.39277e+07	1.01512e+07	1.37814e+06
3_4-Dihydroxymandelaldehyde		C8 H8 O4	168.042	167.034	82.5093	26.4952	1.509	2.02827e+06	1.83571e+06	1.8017e+06	709672	687142	1.726e+06	1.55126e+06	1.57266e+06	1.36978e+06	8.27763e+06	1.91261e+06	391678	2.38987e+06	2.02367e+06	1.59487e+06	296841	527662	1.43261e+06
3_4-Dihydroxymandelate		C8 H8 O5	184.037	183.029	90.5067	29.1611	2.305	4.91271e+06	3.52519e+06	2.11911e+06	9.53073e+06	1.16221e+07	1.7334e+07	2.87986e+06	3.96178e+06	2.44032e+06	1.69441e+06	3.66852e+06	5.00167e+06	4.37849e+06	2.14907e+06	3.90996e+06	6.55359e+06	4.48025e+06	2.45328e+06
3_4-Dihydroxyphthalate		C8 H6 O6	198.016	197.008	97.4963	31.4909	2.094	6.6831e+07	7.68377e+07	3.97994e+07	1.53263e+08	1.48959e+08	1.59377e+08	4.28318e+07	6.27212e+07	5.1827e+07	3.23041e+07	3.20229e+07	3.85663e+07	6.07464e+07	4.49707e+07	5.97967e+07	494555	309563	5.10453e+07
3_5-Dimethoxy-4-hydroxycinnamicacid;Sinapicacid		C11 H12 O5	224.068	223.06	110.522	35.8329	4.048	1.0967e+07	1.2957e+07	8.93425e+06	1.05569e+07	1.10887e+07	1.00058e+07	7.19213e+06	8.26686e+06	7.00984e+06	1.46497e+07	1.04674e+07	1.08981e+07	1.4204e+07	1.32264e+07	1.16258e+07	1.99519e+06	1.44876e+06	9.29741e+06
3-Allyl-2-hydroxybenzoic acid		C10 H10 O3	178.063	177.055	87.5196	28.1654	8.787	268768	335049	281727	130508	258308	194135	201436	221162	234392	239597	123344	78854.7	284345	47889.2	66626.1	1.25888e+07	9.65157e+06	121197
3-Amino-3-(4-hydroxyphenyl)propanoate		C9 H11 N O3	181.074	180.066	89.0251	28.6672	1.133	7.23753e+06	9.1177e+06	9.21131e+06	7.03366e+06	7.08914e+06	7.48078e+06	8.51966e+06	7.44068e+06	6.70744e+06	1.42054e+07	1.63032e+07	1.23809e+07	5.8912e+06	7.76593e+06	6.37077e+06	716961	814082	5.61434e+06
3-Aminosalicylic acid		C7 H7 N O3	153.042	152.035	75.0095	23.9953	1.859	4.74125e+07	6.47441e+07	3.90341e+07	4.90716e+07	4.94191e+07	6.32443e+07	1.42857e+07	3.17233e+07	2.13563e+07	3.25996e+06	5.90112e+06	5.73704e+06	5.52298e+07	4.16379e+07	3.77497e+07	1.09865e+08	9.82873e+07	4.30384e+07
3-beta-D-glucopyranuronosyloxy-5-methylisoxazole		C10 H13 N O8	275.063	274.056	136.02	44.3322	1.579	1.81789e+06	911460	765491	1.4037e+06	1.63945e+06	1.53676e+06	934945	3.81466e+06	1.31182e+06	1.03566e+06	306825	5.90995e+06	2.92808e+06	229209	1.1218e+06	40021.2	78649.5	2.82802e+06
3-Butene-1,2,3-tricarboxylic acid		C7 H8 O6	188.032	187.024	92.5042	29.8269	1.14	3.54962e+07	1.40072e+08	1.11048e+08	1.64397e+08	1.71074e+08	1.29156e+08	9.77857e+07	1.11138e+08	9.72966e+07	3.30771e+08	5.73434e+07	5.17326e+07	5.84684e+07	1.1352e+08	1.45785e+08	2.34021e+08	1.85072e+08	1.89301e+08
3-Carboxy-1-methylpyridinium;N-Methylnicotinicacid		C7 H7 N O2	137.048	136.04	67.012	21.3295	4.783	8.91817e+06	1.11122e+07	7.26394e+06	4.73722e+06	4.99173e+06	5.90472e+06	1.83417e+06	2.32217e+06	1.90012e+06	6.15305e+06	7.41758e+06	6.35369e+06	7.86885e+06	5.12385e+06	7.20969e+06	2.25001e+07	1.68483e+07	9.7069e+06
3-Deoxy-D-manno-octulosonate		C8 H14 O8	238.068	237.06	117.522	38.1662	0.983	9.70528e+07	1.18913e+08	1.52415e+08	1.71587e+08	1.61283e+08	1.74612e+08	6.47266e+07	5.06397e+07	6.24182e+07	1.4428e+07	3.40952e+07	3.08307e+07	1.05564e+08	1.46247e+08	1.61033e+08	8.23279e+07	3.68449e+07	5.77966e+07
3-Hydroxy-3-(methoxycarbonyl)pentanedioic acid		C7 H10 O7	206.042	205.034	101.509	32.8286	0.999	3.30633e+08	4.24299e+08	3.70277e+08	6.08852e+08	5.56935e+08	6.01024e+08	3.13442e+08	2.75261e+08	2.98003e+08	2.1281e+08	5.93839e+08	3.94053e+08	1.9775e+08	2.61557e+08	2.52156e+08	4.33032e+07	4.0996e+07	2.02784e+08
3-Hydroxy-3-methylglutaric acid		C6 H10 O5	162.053	161.045	79.5146	25.497	1.728	1.67606e+08	4.72772e+07	1.96937e+08	9.85256e+06	2.75763e+07	2.54053e+07	3.16203e+06	9.97679e+07	2.86368e+06	7.61449e+07	6.00253e+07	1.28289e+08	2.32431e+08	2.75978e+07	7.82977e+06	9.72678e+06	1.16971e+07	1.64257e+08
3-Hydroxy-5, 8-tetradecadiencarnitine		C21 H37 N O5	383.266	382.258	190.121	62.366	12.442	1.19609e+07	1.15846e+07	8.9481e+06	1.12037e+07	1.42908e+07	2.12183e+07	1.57292e+07	1.47769e+07	1.37085e+07	3.25311e+06	8.64071e+06	1.0836e+07	1.06123e+07	7.43759e+06	7.68584e+06	2.45078e+07	1.71034e+07	1.48129e+07
3'-hydroxyacetophenone;3-ACETYLPHENOL		C8 H8 O2	136.052	135.045	66.5145	21.1636	3.325	1.78892e+07	7.05705e+06	1.28129e+07	1.65613e+06	4.56462e+06	4.37932e+06	1.26765e+07	1.81008e+07	1.43477e+07	1.73696e+07	3.70627e+07	7.9725e+06	3.3874e+06	9.21444e+06	3.61071e+07	872003	3.084e+06	6.86845e+06
3-Hydroxyaminophenol		C6 H7 N O2	125.048	124.04	61.0121	19.3295	2.484	1.91234e+08	1.63305e+08	1.44065e+08	7.98023e+07	8.28359e+07	5.3559e+07	6.88165e+07	9.97337e+07	6.61222e+07	8.68645e+07	3.53861e+07	1.12894e+08	1.34815e+08	1.139e+08	1.17312e+08	9.18862e+07	8.05288e+07	8.97222e+07
3-Hydroxybenzyl alcohol		C7 H8 O2	124.053	123.045	60.5145	19.1637	3.001	4.72581e+06	4.50917e+06	2.73479e+06	9.3191e+06	8.67333e+06	8.92423e+06	2.08858e+06	2.48167e+06	2.64805e+06	781154	968182	1.18335e+06	4.61615e+06	3.257e+06	4.8642e+06	2.17895e+07	1.84907e+07	3.67289e+06
3-Hydroxybutyric acid		C4 H8 O3	104.048	103.04	50.512	15.8295	1.141	2.94439e+07	4.16421e+07	4.16204e+07	4.7565e+07	4.26964e+07	4.44507e+07	2.04182e+07	2.32913e+07	2.11498e+07	7.12145e+07	6.70432e+07	5.92566e+07	3.10988e+07	2.204e+07	2.65229e+07	5.55436e+07	4.88289e+07	3.96452e+07
3-Hydroxy-cis-5-tetradecenoylcarnitine		C21 H39 N O5	385.282	384.274	191.129	62.7019	14.288	3.89366e+06	4.03809e+06	2.8159e+06	2.91147e+06	2.81186e+06	3.97942e+06	1.05634e+06	1.29234e+06	770722	3.8453e+06	1.48818e+07	1.47654e+07	2.83899e+06	1.59756e+06	2.20384e+06	2.50448e+06	1.99182e+06	4.15587e+06
3-Hydroxydecanoic acid		C10 H20 O3	188.141	187.133	92.5587	29.8451	11.283	1.27947e+07	1.45747e+07	1.11516e+07	9.79234e+06	8.46739e+06	1.03248e+07	6.89827e+06	7.69206e+06	6.69853e+06	2.70433e+06	5.04351e+06	5.13583e+06	3.82068e+07	2.33868e+07	3.37437e+07	3.54302e+07	2.54832e+07	2.26382e+07
3-Hydroxynonanoic acid		C9 H18 O3	174.125	173.117	85.5509	27.5091	9.477	9.45169e+06	8.47614e+06	8.57662e+06	6.03624e+06	7.04287e+06	8.07929e+06	5.27907e+06	6.93984e+06	4.84025e+06	3.76876e+06	7.08798e+06	7.9694e+06	1.02313e+07	6.12344e+06	8.50312e+06	7.84744e+07	6.26946e+07	9.76691e+06
3-Hydroxypentadecanoic acid		C15 H30 O3	258.219	257.211	127.598	41.5248	15.954	9.38237e+06	6.89175e+06	7.83237e+06	1.06314e+07	1.13743e+07	1.54895e+07	2.85768e+06	4.8825e+06	3.95762e+06	9.71771e+06	1.67327e+07	2.99516e+07	9.32202e+06	6.5751e+06	7.59384e+06	8.74937e+06	7.58163e+06	7.46761e+06
3-Hydroxypropenoate		C3 H4 O3	88.016	87.0082	42.4962	13.1576	0.987	2.03389e+08	1.10334e+09	8.85086e+07	9.61184e+08	4.84491e+08	1.01696e+08	1.32725e+08	1.07869e+08	5.43965e+07	3.317e+09	1.81973e+09	7.67399e+09	5.70141e+08	9.30292e+07	6.74347e+08	8.4338e+06	1.18262e+07	7.51794e+08
3-Hydroxysebacic acid		C10 H18 O5	218.115	217.107	107.546	34.8407	5.516	4.92635e+07	6.03429e+07	6.07328e+07	5.51615e+07	7.4591e+07	6.14339e+07	7.49657e+07	8.45073e+07	1.06074e+08	1.43672e+07	2.51116e+07	1.87684e+07	1.33095e+08	9.9414e+07	1.14974e+08	1.53246e+08	1.69444e+08	7.92951e+07
3-Hydroxytetradecanedioic acid		C14 H26 O5	274.177	273.169	135.577	44.1845	6.867	5.93779e+06	7.13171e+06	5.61459e+06	9.60344e+06	9.65935e+06	1.03392e+07	7.20331e+06	7.24729e+06	7.29157e+06	8.06742e+06	1.23379e+07	9.98578e+06	7.77807e+06	6.84466e+06	8.23139e+06	8.73726e+06	8.4402e+06	7.07225e+06
3-Ketolactose		C12 H20 O11	340.1	339.092	168.538	55.1715	1.657	3.46495e+06	111961	2.90877e+06	2.01024e+06	997720	1.03219e+06	842597	2.13995e+06	994454	2.32731e+06	557293	1.12376e+06	8.88672e+06	4.64964e+06	386061	74964.5	15872.5	6.72907e+06
3-Methyl-2-buten-1-yl hydrogen sulfate		C5 H10 O4 S	166.03	165.022	81.5031	26.1599	1.102	5.39856e+08	6.59147e+08	7.74309e+08	8.46962e+08	9.83808e+07	8.61575e+08	1.59607e+08	1.02653e+08	1.96124e+08	3.70937e+07	4.22699e+07	2.87717e+07	4.41131e+08	7.26328e+08	5.99579e+08	6.23736e+08	7.02774e+08	4.36045e+08
3-Methyladipic acid		C7 H12 O4	160.073	159.066	78.5249	25.1671	3.696	2.55931e+07	2.8097e+07	2.09627e+07	2.56132e+07	2.64583e+07	2.82529e+07	2.23336e+07	2.31159e+07	2.06831e+07	3.35632e+07	7.44126e+07	7.57676e+07	4.09354e+07	9.47286e+06	4.30426e+07	7.79086e+07	6.72529e+07	3.24435e+07
3-O-(3-Methylbutanoyl)-beta-D-fructofuranosyl 2-O-acetyl-3-O-dodecanoyl-alpha-D-glucopyranoside		C31 H54 O14	650.352	649.344	323.664	106.88	13.262	5.4973e+07	5.37689e+07	3.54213e+07	1.49372e+07	1.73011e+07	2.47604e+07	2.25771e+07	2.78119e+07	2.36325e+07	1.08177e+07	3.10492e+07	3.04637e+07	4.04005e+07	2.36075e+07	2.61099e+07	5.20579e+07	4.14071e+07	3.70806e+07
3-O-(alpha-L-oleandrosyl)oleandolide		C27 H46 O10	530.308	529.3	263.642	86.8729	13.959	1.12543e+07	9.81495e+06	7.64894e+06	2.32352e+07	3.0437e+07	4.37718e+07	1.08868e+07	1.21076e+07	8.74486e+06	8.28289e+06	2.30613e+07	2.4515e+07	1.01229e+07	6.94028e+06	7.02787e+06	1.77276e+07	9.94554e+06	8.93492e+06
3-oxopalmitic acid		C16 H30 O3	270.219	269.211	133.598	43.5247	16.027	1.03163e+07	9.44539e+06	8.44178e+06	9.94074e+06	1.49931e+07	2.06117e+07	5.65707e+06	6.62553e+06	4.05311e+06	8.85434e+06	2.42845e+07	2.63772e+07	1.82394e+07	1.14888e+07	1.20246e+07	2.29308e+07	2.2174e+07	1.21086e+07
3-Oxotetradecanoic acid		C14 H26 O3	242.188	241.18	119.582	38.8529	11.841	1.8986e+06	1.88731e+06	1.05299e+06	1.41548e+07	1.77169e+07	1.65201e+07	263132	279309	233720	52623.3	236893	198034	2.36748e+06	1.26651e+06	2.39021e+06	2.82435e+06	1.30173e+06	1.61707e+06
3-Phenyllactic acid		C9 H10 O3	166.063	165.055	81.5196	26.1654	5.086	2.86007e+07	3.19386e+07	2.54793e+07	2.13701e+07	2.03417e+07	2.016e+07	4.24753e+06	5.04035e+06	3.83972e+06	5.08668e+06	5.98428e+06	6.79653e+06	2.20845e+07	1.51992e+07	1.98558e+07	5.22446e+07	4.12612e+07	3.25886e+07
3-Pyridylacetic acid		C7 H7 N O2	137.048	136.04	67.012	21.3295	5.383	1.41069e+06	1.82238e+06	1.61332e+06	2.32742e+08	2.15567e+08	2.33253e+08	8.38442e+07	1.02704e+08	8.9272e+07	1.05199e+06	764936	937019	1.31295e+06	1.17235e+06	1.20999e+06	1.52551e+06	1.16386e+06	519675
3-tert-Butyladipic acid		C10 H18 O4	202.12	201.112	99.5483	32.1749	8.205	5.0226e+07	5.10404e+07	4.21991e+07	5.27598e+07	5.74174e+07	5.87446e+07	6.93362e+07	7.73142e+07	6.93457e+07	9.61052e+06	2.24051e+07	2.22918e+07	1.20254e+08	7.92163e+07	1.099e+08	1.4326e+08	1.11985e+08	6.34418e+07
3-Ureidoisobutyrate		C5 H10 N2 O3	146.069	145.061	71.5228	22.8331	1.564	1.08864e+06	509949	74703.5	282159	317466	484556	241533	442237	104804	1.9374e+06	2.56473e+06	5.4933e+06	725055	243015	311617	8177.97	8667.17	480823
4-(1,2-Dihydroxy-2-propanyl)-1-methyl-1,2-cyclohexanediol		C10 H20 O4	204.136	203.128	100.556	32.5109	5.273	1.96576e+06	2.285e+06	2.42211e+06	1.8635e+06	2.71814e+06	1.92518e+06	4.00731e+06	4.43925e+06	3.5204e+06	352847	428764	714722	5.58969e+06	4.91667e+06	5.88811e+06	7.39051e+06	6.78574e+06	3.57984e+06
4-(2-Amino-3-hydroxyphenyl)-2_4-dioxobutanoate		C10 H9 N O5	223.048	222.04	110.012	35.6628	5.384	886887	1.31279e+06	1.13094e+06	1.376e+08	1.26576e+08	1.30666e+08	5.54892e+07	6.49869e+07	5.53801e+07	716895	664529	587198	607882	482973	581153	926611	747220	378969
4-(2-Carboxyethyl)-2-methoxyphenyl beta-D-glucopyranosiduronic acid		C16 H20 O10	372.105	371.097	184.541	60.5057	2.94	9.42281e+06	1.06727e+07	1.42866e+06	3.32067e+06	3.37663e+06	3.30845e+06	3.66481e+06	2.86225e+06	3.40514e+06	963365	1.27638e+06	1.08591e+06	4.86848e+06	3.77742e+06	5.4751e+06	3.42148e+06	5.22639e+06	4.97687e+06
4-(2-Carboxyethyl)-3-hydroxy-2-methoxyphenyl hexopyranosiduronic acid		C16 H20 O11	388.1	387.092	192.538	63.1715	3.28	3.06491e+07	2.75235e+07	2.44282e+07	3.99957e+07	4.24871e+07	4.09671e+07	2.00034e+07	2.81722e+07	2.04712e+07	4.42661e+07	2.30205e+07	2.6271e+07	2.14153e+07	3.23024e+07	2.04451e+07	1.53956e+06	1.15126e+06	1.13384e+07
4-(5,6-Dihydroxy-6-methyl-1-hepten-2-yl)-1-methyl-1,2-cyclohexanediol		C15 H28 O4	272.198	271.19	134.587	43.8546	12.289	4.03643e+06	3.72592e+06	2.97025e+06	2.65547e+06	2.9937e+06	2.80302e+06	3.04857e+06	3.52785e+06	3.24004e+06	519934	1.36252e+06	1.37619e+06	7.37354e+06	3.63055e+06	4.41565e+06	9.18424e+06	7.13165e+06	5.49888e+06
4-(5,7-Dihydroxy-6-methoxy-4-oxo-4H-chromen-3-yl)phenyl hydrogen sulfate		C16 H12 O9 S	380.019	379.011	188.498	61.8248	9.627	372482	368574	222904	3.84098e+07	3.0686e+07	3.23817e+07	2.07631e+07	2.49403e+07	1.84816e+07	5.16342e+06	1.40031e+07	1.57888e+07	1.25261e+07	5.59085e+06	1.11157e+07	5.716e+06	4.485e+06	4.77586e+06
4-(beta-D-Glucosyloxy)benzoate		C13 H16 O8	300.084	299.076	148.53	48.5022	2.293	6.26225e+07	5.85726e+07	3.59498e+07	7.17415e+07	7.28812e+07	7.35818e+07	4.93317e+07	6.99649e+07	5.19374e+07	5.04335e+07	5.20237e+07	6.12362e+07	4.79721e+07	3.73172e+07	3.56444e+07	1.37449e+07	1.23796e+07	3.96269e+07
4,15-Diacetylnivalenol		C19 H24 O9	396.141	395.133	196.559	64.5117	2.648	2.45061e+08	3.69542e+08	2.06421e+08	5.72704e+07	6.0107e+07	6.41291e+07	4.71507e+07	6.0045e+07	5.1562e+07	4.41106e+08	4.63768e+08	4.41642e+08	5.96817e+08	5.53769e+08	7.00645e+08	1.40398e+07	1.46801e+07	4.46976e+08
4,4'-(3,4-Dimethyltetrahydrofuran-2,5-diyl)bis(2-methoxyphenol)		C20 H24 O5	344.162	343.154	170.569	55.8485	8.902	470800	482485	487443	273411	348881	365301	566214	651269	535776	2.2322e+06	6.21417e+06	6.36591e+06	864686	498826	954120	1.01111e+06	728030	341349
4',5,6,7-Tetramethoxyflavanone		C19 H20 O6	344.125	343.117	170.551	55.8424	10.616	2.37521e+07	2.94479e+07	3.75633e+07	1.13529e+07	1.1699e+07	1.00762e+07	3.46224e+06	3.91559e+06	2.35472e+06	1.36768e+07	3.7208e+07	4.11662e+07	5.09719e+06	2.98298e+06	4.84919e+06	2.36206e+06	1.80927e+06	1.93491e+06
4,7-Dimethoxy-3-oxo-3,4-dihydro-2H-1,4-benzoxazin-2-yl D-glucopyranoside		C16 H21 N O10	387.116	386.108	192.046	63.0075	1.178	1.24076e+07	4.01165e+06	2.93075e+06	8.68559e+06	8.65112e+06	8.11574e+06	2.53167e+06	1.80126e+06	2.12714e+06	647506	4.93251e+06	8.79048e+06	3.06018e+07	979805	6.96228e+06	663467	1.69376e+06	1.28142e+06
4-[2-Amino-3-(beta-D-glucopyranosyloxy)phenyl]-4-oxobutanoic acid		C16 H21 N O9	371.121	370.113	184.049	60.3417	4.203	5.74124e+06	6.73528e+06	5.68189e+06	2.43665e+06	2.67273e+06	2.13348e+06	4.77204e+06	5.03196e+06	4.59058e+06	2.37658e+06	1.66881e+06	1.50887e+06	6.34224e+06	6.73707e+06	6.18794e+06	409673	409194	1.13365e+07
4-Acetamidobutanoic acid		C6 H11 N O3	145.074	144.066	71.0251	22.6672	0.965	1.02216e+08	2.23425e+08	1.88931e+08	1.84636e+08	1.75467e+08	1.14835e+08	9.8423e+07	1.54412e+08	9.52004e+07	6.94119e+07	4.66931e+07	3.484e+07	1.00035e+08	6.68373e+07	7.28844e+07	2.5246e+06	2.99248e+06	9.67062e+07
4-Allyl-2-methoxyphenyl 6-O-beta-D-xylopyranosyl-beta-D-glucopyranoside		C21 H30 O11	458.178	457.17	227.577	74.8512	6.025	2.64049e+07	3.23291e+07	2.79396e+07	5.54557e+06	3.87756e+06	4.78648e+06	3.74565e+06	4.04301e+06	3.40556e+06	1.096e+07	1.07773e+07	9.74203e+06	1.53052e+07	1.53654e+07	1.5753e+07	1.78643e+06	1.33525e+06	1.7552e+07
4-Aminohippuricacid		C9 H10 N2 O3	194.069	193.061	95.5226	30.833	1.546	4.19814e+06	2.96748e+06	1.93835e+06	360573	35049.5	734227	262919	1.16657e+06	274677	4.37926e+06	2.68205e+06	6.90863e+06	2.59245e+06	1.18389e+06	1.11487e+06	61591.3	27605.5	3.03175e+06
4-Coumaric acid	(p-coumaric acid)	C9 H8 O3	164.047	163.039	80.5118	25.8294	3.683	3.53758e+08	3.4449e+08	3.33858e+08	3.20207e+08	3.03644e+08	2.949e+08	2.94882e+08	3.32305e+08	2.89599e+08	4.08602e+08	3.16814e+08	3.12183e+08	3.57472e+08	3.46648e+08	3.2382e+08	2.06994e+08	1.67018e+08	3.35717e+08
4-Dodecylbenzenesulfonic acid		C18 H30 O3 S	326.191	325.183	161.584	52.8534	12.836	3.58264e+06	1.2489e+06	9.53898e+07	1.09315e+08	615044	6.21983e+07	6.96326e+07	3.73044e+06	318675	8.56508e+07	855851	495053	1.15755e+06	1.71081e+06	8.8189e+06	4.20477e+06	1.00126e+06	3.81644e+06
4-Ethyl-2,6-dihydroxyphenyl hydrogen sulfate		C8 H10 O6 S	234.019	233.011	115.498	37.4915	2.724	7.44454e+06	7.87983e+06	8.14102e+06	1.8717e+07	1.81843e+07	1.63441e+07	659482	1.57479e+06	1.17477e+06	615447	932186	840348	8.02444e+06	6.18672e+06	6.09107e+06	359549	309349	6.1871e+06
4H-1-Benzopyran-4-one, 6-β-D-glucopyranosyl-2,3-dihydro-5,7-dihydroxy-2-(4-hydroxyphenyl)-, (S)-		C21 H22 O10	434.12	433.112	215.548	70.8416	3.348	6.62029e+06	4.00146e+06	2.14575e+06	1.84902e+07	1.98297e+07	1.91234e+07	2.83463e+07	2.95424e+07	2.85653e+07	1.60998e+07	2.22057e+07	3.15879e+07	1.12865e+07	1.04669e+07	9.46464e+06	5.40782e+06	5.57943e+06	5.36426e+06
4-hydroxy-4-(indol-3-ylmethyl)glutamic acid		C14 H16 N2 O5	292.105	291.097	144.541	47.1724	3.12	3.14707e+06	3.62716e+06	3.11627e+06	3.54045e+06	4.57859e+06	5.62072e+06	6.68402e+06	7.24532e+06	6.57255e+06	3.44569e+06	4.28943e+06	4.49012e+06	1.97191e+06	854983	1.56285e+06	486934	437332	2.17768e+06
4-Hydroxy-5-(3',4',5'-trihydroxyphenyl)-valeric acid-O-methyl-O-glucuronide		C18 H24 O13	448.121	447.113	222.549	73.175	2.583	1.14733e+07	1.75975e+06	1.32641e+06	1.02746e+07	9.95019e+06	8.39889e+06	802095	1.27041e+07	822571	1.92348e+07	3.30191e+06	1.20038e+07	1.76402e+07	1.67304e+07	1.80978e+06	193182	225459	1.32376e+07
4-Hydroxy-5-(3',4'-dihydroxyphenyl)-valeric acid-O-glucuronide		C17 H22 O11	402.115	401.107	199.546	65.5074	3.621	6.79789e+06	4.37829e+06	4.29435e+06	1.0007e+07	9.85047e+06	1.276e+07	7.5803e+06	9.67744e+06	7.78242e+06	1.15859e+07	7.1136e+06	6.86067e+06	4.30394e+06	5.41338e+06	4.0988e+06	1.06846e+06	1.08426e+06	4.27278e+06
4-Hydroxy-8-(beta-D-talopyranosyloxy)-2-quinolinecarboxylic acid		C16 H17 N O9	367.089	366.082	182.033	59.6698	2.65	155578	494332	355221	194848	240477	166066	151681	186936	142107	4.20291e+06	44829.2	117287	422846	3.63242e+06	895254	115671	45690.7	208558
4-Hydroxybenzaldehyde		C7 H6 O2	122.037	121.029	59.5067	18.8277	3.747	1.12707e+06	2.97272e+06	2.51373e+06	2.41659e+06	4.28237e+06	1.23961e+07	2.92457e+06	4.20228e+06	3.29616e+06	7.92069e+06	6.12442e+06	5.32391e+06	1.42779e+07	8.87407e+06	6.0244e+06	4.08808e+06	3.43018e+06	1.36754e+07
4-Hydroxybenzoic acid		C7 H6 O3	138.032	137.024	67.504	21.4935	6.839	4.28974e+08	5.16801e+08	4.01018e+08	2.72322e+08	2.74893e+08	2.70987e+08	1.49853e+08	1.61531e+08	1.42196e+08	3.89936e+08	5.39686e+08	5.50742e+08	2.35185e+08	1.78121e+08	2.54617e+08	1.33397e+09	1.12167e+09	7.66487e+08
4-Hydroxybutyric acid (GHB)		C4 H8 O3	104.048	103.04	50.512	15.8295	1.664	5.0555e+06	1.79874e+07	1.92496e+07	9.55872e+06	8.72672e+06	1.53641e+07	1.2599e+07	5.3421e+06	1.24493e+07	1.82636e+07	1.44492e+07	2.28015e+06	4.33597e+06	1.49063e+07	9.78213e+06	3.94078e+07	3.19815e+07	7.48349e+06
4-Hydroxymandelic acid		C8 H8 O4	168.042	167.034	82.5093	26.4952	4.301	7.16195e+06	8.38949e+06	7.14261e+06	1.03911e+07	1.07216e+07	1.15906e+07	8.39729e+06	9.01598e+06	7.79871e+06	2.8688e+06	3.3164e+06	2.47882e+06	9.69067e+06	5.27931e+06	4.09569e+06	1.32032e+07	1.13371e+07	5.69038e+06
4-Hydroxyphenylacetylglutamicacid		C13 H15 N O6	281.089	280.081	139.033	45.3364	4.329	6.94093e+06	1.12822e+07	1.59766e+06	1.31092e+06	2.34421e+06	2.49146e+06	4.96545e+06	5.18724e+06	4.74894e+06	1.73921e+07	5.57946e+06	6.44578e+06	6.53438e+06	5.01942e+06	4.30959e+06	1.16122e+06	1.14908e+06	6.66758e+06
4-Hydroxyphenylacetylglycine		C10 H11 N O4	209.068	208.061	103.022	33.333	4.782	8.17446e+06	1.08804e+07	6.1675e+06	3.83499e+06	3.9643e+06	5.40872e+06	1.70021e+06	2.10383e+06	1.69692e+06	6.06751e+06	7.7602e+06	6.69737e+06	8.12961e+06	4.51396e+06	6.90562e+06	2.31682e+07	1.59777e+07	1.35783e+07
4-Indolecarbaldehyde		C9 H7 N O	145.053	144.045	71.0146	22.6637	6.291	6.89262e+06	7.02022e+06	6.51013e+06	5.91716e+06	5.89805e+06	5.79191e+06	6.1144e+06	6.06795e+06	5.5167e+06	2.85544e+06	4.68919e+06	5.17056e+06	5.18817e+06	3.84508e+06	5.37485e+06	1.17813e+07	9.72854e+06	6.00515e+06
4-Methoxysalicylic acid		C8 H8 O4	168.042	167.034	82.5092	26.4952	4.209	8.87303e+06	8.82462e+06	6.29414e+06	9.30427e+06	7.84723e+06	7.34423e+06	6.84922e+06	7.31453e+06	6.52394e+06	3.5414e+06	3.14463e+06	3.11198e+06	1.07668e+07	1.23772e+06	3.84984e+06	1.43904e+06	1.20776e+06	8.03507e+06
4-Methylene-L-glutamate		C6 H9 N O4	159.053	158.045	78.0147	24.9971	1.027	2.43805e+07	2.1682e+07	2.14998e+07	4.39578e+07	4.77743e+07	3.7457e+07	3.58039e+07	1.76991e+07	3.38223e+07	5.27478e+07	4.237e+07	2.30438e+07	3.28585e+07	2.83534e+07	4.67003e+07	1.00336e+07	7.20073e+06	2.89769e+07
4-Methylumbelliferylacetate		C12 H10 O4	218.057	217.05	107.517	34.8311	4.761	4.5705e+06	4.4717e+06	4.07486e+06	2.87063e+06	2.50647e+06	2.63707e+06	2.20109e+06	2.18931e+06	1.67062e+06	897928	1.51272e+06	1.95474e+06	3.93273e+06	3.17216e+06	3.78409e+06	1.72715e+07	1.63769e+07	3.72982e+06
4-Nitroacetophenone		C8 H7 N O3	165.042	164.035	81.0095	25.9953	5.465	2.9029e+06	3.01025e+06	2.9872e+06	1.76514e+08	1.73875e+08	1.79469e+08	2.96993e+06	3.21765e+06	3.23105e+06	1.3822e+06	2.02209e+06	2.18502e+06	2.52725e+07	2.07063e+07	2.42862e+07	2.72226e+06	2.10538e+06	1.62262e+06
4-Nitroaniline		C6 H6 N2 O2	138.043	137.035	67.5097	21.4954	1.518	364295	722073	513964	3.12181e+06	3.54581e+06	5.56626e+06	2.10708e+06	4.76521e+06	2.14446e+06	902491	98771.7	2.19754e+06	2.12797e+06	87556.7	659989	356721	295070	1.64859e+06
4-Oxo-1-(5,6,7-trimethoxy-4-oxo-4H-chromen-2-yl)-2,5-cyclohexadien-1-yl hexopyranosiduronic acid		C24 H24 O13	520.12	519.112	258.548	85.175	7.097	1.20144e+07	1.37993e+07	1.13678e+07	8.66692e+07	8.17281e+07	7.76738e+07	4.87699e+07	5.49488e+07	5.01628e+07	3.41704e+07	3.23145e+07	3.13002e+07	1.00655e+07	9.34118e+06	1.03536e+07	1.6861e+07	1.6482e+07	1.56524e+07
4-Oxoproline		C5 H7 N O3	129.043	128.035	63.0095	19.9953	1.133	4.89605e+08	5.80286e+08	5.44293e+08	3.4514e+08	3.11709e+08	3.17153e+08	4.20094e+08	4.33155e+08	4.63636e+08	2.76201e+09	1.65717e+09	8.84091e+06	3.66952e+08	4.16052e+08	3.85182e+08	1.55905e+08	1.46995e+08	5.69106e+08
4-styrenesulfonic acid		C8 H8 O3 S	184.019	183.011	90.4978	29.1581	4.661	53994.4	66154.5	61260.9	57751.4	58811.1	59660.3	47862.9	50606.8	46952.8	74592.9	70149.5	87252.6	60855.9	61211.1	60102.7	63112.9	58180.8	2.85097e+07
4-Sulfanyldihydro-3(2H)-furanone		C4 H6 O2 S	118.009	117.001	57.4927	18.1564	2.236	1.08882e+07	1.81148e+07	8.65699e+06	6.6216e+06	5.46375e+06	6.23159e+06	3.98608e+06	5.66697e+06	3.85399e+06	3.89355e+07	3.83001e+07	3.32575e+07	9.83881e+06	8.04944e+06	1.11316e+07	615856	258533	1.13977e+07
4-Sulfobenzoic acid		C7 H6 O5 S	201.993	200.986	99.4849	32.1538	2.363	108538	48464.3	97605.2	54378.6	62959.3	50026.8	32462.5	88219.8	49396	92414	101665	78193.5	118099	102648	50073.9	39188.3	33745.5	2.39762e+07
4-Undecylbenzenesulfonic acid		C17 H28 O3 S	312.175	311.167	154.576	50.5174	14.615	763318	6.96289e+07	9.2871e+07	1.92357e+06	8.09838e+07	1.15963e+08	3.19933e+07	833460	5.52707e+07	6.18529e+07	6.03825e+07	206441	939687	803821	6.43767e+07	5.01413e+07	4.76339e+07	1.0177e+06
5-(2'-Carboxyethyl)-4_6-dihydroxypicolinate		C9 H9 N O6	227.043	226.035	112.01	36.3287	2.504	7.42295e+06	3.812e+06	5.24125e+06	2.15998e+06	2.30475e+06	1.96509e+06	1.33866e+06	2.86073e+06	1.21474e+06	2.34731e+06	4.16353e+06	5.79632e+06	7.8161e+06	4.70813e+06	3.29874e+06	556226	528088	3.444e+06
5-(3,4-Dihydroxyphenyl)-5-phenyl-2,4-imidazolidinedione		C15 H12 N2 O4	284.079	283.071	140.528	45.8347	4.76	3.99865e+06	4.37264e+06	3.73048e+06	2.16242e+06	2.16001e+06	2.6109e+06	5.95748e+06	6.76011e+06	6.81022e+06	264249	211087	168592	1.06168e+07	9.68656e+06	8.01261e+06	4.03364e+06	3.70642e+06	5.37608e+06
5-(3,5-Dihydroxyphenyl)-13-(4-hydroxyphenyl)-4,12,14-trioxapentacyclo[11.7.1.0~2,11~.0~3,8~.0~15,20~]henicosa-2,8,10,15,17,19-hexaene-6,9,17,19,21-pentol		C30 H24 O11	560.131	559.123	278.554	91.8435	8.189	3.14404e+07	3.04928e+07	2.74883e+07	1.68316e+07	1.85675e+07	1.65808e+07	1.60527e+07	1.77985e+07	1.62216e+07	1.32795e+07	3.52156e+07	3.70053e+07	4.27813e+07	3.23902e+07	4.1986e+07	7.90318e+07	7.1752e+07	4.12105e+07
5-(3'-carboxy-3'-oxopropyl) -4,6-dihydroxypicolinate		C10 H9 N O7	255.037	254.029	126.007	40.9944	1.417	1.08031e+08	1.17588e+08	1.05764e+08	1.3064e+08	1.36817e+08	1.70769e+08	1.1932e+08	1.4503e+08	1.35034e+08	3.30564e+08	2.32354e+08	2.29036e+08	2.54158e+08	2.20852e+08	2.19229e+08	2.11284e+06	2.99898e+06	2.49275e+08
5-(5-Hydroxy-3,6,7-trimethoxy-4-oxo-4H-chromen-2-yl)-2-methoxyphenyl beta-D-glucopyranoside		C25 H28 O13	536.152	535.144	266.564	87.8469	7.26	6.63298e+06	6.05294e+06	6.23821e+06	2.99223e+06	2.67045e+06	2.60594e+06	1.75839e+06	2.12064e+06	2.03387e+06	2.00164e+07	9.93557e+06	1.11484e+07	3.65335e+06	3.09883e+06	3.47802e+06	697545	656989	2.19782e+06
5,5',7,7'-Tetrahydroxy-2-(4-hydroxyphenyl)-2,3-dihydro-4H,4'H-3,8'-bichromene-4,4'-dione		C24 H16 O9	448.079	447.071	222.527	73.168	8.461	2.36676e+07	2.23723e+07	1.89922e+07	1.10384e+07	1.22571e+07	1.05696e+07	4.75855e+06	5.30709e+06	4.96719e+06	1.21392e+07	1.90295e+07	1.69894e+07	2.2194e+07	1.85871e+07	2.02744e+07	3.22101e+07	3.05185e+07	1.65089e+07
5,5'-Dehydrodivanillate		C16 H14 O8	334.068	333.06	165.522	54.1663	2.899	3.61224e+06	2.91567e+06	1.30906e+06	2.5343e+06	2.27438e+06	2.76793e+06	2.37831e+06	2.27997e+06	2.39667e+06	376637	533261	916205	3.24646e+06	1.84946e+06	3.47694e+06	1.2191e+07	1.09058e+07	3.2256e+06
5,6,7-Trimethoxy-2H-chromen-2-one		C12 H12 O5	236.068	235.06	116.522	37.8329	3.052	4.45409e+06	5.37499e+06	4.58086e+06	3.73606e+06	3.6815e+06	4.06775e+06	3.22957e+06	2.90498e+06	2.78984e+06	397051	621543	727442	2.57576e+06	1.72168e+06	2.69008e+06	1.50682e+07	1.40234e+07	2.41327e+06
5,7-Dihydroxy-2-(4-hydroxy-3-methoxyphenyl)-4-oxo-4H-chromen-3-yl 6-O-[(2E)-3-(4-hydroxyphenyl)-2-propenoyl]-beta-D-glucopyranoside		C31 H28 O14	624.148	623.14	310.562	102.513	3.275	3.3672e+06	2.71754e+06	2.62757e+06	4.57903e+06	5.09466e+06	4.97175e+06	3.70006e+06	4.9475e+06	5.20099e+06	1.92188e+06	3.19224e+06	3.8355e+06	6.65727e+06	5.41575e+06	4.52914e+06	1.638e+07	1.34068e+07	4.70693e+06
5,7-Dihydroxy-4-(4-methoxyphenyl)-2-chromanone		C16 H14 O5	286.083	285.075	141.53	46.1688	11.238	7.25983e+07	6.65528e+07	5.99555e+07	2.66882e+06	2.36263e+06	2.74502e+06	4.96532e+06	5.33897e+06	4.12204e+06	1.00182e+06	2.6641e+06	3.42877e+06	453616	210498	362229	1.44756e+06	1.09961e+06	584361
5-[(E)-2-Carboxyvinyl]-2-hydroxyphenyl beta-D-glucopyranosiduronic acid		C15 H16 O10	356.073	355.066	176.525	57.8338	3.909	6.84528e+07	7.09873e+07	5.66668e+07	1.36567e+08	1.15503e+08	1.30652e+08	5.72677e+07	5.59684e+07	5.91013e+07	5.76778e+07	6.05814e+07	1.20618e+08	1.36345e+08	9.26469e+07	8.60855e+07	1.35557e+06	620238	5.90779e+07
5-[2-(3-Furyl)ethyl]-8a-(hydroxymethyl)-5,6-dimethyl-3,4,4a,5,6,7,8,8a-octahydro-1-naphthalenecarboxylic acid		C20 H28 O4	332.198	331.19	164.587	53.8546	12.415	2.65632e+06	2.51003e+06	2.0307e+06	2.24391e+06	2.17828e+06	3.79483e+06	2.29815e+06	2.00786e+06	2.13859e+06	1.24217e+06	3.96288e+06	4.37386e+06	3.11043e+06	1.70062e+06	2.75934e+06	7.80104e+06	4.74754e+06	2.75732e+06
5_6-Dihydroxy-3-methyl-2-oxo-1_2-dihydroquinoline		C10 H9 N O3	191.057	190.05	94.0169	30.3311	4.233	6.58464e+08	1.51056e+09	1.23513e+09	3.80117e+08	4.01472e+08	4.11856e+08	4.6646e+08	5.01812e+08	4.35608e+08	1.56936e+08	1.84694e+08	1.66691e+08	1.07121e+09	7.73171e+08	1.01142e+09	1.34536e+09	1.20464e+09	1.51135e+09
5-Amino-6-(5'-phosphoribitylamino)uracil		C9 H17 N4 O9 P	356.073	355.065	176.525	57.8338	3.592	6.09309e+06	8.1596e+07	5.95468e+07	4.64552e+06	5.656e+06	5.28294e+06	2.0664e+06	2.65625e+06	1.85716e+06	1.3972e+06	5.1477e+07	152050	4.71824e+06	3.02988e+06	3.16698e+06	411615	414884	6.88702e+07
5D-5-O-Methyl-2_3_5/4_6-pentahydroxycyclohexanone		C7 H12 O6	192.063	191.055	94.5198	30.4988	1.23	3.04084e+07	1.49085e+07	4.10297e+06	1.54909e+07	2.50725e+07	1.64876e+07	4.30989e+06	3.14248e+07	6.12186e+06	7.18927e+06	5.06966e+06	2.52625e+07	2.05055e+07	4.11063e+06	6.23311e+06	1.64912e+06	1.72953e+06	2.18441e+07
5H,6H-6,13a,5a,14-[1,2,3,4]Butanetetraylcycloocta[1,2-b:5,6-b']dinaphthalene-5,8,13,16(14H)-tetrone, 1,4,7,9,12,15,17,20-octahydroxy-3,11-dimethyl-		C30 H22 O12	574.11	573.102	285.543	94.1733	6.605	4.53816e+08	4.50854e+08	4.29176e+08	5.706e+08	5.82503e+08	5.53871e+08	4.18335e+08	4.54615e+08	4.0828e+08	3.92573e+08	7.63609e+08	9.77839e+08	4.08998e+08	3.30803e+08	3.84873e+08	7.30467e+08	6.41279e+08	3.4272e+08
5-Hexyl-2-oxotetrahydro-3-furancarboxylic acid		C11 H18 O4	214.12	213.112	105.548	34.1749	9.179	5.88813e+07	4.48708e+07	4.61234e+07	4.75897e+07	5.14423e+07	4.10315e+07	6.17975e+07	7.52876e+07	6.39137e+07	7.46748e+06	1.76117e+07	1.22035e+07	1.41768e+08	8.57964e+07	1.23084e+08	1.43621e+08	1.53302e+08	1.62012e+08
5-Hydroxy-2-(4-hydroxy-3-methoxyphenyl)-4-oxo-4H-chromen-7-yl 6-O-(carboxyacetyl)-beta-D-glucopyranoside		C25 H24 O14	548.115	547.107	272.546	89.8408	8.059	120753	116666	93763.6	4.43536e+06	4.53307e+06	4.22794e+06	4.37045e+06	4.68781e+06	4.19617e+06	1.4391e+07	1.55966e+07	1.54938e+07	3.58141e+06	3.10805e+06	3.76253e+06	3.76252e+06	3.82985e+06	4.02291e+06
5-Hydroxyconiferaldehyde		C10 H10 O4	194.057	193.05	95.517	30.8311	4.32	2.52918e+06	1.73762e+06	824546	2.02003e+06	2.15001e+06	1.76523e+06	3.67368e+06	4.81936e+06	3.91242e+06	1.46115e+07	7.35362e+06	1.02293e+07	1.134e+06	2.25553e+06	1.52615e+06	596065	501382	4.19597e+06
5-Hydroxyferulate		C10 H10 O5	210.052	209.045	103.514	33.497	2.73	1.1862e+07	1.40915e+07	1.36463e+07	2.26605e+07	4.73005e+07	2.48373e+07	1.58623e+07	3.66254e+07	1.7581e+07	937789	3.13323e+06	5.42288e+06	1.9173e+07	2.71607e+07	1.50815e+07	2.82429e+07	3.07084e+07	1.02011e+07
5-Hydroxymethyldeoxycytidylate		C10 H16 N3 O8 P	337.068	336.061	167.022	54.6663	0.984	3.16137e+06	1.16458e+07	9.49137e+06	1.03181e+07	6.35851e+06	9.26108e+06	4.26907e+06	1.2057e+06	4.52422e+06	8.17314e+06	1.45305e+07	4.56636e+06	3.38791e+06	6.86564e+06	9.38639e+06	6.26923e+06	6.73636e+06	1.30449e+07
5-O-methyl embelin		C18 H28 O4	308.198	307.19	152.587	49.8546	12.321	2.23926e+08	2.39275e+08	1.8232e+08	1.62046e+08	2.12885e+08	2.73214e+08	1.24818e+08	1.61027e+08	1.26948e+08	1.33427e+07	4.59709e+07	4.37943e+07	2.45013e+08	1.35557e+08	1.96794e+08	3.73643e+08	3.10206e+08	2.14764e+08
5-Valerolactone		C5 H8 O2	100.053	99.0448	48.5146	15.1637	1.734	5.00934e+06	5.63864e+06	2.74553e+06	643298	60245.5	622169	1.62532e+06	2.4702e+06	1.34365e+06	2.70599e+06	3.37812e+06	2.58871e+06	7.13201e+06	691073	4.47503e+06	187756	202443	6.16153e+06
6-(1-Hydroxyethyl)-3-(hydroxymethyl)-2,7-dioxabicyclo[4.1.0]hept-3-en-5-one		C8 H10 O5	186.053	185.045	91.5145	29.497	1.566	1.3163e+06	2.07549e+06	1.73273e+06	1.56929e+06	1.00442e+06	1.09678e+06	1.27736e+06	131007	791205	7.596e+06	6.82403e+06	4.81983e+06	1.49052e+06	1.21038e+06	1.88319e+06	46481.4	127937	1.19069e+06
6,12,17-Trihydroxy-16-methyl-8-(2-methyl-2-propanyl)-2,4,14,19-tetraoxahexacyclo[8.7.2.0~1,11~.0~3,7~.0~7,11~.0~13,17~]nonadecane-5,15,18-trione		C20 H24 O10	424.136	423.128	210.556	69.1776	2.802	6.16039e+06	4.26222e+06	4.89914e+06	463434	235351	249462	199433	345891	251786	4.08313e+06	1.09597e+07	9.42955e+06	1.61996e+07	9.73142e+06	1.14887e+07	1.91274e+06	1.21697e+06	1.10063e+07
6,8-di(tert-butyl)-4-oxo-4H-chromene-2-carboxylic acid		C18 H22 O4	302.151	301.143	149.564	48.8467	5.907	1.59826e+07	1.98856e+07	1.3654e+07	3.88171e+06	3.97259e+06	4.1599e+06	3.7011e+06	4.15441e+06	3.81834e+06	6.87344e+07	8.83918e+07	8.70172e+07	3.73472e+07	2.65638e+07	3.50302e+07	4.40021e+07	3.62921e+07	3.39611e+07
6,9,11,13,14-Pentahydroxy-11-isopropyl-3,7,10-trimethyl-15-oxapentacyclo[7.5.1.0~1,6~.0~7,13~.0~10,14~]pentadec-2-yl acetate		C22 H34 O8	426.225	425.217	211.601	69.5257	10.962	2.7777e+06	3.06645e+06	1.55198e+06	2.80492e+06	2.95039e+06	3.98043e+06	1.85036e+06	2.29178e+06	1.83708e+06	1.26284e+06	2.79141e+06	3.12273e+06	2.07696e+06	1.23653e+06	1.27067e+06	4.70578e+06	5.06244e+06	2.95942e+06
6-Acetamido-3-aminohexanoate		C8 H16 N2 O3	188.116	187.108	92.5461	29.8409	2.43	6.11752e+06	4.72061e+06	6.45153e+06	7.07583e+06	2.02342e+07	5.20315e+06	8.53498e+06	6.92353e+06	4.66873e+06	2.11993e+07	1.06837e+07	8.11811e+06	6.00133e+06	4.33447e+06	8.28932e+06	111480	58278.2	6.3806e+06
6-Acetylpicropolin		C24 H28 O9	460.172	459.165	228.574	75.1836	8.611	3.41823e+06	2.90684e+06	3.37221e+06	347268	403159	455602	1.28917e+06	2.0097e+06	1.21263e+06	619212	1.40741e+06	1.18048e+06	1.63705e+07	8.70962e+06	1.33952e+07	4.30756e+07	3.50138e+07	8.86467e+06
6beta-hydroxygeniposide		C17 H24 O11	404.131	403.123	200.554	65.8434	2.042	4.05932e+07	3.23726e+08	1.52508e+08	1.01548e+09	8.31503e+08	9.03806e+08	3.53728e+08	3.24347e+08	4.37517e+08	8.3146e+08	4.92294e+08	1.61557e+08	1.71165e+08	5.30678e+08	3.43349e+08	1.71828e+07	1.75793e+07	9.68188e+07
6-Deoxy-2-O-(4-deoxy-beta-L-threo-hex-4-enopyranuronosyl)-beta-L-mannopyranose		C12 H18 O10	322.089	321.082	159.533	52.1698	1.025	1.39045e+07	1.76208e+07	2.68676e+07	3.39486e+07	3.3212e+07	3.27217e+07	3.07744e+07	2.11963e+07	3.13753e+07	2.41767e+07	1.78179e+07	1.87518e+07	2.72188e+07	3.63573e+07	3.43134e+07	6.73014e+06	8.90356e+06	2.48191e+07
6-DeoxyerythronolideB		C21 H38 O6	386.266	385.258	191.621	62.8659	11.123	9.63997e+07	1.00382e+08	8.32104e+07	1.74351e+08	1.91031e+08	2.31614e+08	7.05827e+07	9.87355e+07	7.05958e+07	1.39408e+08	3.53519e+08	4.51257e+08	7.44041e+07	5.0346e+07	6.69872e+07	1.36191e+08	1.30182e+08	1.00208e+08
6-Hydroxy-2-naphthoic acid		C11 H8 O3	188.047	187.039	92.5118	29.8294	10.608	22013.5	49817.7	22145.7	97995.6	40388.2	25888.9	24377.3	24533.1	21877.8	57865.7	70628.2	92239.3	38205.5	32325	32189.6	45059.5	916404	2.37327e+08
6-Hydroxy-3-methyl-9-(beta-D-ribofuranosyl)-3,9-dihydro-2H-purin-2-one		C11 H14 N4 O6	298.091	297.083	147.534	48.17	2.357	5.86104e+06	757090	2.73166e+06	543089	784235	1.0311e+06	341185	5.84848e+06	333449	1.13313e+06	7.7471e+06	1.04651e+07	4.79985e+06	608919	760984	37155.6	768758	4.16442e+06
6-Hydroxy-5-methyl-4,11-dioxoundecanoic acid		C12 H20 O5	244.13	243.122	120.553	39.1766	6.92	1.67285e+07	1.84134e+07	1.56284e+07	2.0231e+07	2.03307e+07	2.29427e+07	2.97849e+07	3.24992e+07	2.95704e+07	5.05387e+06	9.7848e+06	8.51439e+06	3.98646e+07	2.53742e+07	3.43158e+07	6.09902e+07	5.78552e+07	2.19572e+07
6-Hydroxy-7-oxo-1,2,3a,12c-tetrahydro-7H-furo[3',2':4,5]furo[2,3-c]xanthen-8-yl hexopyranosiduronic acid		C23 H20 O12	488.094	487.086	242.535	79.8373	8.262	3.26842e+08	3.64771e+08	2.5658e+08	1.26415e+08	1.22015e+08	1.34375e+08	7.77844e+07	9.39777e+07	8.93689e+07	6.20681e+08	5.65714e+08	5.15112e+08	3.10087e+08	2.30556e+08	2.6326e+08	1.8518e+08	1.48705e+08	2.07666e+08
6-Imino-5-oxocyclohexa-1_3-dienecarboxylate		C7 H5 N O3	151.027	150.019	74.0016	23.6594	3.065	65344.2	93179.3	60988.9	1.2822e+06	1.18368e+06	836469	43320.2	89989.2	44927.4	111058	74057	84105.7	98474.7	79409.1	76634.2	1.6483e+07	1.76237e+07	76783.8
6-Methoxysalicylic acid		C8 H8 O4	168.042	167.034	82.5093	26.4952	2.593	1.97891e+08	1.59705e+08	1.16193e+08	1.24295e+08	2.29602e+08	1.38592e+08	8.68997e+07	1.55573e+08	1.42743e+08	9.14225e+07	5.88778e+07	6.06253e+07	2.33165e+08	1.69286e+08	1.51145e+08	3.58321e+08	3.04397e+08	1.66522e+08
6-O-(beta-D-Xylopyranosyl)-beta-D-glucopyranose		C11 H20 O10	312.105	311.097	154.541	50.5057	1.005	4.5625e+06	4.0697e+06	6.60509e+06	9.14569e+06	7.47091e+06	8.61983e+06	6.05983e+06	7.06614e+06	6.07979e+06	4.62166e+06	5.86649e+06	4.04614e+06	7.8547e+06	8.87587e+06	7.83789e+06	1.79934e+06	1.83238e+06	3.91839e+06
7,15-Dihydroxy-8-oxo-12,13-epoxytrichothec-9-en-3-yl acetate		C17 H22 O7	338.136	337.128	167.556	54.8442	4.71	1.34117e+07	1.17149e+07	7.72196e+06	5.10261e+06	5.11105e+06	4.97448e+06	3.59357e+06	4.25214e+06	3.83946e+06	3.5638e+07	2.53919e+07	2.66406e+07	3.07345e+07	3.99237e+07	4.43e+07	1.40053e+07	1.15553e+07	2.30337e+07
7_8-Dihydroxycoumarin(Daphnetin)		C9 H6 O4	178.026	177.018	87.5014	28.1593	2.843	1.90195e+07	3.35707e+07	2.57103e+07	2.40171e+07	3.12453e+07	2.72783e+07	2.10203e+07	1.41551e+07	2.11561e+07	4.89553e+07	3.95913e+07	2.71772e+07	4.13671e+07	4.49431e+07	5.42343e+07	352998	299630	263500
7_8-Dihydroxykynurenate		C10 H7 N O5	221.032	220.024	109.004	35.3269	4.378	3.0702e+07	3.59296e+07	2.95759e+07	1.90238e+07	2.02965e+07	2.1409e+07	9.80387e+06	1.01108e+07	9.15878e+06	3.72262e+07	3.21733e+07	5.94025e+07	3.90561e+07	3.58287e+07	2.80948e+07	3.48158e+07	3.18063e+07	2.00591e+07
7-Aminomethyl-7-deazaguanine		C7 H9 N5 O	179.081	178.073	88.0285	28.335	1.757	1.29864e+06	1.44363e+06	737863	1.22613e+07	1.35528e+07	2.00883e+07	5.94388e+06	1.19413e+07	6.92396e+06	1.44903e+06	1.74321e+06	2.16982e+06	310027	764654	844901	189858	178572	1.4626e+06
7-Hydroxy-2'_4'_5'-trimethoxyisoflavone		C18 H16 O6	328.094	327.086	162.535	53.1705	4.689	42777.5	33334.2	48109.6	1.44607e+06	1.13084e+06	919448	2.40116e+06	2.25287e+06	3.42362e+06	3.38157e+06	6.10342e+06	6.39818e+06	24921.4	79785.3	89345.4	2.44521e+06	2.29788e+06	1.14683e+06
7-Hydroxy-6-methoxy-2-oxo-2H-chromen-8-yl beta-D-allopyranoside		C16 H18 O10	370.089	369.081	183.533	60.1698	2.965	1.84411e+06	1.88301e+06	734034	1.919e+06	1.32868e+06	1.29962e+06	771302	1.00801e+06	724253	1.50438e+07	7.50799e+06	8.96518e+06	2.69174e+06	1.06198e+06	1.53675e+06	321939	138361	1.51456e+07
7-Methylxanthine		C6 H6 N4 O2	166.047	165.04	81.512	26.1628	0.933	1.19906e+08	1.06069e+08	1.27985e+08	1.35355e+08	1.41843e+08	1.40506e+08	1.42712e+08	1.6079e+08	1.46186e+08	1.17416e+08	1.87239e+08	1.66121e+08	1.35115e+08	1.37633e+08	1.32451e+08	4.26692e+07	4.40078e+07	1.07738e+08
8,8a-Deoxyoleandolide		C20 H36 O6	372.25	371.242	184.613	60.5299	11.829	1.75091e+06	1.75477e+06	1.19352e+06	1.1555e+06	1.10314e+06	1.16558e+06	1.24867e+06	1.65774e+06	743874	444713	1.94342e+06	1.71391e+06	3.20586e+06	1.82178e+06	2.73833e+06	1.24477e+07	1.06762e+07	3.38e+06
8-Amino-7-oxononanoate		C9 H17 N O3	187.121	186.113	92.0485	29.675	4.549	9.07774e+06	9.93858e+06	9.23937e+06	4.53095e+06	4.85986e+06	5.11854e+06	6.85461e+06	7.1262e+06	6.38416e+06	861514	1.41053e+06	1.55817e+06	1.93994e+07	1.54703e+07	1.852e+07	1.83947e+07	1.67992e+07	1.0063e+07
8-Hydroxy-8-azabicyclo[3.2.1]oct-3-yl 3,4-dimethoxybenzoate		C16 H21 N O5	307.141	306.134	152.059	49.6785	8.919	1.94822e+06	2.17541e+06	1.51166e+06	794699	844410	1.00732e+06	1.19382e+06	1.27318e+06	1.12885e+06	2.13035e+06	3.96408e+06	4.20143e+06	3.59484e+06	2.25777e+06	3.32916e+06	6.54609e+06	4.81262e+06	3.18959e+06
8'-Hydroxyabscisate		C15 H20 O5	280.13	279.122	138.553	45.1766	5.882	1.91363e+06	2.02059e+06	1.6289e+06	2.49168e+06	2.57799e+06	2.84616e+06	1.33716e+06	1.42675e+06	1.24124e+06	4.55855e+06	7.99191e+06	8.44537e+06	1.80462e+06	1.37659e+06	1.79588e+06	4.07635e+06	3.31061e+06	2.0165e+06
8-hydroxy-guanosine		C10 H13 N5 O6	299.086	298.078	148.031	48.3359	1.878	2.11847e+06	405727	177791	673046	125483	337263	223443	4.37114e+06	501531	82528.2	50577.6	776140	2.33121e+06	347505	197827	34693.4	200192	1.60835e+06
8-Hydroxyhexadecanedioic acid		C16 H30 O5	302.209	301.201	149.593	48.8563	8.522	5.74975e+06	5.13809e+06	3.55154e+06	1.23911e+07	1.65106e+07	1.04327e+07	6.37371e+06	7.12694e+06	6.23524e+06	2.68314e+06	6.41476e+06	5.98032e+06	7.03593e+06	4.54589e+06	6.67529e+06	1.92923e+07	1.47236e+07	1.25274e+07
9_12-Dioxododecanoicacid		C12 H20 O4	228.136	227.128	112.556	36.5108	10.021	1.15946e+08	1.2057e+08	9.16084e+07	7.54167e+07	8.50784e+07	9.39579e+07	1.25015e+08	1.5211e+08	1.22882e+08	2.02643e+07	5.14802e+07	5.51913e+07	1.48754e+08	9.25488e+07	1.2914e+08	5.12934e+08	3.82857e+08	1.99534e+08
9-Hydroxy-10-undecenoic acid		C11 H20 O3	200.141	199.133	98.5587	31.8451	9.057	4.48578e+06	3.49858e+06	3.60185e+06	4.08284e+06	4.59161e+06	4.88836e+06	4.98717e+06	6.0032e+06	3.4275e+06	1.36608e+06	3.57189e+06	3.75831e+06	6.35414e+06	3.96299e+06	4.93087e+06	1.65697e+07	9.44485e+06	4.79797e+06
9-Oxononanoicacid		C9 H16 O3	172.11	171.102	84.5431	27.1732	10.688	1.56727e+07	1.69468e+07	1.37586e+07	1.40171e+07	1.64486e+07	1.71773e+07	1.35962e+07	1.54195e+07	1.34439e+07	2.5402e+06	8.84442e+06	8.8051e+06	3.75755e+07	2.24326e+07	2.7808e+07	3.98428e+07	3.83633e+07	2.17236e+07
9-Riburonosyladenine		C10 H11 N5 O5	281.075	280.067	139.026	45.3341	1.356	855654	497873	259192	4.03664e+06	4.42199e+06	4.84167e+06	369814	916821	453807	2.49298e+06	4.37768e+06	6.03417e+06	2.41577e+06	1.60155e+06	1.18023e+06	117893	93595.7	1.23208e+06
Acamprosate		C5 H11 N O4 S	181.041	180.033	89.0086	28.6617	2.41	6.45169e+06	1.21987e+07	7.81825e+06	6.41881e+06	1.06253e+07	6.22226e+06	4.12014e+06	44333.8	1.00425e+07	2.1352e+06	1.71064e+06	1.49101e+06	5.83726e+06	9.00556e+06	9.42043e+06	22289.9	20787.5	8.77787e+06
Acetylenedicarboxylate		C4 H2 O4	113.995	112.988	55.4859	17.4875	3.478	1.55416e+07	1.69038e+07	1.50906e+07	2.7184e+07	1.97933e+07	2.2867e+07	1.58373e+07	1.55445e+07	1.64837e+07	2.61162e+07	2.36102e+07	1.78157e+07	2.23367e+07	1.57157e+07	2.60861e+07	1.05532e+06	943575	9.375e+06
Acetyl-L-carnitine		C9 H17 N O4	203.115	202.108	100.046	32.3408	11.46	3.81651e+06	6.22687e+06	4.85645e+06	5.95875e+06	4.27257e+06	5.17741e+06	4.09957e+06	5.65384e+06	4.80088e+06	1.50605e+06	3.71617e+06	5.69224e+06	8.96806e+06	5.57885e+06	6.96457e+06	1.63738e+07	1.237e+07	9.2041e+06
Adenine		C5 H5 N5	135.054	134.047	66.0155	20.9973	1.006	8.33801e+07	1.38133e+08	7.85149e+07	8.20795e+07	9.53701e+07	1.3058e+08	4.96097e+07	6.47883e+07	4.52117e+07	8.21351e+07	8.24986e+07	5.6995e+07	4.26842e+07	3.33088e+07	3.98303e+07	8.81933e+07	7.50136e+07	6.17867e+07
Adenosine		C10 H13 N5 O4	267.096	266.088	132.036	43.0042	1.572	9.1964e+07	1.81226e+06	768182	1.38293e+06	1.61124e+06	2.20617e+06	1.27895e+06	2.18504e+08	3.65318e+07	3.62276e+06	2.62772e+06	3.19267e+08	1.35213e+08	853162	1.24843e+06	507706	500135	9.44572e+07
Adipic acid		C6 H10 O4	146.058	145.05	71.5171	22.8312	2.822	1.4421e+07	1.85878e+07	1.61432e+07	2.37556e+07	2.08962e+07	1.83573e+07	9.33358e+06	1.4902e+07	8.99018e+06	9.30986e+06	2.03145e+07	2.2697e+07	1.59304e+07	1.38393e+07	1.76828e+07	3.70634e+07	3.55746e+07	1.51302e+07
Adlerol		C18 H22 O6	334.141	333.133	165.559	54.1784	9.792	3.73011e+06	4.59537e+06	2.71266e+06	175283	173389	172998	176252	183225	122213	5.18042e+06	8.55654e+06	8.83733e+06	9.10312e+06	4.81304e+06	7.43959e+06	1.86142e+07	1.3076e+07	7.89169e+06
Aesculin(Esculin)		C15 H16 O9	340.08	339.072	168.528	55.1683	0.948	1.43737e+08	1.25715e+08	1.37784e+08	7.24915e+07	7.18351e+07	7.18301e+07	6.85921e+07	1.04077e+07	6.41902e+07	2.55336e+07	1.42954e+07	9.12278e+06	9.10228e+07	9.39756e+07	1.00901e+08	1.48803e+08	1.6754e+08	4.88181e+07
aflatoxinB2		C17 H14 O6	314.078	313.07	155.527	50.8346	11.565	1.4493e+07	1.82752e+07	1.4603e+07	4.86665e+06	4.50322e+06	4.0117e+06	8.02056e+06	9.13444e+06	6.30418e+06	1.64867e+06	4.16425e+06	4.21607e+06	3.46973e+06	1.58902e+06	3.09229e+06	4.22885e+06	2.96531e+06	2.04314e+06
AflatoxinG		C17 H12 O7	328.057	327.05	162.517	53.1645	2.834	5.63533e+06	7.40279e+06	5.10407e+06	1.71918e+07	1.66889e+07	2.11504e+07	1.45649e+07	1.52346e+07	1.75732e+07	2.39088e+06	6.84404e+06	8.09206e+06	8.13203e+06	7.59666e+06	5.9282e+06	1.25202e+07	1.05942e+07	4.94019e+06
Ala-Tyr(Alanyltyrosine)		C12 H16 N2 O4	252.11	251.103	124.543	40.5066	2.669	7.36917e+06	1.00623e+07	6.87033e+06	8.16333e+06	7.33824e+06	3.1708e+07	1.54318e+07	1.62088e+07	1.582e+07	1.62185e+07	6.24273e+06	8.50391e+06	6.84594e+06	1.29058e+07	6.48216e+06	253585	243951	6.75194e+06
allylcysteine		C6 H11 N O2 S	161.051	160.043	79.0137	25.3301	2.24	5.82e+06	5.21493e+06	3.35054e+06	3.22875e+06	3.57118e+06	3.8938e+06	4.46694e+06	6.98403e+06	4.25193e+06	2.05296e+07	2.02935e+07	2.7216e+07	5.10003e+06	3.23293e+06	3.24096e+06	29965.7	12232.6	6.00409e+06
Aloesin		C19 H22 O9	394.125	393.118	195.551	64.1758	2.976	2.48916e+08	3.81835e+08	2.42065e+08	7.10443e+07	9.71616e+07	1.04645e+08	7.48203e+07	1.51787e+08	8.00401e+07	6.79378e+08	3.45132e+08	3.28017e+08	7.72984e+08	7.73645e+08	7.12283e+08	1.08473e+08	9.78133e+07	6.13603e+08
alpha-L-Arabinose		C5 H10 O5	150.052	149.045	73.5144	23.497	0.956	8.09036e+09	7.25267e+09	1.12543e+10	8.62787e+09	8.91488e+09	1.00223e+10	7.42222e+09	6.96865e+09	6.60034e+09	1.62202e+09	2.97466e+09	2.76464e+09	1.13628e+10	1.6235e+09	1.22519e+10	3.62269e+09	3.99571e+09	9.7174e+09
alpha-Ribazole		C14 H18 N2 O4	278.126	277.118	137.551	44.8425	2.499	2.61265e+06	2.38534e+06	2.01793e+06	4.22035e+06	6.80696e+06	5.77942e+06	5.47034e+06	6.93558e+06	5.51098e+06	4.31426e+06	3.55113e+06	2.41327e+06	2.18341e+06	2.02248e+06	1.91432e+06	99182.4	98270.8	1.82522e+06
AminoDHQ		C7 H11 N O5	189.064	188.056	93.02	29.9988	1.466	2.32306e+07	1.93988e+07	1.71961e+07	1.082e+07	1.01204e+07	1.0917e+07	1.40782e+07	1.88705e+07	9.03548e+06	1.66052e+07	1.85662e+07	3.29985e+07	2.35664e+07	1.68603e+07	1.64774e+07	790990	798969	2.10941e+07
Anisatin		C15 H20 O8	328.115	327.107	162.546	53.1741	3.876	4.80155e+06	6.495e+06	5.57687e+06	1.31712e+06	2.14601e+06	1.19238e+06	5.84376e+06	3.46243e+06	5.36955e+06	1.97596e+06	636109	1.53598e+06	3.87133e+06	5.5507e+06	4.0387e+06	373843	327386	6.07e+06
anticapsin		C9 H13 N O4	199.084	198.076	98.0303	31.6689	3.208	2.07297e+06	2.02061e+06	1.55159e+06	1.1071e+07	4.11859e+06	4.77256e+06	4.00385e+06	4.10049e+06	7.13223e+06	5.62672e+06	4.07448e+06	7.53446e+06	1.84604e+06	1.92232e+06	1.49823e+06	1.08964e+06	1.04863e+06	1.29784e+06
APAZIQUONE		C15 H16 N2 O4	288.11	287.102	142.543	46.5066	4.139	4.83548e+06	5.98459e+06	5.50997e+06	2.11151e+06	1.94668e+06	1.81944e+06	8.0296e+06	7.31297e+06	7.51617e+06	2.07515e+06	855396	997872	8.76361e+06	9.22891e+06	1.09904e+07	79222.6	89263.4	7.64105e+06
Apigenin7-(6''-malonylglucoside)		C24 H22 O13	518.105	517.097	257.541	84.839	7.11	9.48812e+07	9.30619e+07	8.19047e+07	1.12014e+08	1.03689e+08	9.85975e+07	6.85321e+07	6.89686e+07	7.02854e+07	3.24646e+08	2.06405e+08	2.16359e+08	1.033e+08	1.11915e+08	9.33104e+07	5.22488e+07	4.64018e+07	6.0402e+07
APM		C7 H13 N O4	175.084	174.076	86.0304	27.669	1.511	3.37373e+06	3.79489e+06	2.50991e+06	8.07913e+07	6.68439e+07	9.3879e+07	1.56734e+06	3.68028e+06	1.80096e+06	1.86437e+06	1.99174e+06	3.61976e+06	6.42531e+06	2.43591e+06	3.81911e+06	257802	257180	3.69881e+06
Arbutin;Arbutoside		C12 H16 O7	272.089	271.081	134.533	43.8364	1.618	1.35878e+08	1.19443e+08	8.58594e+07	1.35292e+08	1.39182e+08	1.31045e+08	7.84129e+07	1.2418e+08	8.40473e+07	1.77459e+08	2.08705e+08	3.01831e+08	1.5708e+08	1.29264e+08	1.17771e+08	5.38925e+07	5.37171e+07	1.49394e+08
Artemotil		C17 H28 O5	312.193	311.185	154.585	50.5204	10.915	6.07458e+06	5.83495e+06	4.31585e+06	1.32102e+07	1.54201e+07	1.79885e+07	1.73361e+07	1.93687e+07	1.31851e+07	511332	1.71721e+06	1.80577e+06	1.55134e+07	6.11584e+06	1.1777e+07	1.06069e+07	1.02059e+07	5.92537e+06
ARTOCARPIN		C26 H28 O6	436.188	435.18	216.582	71.1862	14.14	9.4514e+06	1.00309e+07	1.65384e+07	119798	201937	381495	176408	175312	212452	1.23852e+06	1.32936e+06	1.05342e+06	3.08118e+06	2.25123e+06	2.38633e+06	1.81663e+07	7.6806e+06	3.41162e+06
Ascorbyl glucoside		C12 H18 O11	338.084	337.076	167.53	54.8356	1.039	3.28225e+07	3.17173e+07	4.72699e+07	1.88426e+07	2.4499e+07	2.39748e+07	3.24851e+07	3.04137e+07	3.51743e+07	1.60782e+07	7.27784e+06	1.0867e+07	3.22381e+07	3.83433e+07	3.54012e+07	1.58649e+06	2.16267e+06	2.27741e+07
Ascorbyl palmitate		C22 H38 O7	414.261	413.253	205.619	67.5317	13.239	1.32596e+07	1.16667e+07	9.30071e+06	2.31229e+07	3.28427e+07	4.19843e+07	8.89384e+06	1.09658e+07	8.87988e+06	3.7818e+06	1.09893e+07	3.59934e+07	2.61602e+07	2.35996e+07	1.57896e+07	5.81713e+07	5.00799e+07	2.01252e+07
Asparagine		C4 H8 N2 O3	132.053	131.046	64.515	20.4971	0.876	8.31437e+07	9.29448e+07	9.15473e+07	5.774e+07	6.18072e+07	5.62568e+07	4.8069e+07	5.30456e+07	4.83327e+07	1.21891e+08	1.46855e+08	9.6621e+07	7.87494e+07	7.82493e+07	8.28851e+07	7.16823e+07	8.11875e+07	3.78826e+07
Aspartic acid, N-salicyloyl-		C11 H11 N O6	253.058	252.05	125.017	40.6646	4.779	5.3088e+08	6.14519e+08	4.59996e+08	1.87259e+08	1.83548e+08	1.88655e+08	1.19989e+08	1.35017e+08	1.17716e+08	3.31182e+08	3.46328e+08	3.32984e+08	3.95322e+08	3.04487e+08	3.92165e+08	1.21204e+09	1.00768e+09	8.56555e+08
Aspartyl-L-proline		C9 H14 N2 O5	230.09	229.082	113.533	36.8365	1.495	5.93244e+06	3.85315e+06	3.15348e+06	6.35417e+06	5.92068e+06	5.95619e+06	6.58598e+06	1.25561e+07	6.39347e+06	4.21872e+06	3.99993e+06	7.61247e+06	4.66197e+06	2.39059e+06	2.34e+06	48181	20752.1	4.02625e+06
Aspartyl-Phenylalanine		C13 H16 N2 O5	280.105	279.097	138.541	45.1724	2.05	1.86453e+06	51636.8	1.63391e+06	30279.2	4.58186e+06	981007	19033	2.02086e+06	19808.7	6.5139e+06	3.85788e+06	4.53218e+06	2.03041e+06	34255.9	106143	11435.2	12180.2	1.99536e+06
asp-leu		C10 H18 N2 O5	246.121	245.113	121.549	39.5084	1.38	9.70323e+06	2.23305e+06	1.16054e+06	2.62859e+06	2.35019e+06	2.39782e+06	2.15073e+06	1.72572e+07	2.44829e+06	7.40876e+06	2.0906e+06	300641	7.60808e+06	1.48229e+06	1.19863e+06	17464.3	31795.4	7.48354e+06
Aucubin		C15 H22 O9	346.125	345.118	171.551	56.1758	3.002	7.72375e+07	1.27588e+08	6.40426e+07	3.63263e+07	4.4656e+07	4.19991e+07	3.41113e+07	4.94167e+07	3.62861e+07	5.97357e+07	4.26724e+07	5.63911e+07	4.29744e+07	6.67536e+07	3.37381e+07	4.27923e+07	3.21673e+07	3.69413e+07
Aurasperone B		C32 H30 O12	606.173	605.166	301.575	99.5171	7.117	533143	537587	526814	77445.5	36353.9	43761.5	199037	254016	170269	610832	1.31185e+06	1.45144e+06	443293	338018	403069	5.0097e+07	4.48509e+07	177466
Aurasperone C		C31 H28 O12	592.158	591.15	294.567	97.1812	6.89	1.33928e+07	1.41074e+07	1.41388e+07	2.31005e+06	2.42757e+06	2.05247e+06	4.14024e+06	4.26028e+06	3.98847e+06	4.8134e+06	1.16199e+07	1.11305e+07	9.94647e+06	8.83736e+06	1.03115e+07	3.12949e+07	3.13001e+07	8.65393e+06
Avenein		C14 H18 O8	314.099	313.092	155.538	50.8381	2.594	5.65997e+07	6.24464e+07	5.82668e+06	6.74436e+07	6.97047e+07	6.14348e+07	2.87615e+07	3.65879e+07	3.19505e+07	1.49414e+08	7.02629e+06	1.54494e+08	6.90525e+07	1.86272e+07	5.70085e+07	2.26705e+06	1.0281e+06	6.00551e+07
Azelaicacid		C9 H16 O4	188.104	187.097	92.5404	29.839	6.526	1.50767e+09	1.61102e+09	1.34477e+09	7.63521e+08	8.1474e+08	8.03585e+08	1.28727e+09	1.3334e+09	1.88808e+09	2.81538e+08	3.44785e+08	3.54851e+08	2.16535e+09	2.56186e+09	2.20526e+09	2.90465e+09	2.51443e+09	1.32849e+09
Baicalin;7-D-Glucuronicacid-5_6-dihydroxyflavone		C21 H18 O11	446.084	445.076	221.53	72.8355	6.973	3.76685e+07	3.81785e+07	3.40706e+07	5.50191e+07	4.73514e+07	5.03369e+07	3.38554e+07	3.98709e+07	3.4259e+07	6.6763e+07	4.95575e+07	5.02232e+07	3.66884e+07	3.5194e+07	2.96367e+07	3.45139e+07	2.88287e+07	2.75872e+07
Barbaloin		C21 H22 O9	418.125	417.118	207.551	68.1758	6.241	1.67841e+06	1.58285e+06	1.4881e+06	1.78305e+06	1.87435e+06	1.73947e+06	4.02743e+06	4.42281e+06	3.86703e+06	885994	1.51019e+06	1.42323e+06	2.72496e+06	2.43542e+06	3.19296e+06	6.31669e+06	5.97572e+06	3.08008e+06
Benzamide		C7 H7 N O	121.053	120.045	59.0146	18.6637	5.466	294701	234838	246118	1.79375e+07	1.82335e+07	1.83704e+07	301260	314684	290406	182428	188554	219191	2.51306e+06	2.07723e+06	2.48076e+06	216807	211068	180886
Benzoic acid		C7 H6 O2	122.037	121.029	59.5067	18.8277	5.901	9.40446e+07	7.09161e+07	5.74617e+07	8.46087e+06	9.30993e+06	9.22473e+06	4.375e+06	5.10687e+06	3.93309e+06	1.0048e+08	1.05747e+08	9.68226e+07	7.85051e+07	5.66491e+07	7.40759e+07	1.08134e+08	8.48114e+07	7.58356e+07
Benzoxazolone		C7 H5 N O2	135.032	134.024	66.0043	20.9936	4.273	439114	360428	436309	526456	608766	897145	160232	254513	138404	166790	292293	269645	408136	316860	335414	1.24023e+07	9.99626e+06	484136
Benzoylglucuronide(Benzoicacid)		C13 H14 O8	298.067	297.06	147.522	48.1661	3.535	1.25159e+07	9.39747e+06	1.09154e+07	1.52883e+07	1.28767e+07	1.19707e+07	6.23865e+06	7.80272e+06	6.92054e+06	9.71398e+06	4.92247e+06	5.22581e+06	1.27283e+07	5.32427e+06	1.13726e+07	2.14443e+06	1.90104e+06	1.31578e+07
Benzyl 6-O-beta-D-glucopyranosyl-beta-D-glucopyranoside		C19 H28 O11	478.167	477.16	237.572	78.1828	2.845	1.42881e+07	1.39474e+07	2.09799e+08	1.79649e+06	1.65403e+06	1.98783e+06	1.6389e+06	1.89505e+06	1.65876e+06	2.72953e+06	5.14864e+06	5.33427e+06	1.75527e+07	1.59862e+07	1.03967e+07	271355	216918	7.96151e+06
Benzyl butyl phthalate		C19 H20 O4	312.135	311.128	154.556	50.5108	11.197	1.78152e+08	1.62224e+08	1.43095e+08	3.78353e+07	4.26237e+07	5.01438e+07	3.91835e+07	2.5575e+07	2.35508e+07	2.12813e+06	7.90233e+06	8.5784e+06	3.28358e+08	2.02491e+08	2.84347e+08	1.85004e+07	1.25965e+07	3.52849e+06
beta-Fabatriose		C18 H30 O16	502.152	501.145	249.564	82.1803	1.582	1.56752e+06	592171	44154.1	42448.4	32191.9	29850.9	36056.8	1.50013e+06	21631.2	562500	744264	5.37188e+06	1.341e+06	27074.3	27032.9	11009	11719.3	1.56643e+06
beta-Glycerophosphoricacid		C3 H9 O6 P	172.014	171.006	84.495	27.1572	0.837	626768	759134	808080	433404	619293	600095	719908	1.00302e+06	821998	1.28489e+06	1.07437e+06	774588	932373	752145	812800	12861.2	15159.6	5.86992e+06
Betanidin		C18 H16 N2 O8	388.09	387.082	192.533	63.1699	2.643	2.01835e+07	1.81304e+07	1.33005e+07	9.31115e+06	1.06765e+07	1.14789e+07	6.46359e+06	8.40298e+06	6.99672e+06	1.02874e+07	1.03744e+07	1.26465e+07	2.12752e+07	1.79471e+07	1.52223e+07	3.38766e+07	2.72206e+07	1.28664e+07
Bis-D-fructose2'_1:2_1'-dianhydride		C12 H20 O10	324.105	323.097	160.541	52.5057	1.537	3.9686e+07	2.64572e+07	1.60874e+07	1.57511e+07	1.71666e+07	1.4173e+07	1.09794e+07	2.70769e+07	1.18899e+07	1.37221e+07	1.07608e+07	2.72186e+07	4.82656e+07	2.83376e+07	2.67482e+07	525477	726254	4.25735e+07
Bracteatin6-O-glucoside		C21 H20 O12	464.094	463.087	230.535	75.8373	2.833	2.29428e+07	2.02186e+07	1.43969e+07	5.99566e+07	5.56005e+07	5.05169e+07	4.56308e+07	4.99267e+07	5.26597e+07	5.49767e+06	1.8708e+07	1.84857e+07	2.85698e+07	2.63847e+07	1.48647e+07	4.91123e+07	4.53112e+07	2.65657e+07
Brassylic acid		C13 H24 O4	244.167	243.159	120.572	39.1827	11.126	1.48063e+07	1.48194e+07	1.25387e+07	7.70318e+06	8.5271e+06	9.85995e+06	7.24509e+06	8.68104e+06	7.07719e+06	2.12419e+06	5.00225e+06	5.56137e+06	1.45205e+07	9.39319e+06	1.32591e+07	3.47876e+07	2.48176e+07	1.75675e+07
bruceine D		C20 H26 O9	410.157	409.149	203.567	66.8477	3.485	2.92646e+07	5.40701e+07	2.5081e+07	1.29191e+07	1.67907e+07	1.94877e+07	1.43215e+07	2.77246e+07	1.5297e+07	9.09596e+07	8.51304e+07	5.60117e+07	4.1724e+07	7.46198e+07	4.16587e+07	1.70353e+07	6.72832e+07	9.3936e+07
butoctamide		C16 H29 N O5	315.204	314.196	156.09	51.0222	8.695	536464	536795	345994	5.86383e+06	5.89019e+06	6.92402e+06	372795	467981	472897	49351.6	74281.2	62118.1	2.9875e+06	2.16736e+06	2.90725e+06	527196	543865	364702
Butopyronoxyl		C12 H18 O4	226.12	225.112	111.548	36.1749	4.508	6.58777e+07	6.5735e+06	5.18924e+06	8.04813e+07	8.70281e+07	9.80635e+07	4.91132e+07	5.36492e+07	1.01727e+08	2.34478e+08	2.10924e+07	2.95511e+08	8.59597e+07	7.09155e+07	7.25108e+07	1.17767e+07	1.20933e+07	8.85712e+07
Butylbutyrate		C8 H16 O2	144.115	143.107	70.5457	22.5074	7.146	2.23718e+06	2.27302e+06	1.94554e+06	1.39004e+06	1.55048e+06	1.48361e+06	2.28202e+06	2.59049e+06	2.08395e+06	398109	647086	692848	7.25286e+06	9.35818e+06	7.14765e+06	1.26715e+07	2.10679e+07	5.33829e+06
butyrin		C15 H26 O6	302.172	301.164	149.574	48.8503	9.358	1.12802e+07	9.36028e+06	9.30469e+06	4.21175e+06	3.69672e+06	3.79527e+06	6.68959e+06	7.83505e+06	6.21234e+06	3.38233e+06	8.46274e+06	8.56667e+06	6.2273e+06	4.08815e+06	7.27896e+06	6.04902e+07	5.02749e+07	8.95091e+06
Butyryl-L-carnitine		C11 H21 N O4	231.146	230.139	114.061	37.0126	4.45	6.10126e+06	5.58107e+06	6.54638e+06	7.2394e+06	6.58741e+06	4.19209e+06	1.7025e+07	1.52243e+07	1.57261e+07	2.31915e+06	2.90603e+06	3.01185e+06	5.90121e+06	5.72584e+06	6.5103e+06	1.28185e+07	1.33437e+07	5.7907e+06
C12-Carnitine		C19 H37 N O4	343.271	342.263	170.124	55.7001	15.552	2.44428e+07	1.26765e+07	2.11388e+07	1.1406e+07	1.07076e+07	1.67649e+07	6.43022e+06	4.52024e+06	5.10442e+06	1.17173e+07	1.97874e+07	1.56936e+07	7.84386e+06	1.82606e+07	1.22163e+07	1.50183e+07	1.19591e+07	9.87265e+06
Caffeic acid		C9 H8 O4	180.042	179.034	88.5092	28.4952	3.991	1.4498e+08	1.51305e+08	1.44753e+08	8.23593e+07	8.63182e+07	9.56902e+07	3.45341e+07	3.457e+07	3.18608e+07	1.52494e+08	3.04142e+08	3.217e+08	1.48115e+08	1.09646e+08	1.51043e+08	7.61422e+08	6.54913e+08	2.2525e+08
Caffeic acid 3-glucoside		C15 H18 O9	342.094	341.086	169.535	55.5039	4.277	4.22605e+06	1.04328e+07	8.83507e+06	6.13759e+06	5.30594e+06	7.88354e+06	6.27012e+06	1.04495e+07	5.41784e+06	6.99672e+06	4.23353e+06	6.16288e+06	5.1678e+06	5.35653e+06	5.04709e+06	725387	642329	6.11994e+06
CAPSO		C9 H19 N O4 S	237.103	236.095	117.04	38.0054	9.206	2.76466e+07	3.39667e+07	2.10015e+07	2.57904e+07	2.61281e+07	2.67481e+07	1.51414e+07	1.81755e+07	1.68873e+07	6.11208e+06	1.16045e+07	1.18872e+07	2.35117e+07	1.579e+07	2.53441e+07	1.57139e+07	1.56853e+07	2.43037e+07
Carbofuran		C12 H15 N O3	221.105	220.097	109.041	35.339	7.673	1.64764e+06	1.73694e+06	1.26334e+06	43418.5	63715.5	61941.7	93487.5	143753	69620.9	6.03937e+06	5.83767e+06	5.64585e+06	1.54443e+06	1.15728e+06	1.65156e+06	5.50725e+06	4.5374e+06	2.22698e+06
carzenide		C7 H7 N O4 S	201.009	200.001	98.9929	31.9898	2.088	34893.6	48275.4	37228.7	35706.5	35309.2	44747.2	21921.4	68285.1	23390.4	56498.4	190917	122532	50469.2	51243.8	33394.9	11277.4	146075	7.53315e+07
Cassyfiline		C19 H19 N O5	341.125	340.118	169.051	55.3425	9.349	6.04645e+06	6.27032e+06	4.89488e+06	1.95138e+06	2.01955e+06	2.2254e+06	1.32805e+06	1.60159e+06	1.39588e+06	2.78367e+06	5.92717e+06	6.16489e+06	4.50218e+06	2.80543e+06	3.77451e+06	6.50062e+06	4.93782e+06	3.13132e+06
Catechin		C15 H14 O6	290.078	289.07	143.527	46.8346	3.512	6.32073e+09	6.68159e+09	6.48475e+09	3.70296e+09	3.8471e+09	3.8598e+09	4.11466e+09	4.0484e+09	4.14547e+09	4.06282e+09	7.45429e+09	7.92974e+09	6.08065e+09	4.99401e+09	6.30914e+09	1.21759e+10	1.13773e+10	5.98157e+09
Catechingallate		C22 H18 O10	442.089	441.081	219.533	72.1697	7.928	1.57e+09	1.6712e+09	1.36824e+09	1.25678e+09	1.19561e+09	1.14089e+09	9.68909e+08	1.15417e+09	1.04694e+09	1.08378e+09	9.8779e+08	8.06918e+08	1.57543e+09	1.46011e+09	1.44105e+09	1.7852e+09	1.41459e+09	1.56972e+09
Catechol		C6 H6 O2	110.037	109.029	53.5067	16.8277	2.862	1.12265e+08	9.81333e+07	8.13508e+07	9.3115e+07	1.69524e+08	1.78102e+08	6.5144e+07	1.21676e+08	7.01832e+07	2.14861e+07	4.28891e+07	3.18478e+07	1.44288e+08	1.2274e+08	8.47531e+07	4.15045e+08	5.4536e+08	1.40684e+08
Chaparrin		C20 H28 O7	380.183	379.175	188.58	61.852	3.905	3.90631e+06	4.29196e+06	3.2976e+06	5.09576e+06	5.41985e+06	5.43394e+06	6.25883e+06	6.94105e+06	6.05962e+06	8.86918e+06	1.24108e+07	1.31379e+07	7.82568e+06	7.94772e+06	7.69699e+06	5.71566e+06	4.64257e+06	4.99513e+06
Chicoricacid		C22 H18 O12	474.078	473.07	235.527	77.5013	6.926	7.54501e+08	8.49902e+08	6.98611e+08	5.63465e+08	4.90603e+08	5.10885e+08	2.87649e+08	3.16685e+08	3.12691e+08	2.50814e+09	1.8483e+09	1.69204e+09	6.68219e+08	5.94666e+08	6.05237e+08	4.51945e+08	4.0589e+08	5.51471e+08
CHLORIC ACID		H Cl O3	83.9616	82.9538	40.469	12.4818	1.036	1.67598e+06	2.32028e+06	2.62058e+06	3.51412e+06	3.18817e+06	2.81668e+06	3.26486e+06	2.23977e+06	2.18889e+06	9.53967e+06	1.80044e+07	313431	3.3236e+06	3.43255e+06	4.16722e+06	440350	197098	2.25856e+06
Chorismate		C10 H10 O6	226.047	225.04	111.512	36.1628	2.703	2.48241e+07	2.27772e+07	1.72132e+07	7.86596e+06	1.31879e+07	1.30193e+07	1.10204e+07	1.17432e+07	1.19249e+07	1.35763e+06	3.31724e+06	4.64148e+06	1.93135e+07	1.3886e+07	1.87372e+07	6.21585e+07	3.42123e+07	1.94265e+07
Chryso-obtusin glucoside		C25 H28 O12	520.157	519.149	258.567	85.181	8.159	3.12347e+07	3.68999e+07	2.66933e+07	2.72055e+07	2.39245e+07	2.60114e+07	1.82326e+07	2.16278e+07	1.90795e+07	3.81852e+07	2.86384e+07	2.61507e+07	1.71551e+07	1.37954e+07	1.61469e+07	9.04833e+06	6.99636e+06	1.72713e+07
CILAZAPRILAT		C20 H27 N3 O5	389.194	388.186	193.085	63.3539	7.159	2.44188e+06	2.58174e+06	2.16658e+06	2.74284e+06	2.41743e+06	2.85251e+06	1.76052e+06	1.88523e+06	1.37769e+06	4.5422e+06	6.21998e+06	5.93399e+06	1.34183e+06	1.1767e+06	1.50306e+06	2.72654e+06	2.36632e+06	2.43225e+06
cinchonain Ia		C24 H20 O9	452.11	451.102	224.543	73.8399	6.229	4.70042e+07	4.47157e+07	4.49452e+07	2.61132e+07	2.65623e+07	2.48469e+07	1.71614e+07	1.90295e+07	1.56036e+07	5.00434e+07	1.07384e+08	1.16129e+08	5.84638e+07	4.97374e+07	5.90632e+07	8.88697e+07	8.09236e+07	3.54858e+07
cinnamtannin A2		C60 H50 O24	1154.27	1153.26	575.622	190.866	3.213	2.5154e+07	1.06185e+07	1.06203e+07	3.56997e+07	3.41616e+07	3.83166e+07	1.36176e+07	2.45481e+07	1.42183e+07	2.37805e+07	5.8926e+07	8.24359e+07	3.57496e+07	2.00544e+07	1.96815e+07	6.50029e+07	3.95446e+07	2.77263e+07
Cinnamtannin A3		C75 H62 O30	1442.33	1441.32	719.652	238.876	3.01	2.59411e+07	2.28055e+07	7.07992e+06	6.33648e+07	6.77021e+07	7.59382e+07	4.45133e+07	4.74153e+07	4.78652e+07	1.33627e+07	3.32749e+07	2.11229e+07	3.65896e+07	2.76571e+07	2.98505e+07	8.25156e+06	1.07581e+07	2.42236e+07
Cinnamtannin B2		C60 H48 O24	1152.25	1151.24	574.614	190.53	4.956	1.08185e+09	1.05848e+09	1.15245e+09	9.75426e+08	1.05615e+09	9.61184e+08	1.14404e+09	1.04182e+09	1.12724e+09	6.06593e+08	9.99072e+08	8.58491e+08	1.28309e+09	1.27744e+09	1.32529e+09	1.48878e+09	1.70119e+09	1.10167e+09
cis-5-Tetradecenoylcarnitine		C21 H39 N O4	369.287	368.279	183.132	60.0361	15.685	3.42738e+07	2.80797e+07	2.59464e+07	2.36836e+07	2.85461e+07	5.20836e+07	2.25266e+07	2.84452e+07	2.56421e+07	1.90683e+07	1.45127e+08	6.70272e+07	3.63599e+07	1.82857e+07	2.52686e+07	6.95531e+07	8.99208e+07	3.41555e+07
cis-Aconitic acid		C6 H6 O6	174.016	173.008	85.4963	27.4909	1.7	3.94377e+07	4.03212e+07	2.5354e+07	6.21522e+07	5.92551e+07	5.5973e+07	1.99699e+07	4.87143e+07	4.26535e+07	4.32549e+08	2.2963e+08	2.23409e+08	6.85458e+07	6.47947e+07	4.25316e+07	1.74294e+06	1.42833e+06	4.96579e+07
Citraconic acid		C5 H6 O4	130.027	129.019	63.5016	20.1593	2.167	3.06224e+07	1.46439e+07	1.43459e+07	2.62451e+07	2.53641e+07	1.4383e+07	1.76059e+07	2.85994e+07	1.17645e+07	3.14071e+06	1.04357e+07	2.37169e+07	5.96195e+07	1.74774e+07	2.64735e+07	3.10678e+06	3.50203e+06	3.31275e+07
Citric acid		C6 H8 O7	192.027	191.019	94.5015	30.4927	1.105	1.00645e+09	6.72537e+09	5.96854e+09	8.56965e+09	8.86739e+09	8.26589e+09	6.22866e+09	5.4661e+09	5.99098e+09	1.28822e+10	2.18669e+09	7.36349e+09	4.87708e+09	4.95737e+09	5.54834e+09	5.49674e+08	5.06411e+08	4.19477e+09
Clavulanicacid		C8 H9 N O5	199.048	198.04	98.0121	31.6629	2.507	1.11328e+07	1.37548e+07	1.43395e+06	7.2895e+06	5.58516e+06	6.75474e+06	4.49902e+06	6.02822e+06	4.02679e+06	3.06485e+07	3.247e+07	2.79304e+07	1.02742e+07	1.0166e+07	1.14236e+07	6.21375e+06	669943	1.02122e+07
Cnicin		C20 H26 O7	378.167	377.159	187.572	61.516	4.004	9.00972e+07	1.14472e+08	8.65177e+07	1.02453e+08	1.09742e+08	1.24422e+08	1.39563e+08	1.40958e+08	1.43572e+08	2.34085e+08	2.32696e+08	3.58733e+08	1.27037e+08	9.48658e+07	1.3618e+08	2.45154e+08	2.1214e+08	1.24468e+08
Cocarboxylase		C12 H18 N4 O7 P2 S	424.039	423.031	210.508	69.1614	0.951	729247	1.33081e+06	496568	538884	958424	565553	658586	622997	504590	540952	1.34142e+06	1.00166e+06	443129	1.10668e+06	962370	254684	301553	4.89891e+06
Columbianetin		C14 H14 O4	246.088	245.081	121.532	39.503	3.511	2.02019e+07	7.94847e+06	1.73402e+07	1.08345e+07	1.1091e+07	1.08893e+07	1.0501e+07	1.21993e+07	9.48566e+06	1.25942e+07	8.9712e+06	2.7901e+07	1.86418e+07	1.59887e+07	7.39523e+06	3.73821e+07	3.65246e+07	1.66432e+07
Coniferin		C16 H22 O8	342.131	341.123	169.553	55.51	3.901	3.84417e+07	3.96865e+07	3.11908e+07	9.29045e+06	1.21642e+07	1.14157e+07	5.49357e+06	6.0436e+06	7.31861e+06	2.82984e+07	1.3714e+07	2.05778e+07	2.78852e+07	2.93244e+07	1.79651e+07	6.21393e+06	5.57655e+06	1.86921e+07
Coniferylaldehyde		C10 H10 O3	178.063	177.055	87.5196	28.1654	5.253	2.24013e+06	3.16658e+06	2.34068e+06	2.03531e+06	2.35768e+06	2.97778e+06	1.28347e+06	1.17437e+06	908886	560729	1.40101e+06	1.25681e+06	2.05022e+06	1.61757e+06	2.41168e+06	6.12523e+06	5.21733e+06	2.72352e+06
convicine		C10 H15 N3 O8	305.085	304.077	151.031	49.3358	2.275	2.52195e+07	2.86972e+07	3.1295e+07	1.7479e+07	4.27788e+07	2.70533e+07	4.84133e+07	2.55342e+07	5.08212e+07	2.30224e+07	2.23874e+07	2.7767e+07	1.91387e+07	3.63797e+07	2.5942e+07	1.08012e+07	1.61974e+07	1.38758e+07
Corchorifatty acid F		C18 H32 O5	328.224	327.216	162.6	53.1922	9.645	7.7333e+08	8.25714e+08	6.49295e+08	1.94804e+09	2.06082e+09	2.31617e+09	1.4112e+09	1.61918e+09	1.39816e+09	4.62918e+08	1.04178e+09	1.07434e+09	5.87782e+08	3.76746e+08	5.1127e+08	1.45032e+09	1.23843e+09	6.97408e+08
coronatine		C18 H25 N O4	319.178	318.17	158.077	51.6845	11.131	1.30978e+06	1.57476e+06	811443	702351	650874	990778	510492	649115	515785	375514	673787	532817	3.24221e+06	1.95822e+06	2.89604e+06	4.52777e+06	3.49805e+06	2.05958e+06
Cortol		C21 H36 O5	368.255	367.248	182.616	59.8641	12.444	858090	748957	555003	2.33358e+06	2.88565e+06	4.44886e+06	1.66001e+06	5.20384e+06	4.65324e+06	248567	1.12892e+06	1.00366e+06	986045	483193	390475	2.08739e+07	1.4191e+07	338213
Coumestrol		C15 H8 O5	268.036	267.029	132.506	43.161	9.786	277460	250247	211182	249016	310240	289992	364087	430676	323842	1.61882e+06	3.85644e+06	4.51484e+06	446667	275003	336181	466645	276135	149545
Crotonic acid		C4 H6 O2	86.0369	85.0291	41.5067	12.8277	1.129	5.10036e+07	4.16901e+07	3.5233e+07	3.39655e+07	3.36476e+07	3.11183e+07	3.25197e+07	4.88857e+07	2.59715e+07	7.04136e+07	1.24572e+08	1.06028e+08	4.06698e+07	2.76414e+07	3.50141e+07	3.45126e+07	1.25374e+07	5.47104e+07
Curcumin		C21 H20 O6	368.125	367.117	182.551	59.8424	12.031	4.35411e+07	3.60303e+07	2.71077e+07	5.12623e+06	5.99925e+06	7.09191e+06	4.53517e+06	5.13347e+06	3.9977e+06	8.16713e+06	2.36368e+07	2.50297e+07	3.14297e+07	1.86429e+07	2.55889e+07	1.01264e+08	7.72585e+07	5.46794e+07
curcumin monoglucoside		C27 H30 O11	530.178	529.17	263.577	86.8512	10.563	161575	135699	162950	1.32443e+06	1.48124e+06	1.68645e+06	166183	199660	168039	3.56339e+06	6.95946e+06	7.80636e+06	2.03876e+06	1.40466e+06	1.9366e+06	9.67752e+06	9.35887e+06	5.44219e+06
Cyanidin3-O-(6-O-p-coumaroyl)glucoside		C30 H26 O13	594.137	593.129	295.557	97.5111	2.944	1.18891e+07	8.45911e+06	7.66146e+06	1.13406e+07	1.04784e+07	1.23325e+07	4.48337e+06	5.4784e+06	4.0356e+06	2.98156e+06	4.1968e+06	6.37733e+06	6.93645e+06	4.73777e+06	4.41952e+06	2.55781e+07	2.35386e+07	9.39566e+06
CYCLO(-SER-TYR)		C12 H14 N2 O4	250.095	249.087	123.536	40.1707	5.725	23630.3	26870	52294.3	75395.7	99786.4	105743	59121.7	94056	49454.3	51807.7	123350	95717.5	65766.2	29813.6	51835.6	7.59883e+06	5.35973e+06	135523
Cytidine;1-beta-delta-Ribofuranosyl-Cytosine		C9 H13 N3 O5	243.085	242.077	120.031	39.0024	1.047	1.9259e+06	3.29407e+06	3.3274e+06	4.32556e+06	4.12474e+06	4.24254e+06	4.8135e+06	5.26743e+06	4.81688e+06	2.76567e+06	3.2133e+06	1.61021e+06	1.83019e+06	2.62756e+06	2.45515e+06	199269	241557	2.02488e+06
D-(-)-Erythrose;L-Threose		C4 H8 O4	120.042	119.034	58.5093	18.4952	0.909	1.67445e+09	1.64072e+09	2.42431e+09	2.13701e+09	1.92651e+09	2.4607e+09	9.37211e+08	1.40379e+09	1.66971e+09	3.3097e+09	2.8597e+09	2.227e+09	2.34258e+09	2.21433e+09	3.00904e+09	4.42801e+08	4.69182e+08	1.75812e+09
D-(-)-Fructose		C6 H12 O6	180.063	179.055	88.5197	28.4987	1.475	1.48241e+08	3.43984e+08	1.59896e+08	1.77295e+08	7.078e+07	5.4151e+07	1.40039e+08	5.49668e+07	1.35585e+08	7.82611e+08	2.55977e+08	2.49357e+08	3.22557e+08	1.80214e+08	1.91484e+08	2.28621e+07	2.83826e+07	1.06183e+08
D-(-)-Glutamine		C5 H10 N2 O3	146.069	145.061	71.5228	22.8331	0.888	2.48358e+07	2.38614e+07	2.38411e+07	2.02875e+07	2.13208e+07	2.03043e+07	1.99829e+07	2.21201e+07	2.48436e+07	1.08502e+08	1.30225e+08	1.32307e+08	1.69517e+07	1.4891e+07	1.56891e+07	9.41893e+06	1.17416e+07	1.56647e+07
D-(-)-Quinic acid		C7 H12 O6	192.063	191.055	94.5198	30.4988	0.946	1.3418e+08	1.14136e+08	1.16019e+08	5.21217e+08	5.56845e+08	5.72039e+08	1.78301e+08	1.61258e+08	2.42134e+08	9.20239e+07	1.41726e+08	1.69681e+08	7.09188e+07	1.01546e+08	1.25468e+08	2.03593e+07	2.01344e+07	4.9198e+07
D-(+)-Mannose		C6 H12 O6	180.063	179.055	88.5197	28.4987	1.214	9.4917e+08	1.92511e+09	1.31438e+09	8.85853e+08	6.66628e+08	4.78407e+08	6.75238e+08	5.44747e+08	4.95824e+08	2.16362e+09	1.40872e+09	6.49154e+08	7.37889e+08	1.00647e+09	1.10041e+09	2.9852e+07	3.47999e+07	1.10318e+09
dacisteine		C7 H11 N O4 S	205.04	204.033	101.008	32.6617	2.207	4.42729e+07	5.16726e+07	2.94033e+07	3.22132e+07	2.92765e+07	3.41562e+07	3.4387e+07	4.97637e+07	3.36288e+07	1.51599e+08	1.52782e+08	1.8762e+08	3.83556e+07	2.69811e+07	2.66898e+07	607836	449621	4.35831e+07
D-Ala-D-Ala		C6 H12 N2 O3	160.084	159.077	78.5304	25.169	0.911	4.46561e+06	4.73847e+06	4.21675e+06	8.23298e+06	7.96733e+06	7.88449e+06	5.69172e+06	6.31772e+06	6.94981e+06	7.29506e+06	1.12385e+07	9.98543e+06	3.46281e+06	4.52031e+06	4.97036e+06	3.34967e+06	2.79209e+06	3.6279e+06
dalpatein		C18 H14 O7	342.073	341.065	169.525	55.5004	10.547	5.45343e+06	5.25727e+06	3.90298e+06	87069.7	88108.9	270907	73956.7	79253.4	46799.1	166117	495773	484115	528459	243159	367173	2.79664e+06	2.07077e+06	890601
Dambonitol		C8 H16 O6	208.094	207.086	102.535	33.1706	2.523	93479.8	116171	42219.5	58545.5	80953.6	31671.3	54216.2	109034	53622.4	42981.2	180741	105816	74231.2	45174.8	142411	78712.6	35346.9	9.28611e+06
D-Arabitol		C5 H12 O5	152.068	151.06	74.5224	23.8329	0.934	2.05348e+07	2.90634e+07	2.48986e+07	4.69099e+07	4.07968e+07	4.03392e+07	2.2769e+07	2.32596e+07	2.41208e+07	3.36932e+07	3.37223e+07	2.45819e+07	2.06715e+07	2.23588e+07	2.87241e+07	2.23813e+06	2.28185e+06	2.04735e+07
D-Aspartate		C4 H7 N O4	133.037	132.03	65.007	20.6612	0.867	5.78683e+07	5.30612e+07	6.41186e+07	6.23365e+07	5.95105e+07	3.77855e+07	3.73844e+07	4.31183e+07	4.16006e+07	6.71354e+07	3.8832e+07	4.62665e+07	4.69786e+07	4.43377e+07	4.49019e+07	5.05077e+07	5.64512e+07	1.19942e+07
D-Cathinone		C9 H11 N O	149.084	148.076	73.0302	23.3356	3.853	7.95711e+06	8.22055e+06	9.86455e+06	1.09977e+06	3.67258e+06	1.48391e+06	1.55205e+06	4.43496e+06	1.56976e+06	2.50379e+06	1.88075e+06	2.33091e+06	6.25519e+06	7.757e+06	4.57541e+06	4.01208e+06	2.4048e+06	9.19417e+06
Decylubiquinol		C19 H32 O4	324.229	323.222	160.603	52.5265	11.347	287569	339718	231687	390328	353330	495428	131307	161225	92663.2	42162.1	310090	302989	150037	104017	170719	308292	258242	1.24822e+07
demethylwedelolactone		C15 H8 O7	300.026	299.018	148.501	48.4926	8.63	2.34363e+07	2.20467e+07	1.7786e+07	1.81474e+07	2.12643e+07	1.97318e+07	1.77392e+07	1.84567e+07	1.5184e+07	9.62989e+06	2.51347e+07	2.70658e+07	2.43323e+07	1.60131e+07	2.1843e+07	2.75584e+07	1.16057e+07	655314
Deoxyloganin		C17 H26 O9	374.157	373.149	185.567	60.8477	3.864	1.34846e+07	1.56528e+07	9.5359e+06	1.78539e+07	1.74173e+07	1.74051e+07	1.15374e+07	1.21653e+07	1.26795e+07	1.18176e+07	1.23533e+07	1.41074e+07	1.88751e+07	1.91906e+07	1.3119e+07	6.36513e+06	4.73531e+06	1.97544e+07
Deoxyuridine		C9 H12 N2 O5	228.074	227.066	112.525	36.5006	1.715	2.85206e+06	168303	325106	224138	284018	2.18788e+06	1.23729e+06	5.73092e+06	165067	953312	7.01301e+06	1.25712e+07	4.20923e+06	1.0107e+06	806652	23217.5	368093	1.83802e+06
D-Glutamate		C5 H9 N O4	147.053	146.045	72.0148	22.9971	1.052	2.23566e+07	6.17982e+06	2.92419e+07	1.97573e+07	2.05758e+07	2.49504e+07	2.43968e+07	2.28842e+07	2.05351e+07	2.62599e+06	2.24253e+07	1.57345e+07	2.37301e+07	2.49342e+07	2.51746e+07	4.25828e+06	4.34504e+06	1.71537e+07
D-glycero-D-manno-Heptose1-phosphate		C7 H15 O10 P	290.039	289.032	143.508	46.8282	0.978	3.50768e+06	2.26292e+06	3.95246e+06	1.32195e+07	1.54262e+07	1.44046e+07	9.3169e+06	6.92687e+06	9.76441e+06	448874	1.67813e+06	1.81189e+06	3.81434e+06	5.17147e+06	4.50959e+06	1.7158e+07	6.34638e+06	1.92944e+06
DIACETIN MONOPROPANOATE		C10 H16 O6	232.094	231.086	114.535	37.1706	5.764	75946.8	168797	97444.7	112580	94637.8	40193.4	256144	217837	193900	190371	119584	144387	1.01964e+06	513190	1.03215e+06	170050	271595	6.50353e+07
diacetyl trimer		C12 H18 O6	258.11	257.102	127.543	41.5065	6.83	3.21902e+06	3.78904e+06	2.72176e+06	3.9935e+06	4.10965e+06	4.36212e+06	6.39938e+06	7.47585e+06	6.62926e+06	723055	1.10999e+06	1.08611e+06	7.39929e+06	5.31356e+06	7.16692e+06	6.26441e+06	5.06497e+06	4.38695e+06
D-Iditol		C6 H14 O6	182.079	181.071	89.5276	28.8347	0.89	3.93999e+07	5.83625e+07	4.69202e+07	7.17818e+07	7.41419e+07	6.79413e+07	8.26593e+07	8.30977e+07	1.0221e+08	2.66197e+07	3.03632e+07	2.52021e+07	6.37652e+07	1.02439e+08	7.68822e+07	2.8721e+07	2.93524e+07	1.0911e+08
Diethyl phosphate		C4 H11 O4 P	154.039	153.031	75.5079	24.1614	1.207	119621	216874	439786	576386	623752	656690	181899	130869	225142	2.88864e+07	1.29752e+07	3.96521e+06	137267	196418	488762	56606.8	241351	176926
Diethyl phthalate		C12 H14 O4	222.089	221.081	109.533	35.503	6.153	1.95363e+07	2.70708e+07	1.94772e+07	3.46793e+06	4.22156e+06	4.53723e+06	2.85679e+06	2.73763e+06	2.05098e+06	632623	1.0375e+06	886102	9.33869e+06	6.12112e+06	9.37029e+06	2.11284e+07	1.78836e+07	1.2135e+07
Diethyl(2R_3R)-2-methyl-3-hydroxysuccinate		C9 H16 O5	204.099	203.092	100.538	32.5048	4.194	1.26347e+07	1.37409e+07	8.31619e+06	1.09924e+07	1.18343e+07	1.11704e+07	1.87624e+07	2.04756e+07	1.91914e+07	3.31194e+06	3.8324e+06	3.8062e+06	2.80077e+07	2.24133e+07	2.74652e+07	2.95165e+07	2.61904e+07	1.93547e+07
Diethyl2-methyl-3-oxosuccinate		C9 H14 O5	202.084	201.076	99.5301	32.1689	3.563	2.68362e+06	2.30868e+06	2.4789e+06	1.92702e+06	2.00281e+06	2.53312e+06	3.41309e+06	4.51465e+06	3.64132e+06	413864	786117	912491	7.95421e+06	6.21396e+06	5.49263e+06	1.46085e+07	7.31763e+06	7.40754e+06
dihydrocapsaicin		C18 H29 N O3	307.214	306.206	152.095	49.6906	8.138	2.44843e+06	2.18864e+06	2.63125e+06	2.12477e+06	2.16127e+06	2.84474e+06	2.84681e+06	3.12631e+06	5.27114e+06	101616	321529	589732	4.25864e+06	4.10752e+06	4.31363e+06	4.43553e+06	5.50196e+06	2.03899e+06
Dihydrokalafungin		C16 H14 O6	302.078	301.07	149.527	48.8346	9.335	3.01288e+07	2.83028e+07	2.42047e+07	1.39579e+07	1.43315e+07	1.60095e+07	1.33744e+07	1.54739e+07	1.23164e+07	1.47982e+07	4.0014e+07	3.99065e+07	2.4922e+07	1.62405e+07	2.26833e+07	6.01042e+07	4.6214e+07	2.03932e+07
Dihydro-PGF1?		C20 H38 O5	358.271	357.263	177.624	58.2001	13.977	4.05413e+06	5.06375e+06	3.08795e+06	7.17717e+06	1.32084e+07	1.2568e+07	2.84575e+06	3.68498e+06	2.74242e+06	2.48989e+06	1.19612e+07	1.04682e+07	1.60527e+07	9.19381e+06	9.71511e+06	9.19533e+07	8.56679e+07	1.60684e+07
Dihydrouridine		C9 H14 N2 O6	246.084	245.077	121.53	39.5023	1.071	2.2425e+06	3.42024e+06	2.35622e+06	3.99272e+06	5.04615e+06	3.6988e+06	2.68327e+06	3.15076e+06	3.66444e+06	3.56297e+06	3.76632e+06	2.33925e+06	1.95115e+06	3.2029e+06	2.21712e+06	483074	687601	1.8661e+06
Dihydroxycarbazepine		C15 H14 N2 O3	270.1	269.092	133.538	43.5048	7.998	7.99067e+06	8.6058e+06	7.38571e+06	3.694e+06	3.90591e+06	3.73774e+06	7.61943e+06	7.82661e+06	6.97084e+06	964269	1.27471e+06	1.20397e+06	1.85025e+07	1.31265e+07	1.7695e+07	2.32379e+07	1.93142e+07	9.29644e+06
Dimefuron		C15 H19 Cl N4 O3	338.115	337.107	167.546	54.8407	12.297	9.59902e+07	8.8295e+07	7.50357e+07	4.54431e+06	4.71142e+06	5.90142e+06	2.0373e+06	2.40967e+06	1.66284e+06	1.42027e+07	4.82023e+07	5.04039e+07	1.30552e+07	7.99126e+06	1.1016e+07	4.28949e+07	3.09498e+07	2.45883e+07
Di-n-Amyl phthalate		C18 H26 O4	306.182	305.175	151.579	49.5186	11.566	7.36145e+07	1.03601e+08	5.50617e+07	9.32624e+07	1.56135e+08	2.17567e+08	5.65431e+07	6.01017e+07	8.14094e+07	1.51069e+07	4.57945e+07	4.56024e+07	6.07496e+07	4.89481e+07	6.63451e+07	1.61374e+08	1.12969e+08	8.98303e+07
Dinobuton		C14 H18 N2 O7	326.111	325.103	161.544	52.84	1.412	4.44919e+06	4.21078e+06	2.72611e+06	990421	872715	1.18189e+06	983479	2.52692e+06	1.12212e+06	5.4653e+06	2.73571e+06	40463.7	4.2963e+06	3.02572e+06	2.71418e+06	39437.6	16783.3	6.72587e+06
Diphenol glucuronide		C12 H14 O8	286.068	285.06	141.522	46.1662	3.143	2.83938e+06	3.90795e+06	2.99064e+06	9.89945e+06	1.05974e+07	9.47664e+06	1.00624e+07	1.22263e+07	9.83662e+06	610670	502653	459807	2.80566e+06	1.87931e+06	2.91218e+06	3.50144e+06	3.13578e+06	3.22934e+06
dipyrocetyl		C11 H10 O6	238.047	237.039	117.512	38.1628	5.901	1.80625e+08	1.35123e+08	1.45127e+08	1.81116e+07	1.67088e+07	1.80294e+07	9.16379e+06	1.02915e+07	8.27428e+06	1.96904e+08	2.05957e+08	1.90395e+08	1.61129e+08	1.1781e+08	1.46736e+08	2.08628e+08	1.61027e+08	9.54057e+07
DL-3-Aminoisobutyric acid		C4 H9 N O2	103.063	102.056	50.02	15.6655	0.892	1.72605e+07	1.55192e+07	1.73161e+07	1.27441e+07	1.32121e+07	1.32888e+07	1.21594e+07	1.42431e+07	1.23885e+07	7.90368e+06	9.86347e+06	8.65358e+06	1.59881e+07	1.41224e+07	1.25179e+07	1.64531e+07	1.46582e+07	1.05361e+07
DL-4-Hydroxyphenyllactic acid		C9 H10 O4	182.058	181.05	89.5171	28.8312	6.874	263474	266841	305639	300645	79912.6	31277.9	94194	142017	117037	340309	329034	314752	329585	255262	315192	5.72548e+06	3.78177e+06	897963
DL-Arginine		C6 H14 N4 O2	174.111	173.104	85.5439	27.5068	0.862	5.24693e+07	7.59978e+07	7.43972e+07	7.96653e+07	8.43618e+07	8.11823e+07	1.07089e+08	7.74271e+07	1.02133e+08	6.82487e+07	7.53981e+07	6.67346e+07	4.29934e+07	5.23424e+07	5.53547e+07	5.5026e+07	6.37648e+07	5.06138e+07
DL-Erythrono-1_4-lactone;Erythrono-1_4-lactone		C4 H6 O4	118.027	117.019	57.5016	18.1594	1.484	4.31723e+07	2.61335e+08	1.83035e+08	1.76767e+08	1.32078e+08	1.96531e+08	1.15887e+08	2.74372e+07	1.39525e+08	3.54915e+08	2.99589e+08	1.42203e+07	5.64004e+07	1.25082e+08	1.26905e+08	1.44018e+08	1.47324e+08	1.09817e+07
DL-Lactic Acid		C3 H6 O3	90.0316	89.0238	43.504	13.4935	0.918	2.02198e+09	2.4528e+09	3.0205e+09	2.60956e+09	2.18108e+09	2.70999e+09	1.96071e+09	1.59926e+09	1.64476e+09	4.26303e+09	3.70302e+09	2.90314e+09	2.33204e+09	2.31582e+09	3.17334e+09	4.64026e+08	4.90969e+08	1.79754e+09
DL-Malic acid		C4 H6 O5	134.021	133.014	65.499	20.8251	1.047	2.63337e+09	2.29203e+09	3.00268e+09	2.71952e+09	3.57219e+09	3.35152e+09	2.70637e+09	2.96043e+09	2.62516e+09	7.26107e+09	8.82637e+09	8.22539e+09	3.27773e+09	2.97526e+09	2.6724e+09	4.80003e+08	4.87622e+08	2.16291e+09
DL-Tryptophan		C11 H12 N2 O2	204.09	203.082	100.533	32.5032	2.933	2.32109e+07	2.51953e+07	2.25539e+07	2.39671e+07	2.55753e+07	2.89991e+07	3.32369e+07	5.84098e+07	3.42296e+07	1.02119e+08	6.2273e+07	7.48457e+07	1.34308e+07	1.64969e+07	1.18739e+07	860087	739655	9.87389e+06
D-Mannose 6-phosphate		C6 H13 O9 P	260.031	259.023	128.504	41.8268	7.905	1.49049e+07	1.53404e+07	1.31765e+07	3.59082e+07	3.19443e+07	4.15873e+07	2.00425e+07	1.89337e+07	1.46154e+07	6.4372e+06	1.52025e+07	1.62311e+07	2.44841e+07	1.62186e+07	2.58016e+07	6.80448e+07	6.62512e+07	1.73555e+07
Dodecanedioic acid		C12 H22 O4	230.151	229.143	113.564	36.8468	10.452	7.02958e+06	6.56858e+06	5.39868e+06	6.98221e+06	6.97746e+06	7.70701e+06	6.32733e+06	5.88585e+06	5.0022e+06	1.54958e+06	3.93993e+06	4.3865e+06	7.82509e+06	4.73367e+06	7.3837e+06	2.20851e+07	1.36562e+07	8.51229e+06
Dodecyl sulfate		C12 H26 O4 S	266.154	265.147	131.565	42.8473	11.367	134920	3.11145e+08	3.39762e+08	1.12092e+07	4.73148e+08	4.08951e+08	3.14274e+08	117059	4.4276e+08	7.55521e+08	7.56592e+08	109190	184405	2.81691e+08	1.61485e+08	4.2347e+08	2.19191e+09	165685
DOG		C19 H36 O5	344.256	343.248	170.616	55.8642	13.71	1.27197e+06	1.03167e+06	1.04469e+06	1.05859e+06	1.36406e+06	2.46021e+06	679363	1.12713e+06	703782	225368	390680	431735	6.79277e+06	2.72253e+06	4.98815e+06	1.09354e+07	5.00723e+06	2.07107e+06
D-O-Phosphoserine		C3 H8 N O6 P	185.008	184.001	90.9925	29.323	0.872	9.57997e+06	8.52028e+06	8.3354e+06	5.20519e+06	4.91754e+06	4.47437e+06	4.43889e+06	5.44487e+06	4.23648e+06	1.17671e+06	2.5247e+06	2.29863e+06	5.85451e+06	5.08685e+06	6.28705e+06	562756	530259	2.93081e+06
D-Proline		C5 H9 N O2	115.063	114.056	56.0199	17.6655	0.961	7.08768e+06	7.68912e+06	9.66323e+06	8.40645e+06	8.93509e+06	9.73074e+06	4.80325e+06	4.60853e+06	4.48998e+06	4.29468e+07	2.81638e+07	2.37706e+07	7.8721e+06	8.80012e+06	8.24565e+06	3.0222e+06	2.8725e+06	7.14074e+06
D-Saccharic acid		C6 H10 O8	210.037	209.029	103.507	33.4944	0.947	8.55289e+07	7.38252e+07	1.3301e+08	1.55097e+08	1.46594e+08	1.48276e+08	1.05384e+08	8.55799e+07	9.67761e+07	3.70462e+07	8.17661e+07	8.13377e+07	7.41189e+07	8.05129e+07	9.51929e+07	4.47219e+07	5.58293e+07	8.59831e+07
D-Serine		C3 H7 N O3	105.043	104.035	51.0096	15.9954	0.875	2.70478e+07	3.23807e+07	3.6368e+07	2.32303e+07	2.59522e+07	2.27741e+07	2.38418e+07	2.51235e+07	2.63178e+07	5.0338e+07	6.37023e+07	4.95224e+07	2.66205e+07	2.6776e+07	3.01754e+07	1.87922e+07	2.26611e+07	1.56816e+07
D-Xylulosonic acid		C5 H8 O6	164.032	163.024	80.504	25.8268	0.981	4.69397e+08	5.23452e+08	6.75743e+08	7.47754e+08	7.07804e+08	7.5403e+08	5.80025e+08	4.45864e+08	4.73524e+08	2.03746e+08	3.1457e+08	3.13986e+08	4.95175e+08	5.69858e+08	6.47402e+08	2.34477e+08	2.40073e+08	3.91647e+08
D-α-Hydroxyglutaric acid		C5 H8 O5	148.037	147.029	72.5068	23.1611	1.007	3.32685e+08	5.40415e+08	3.17592e+08	4.96831e+08	3.07641e+08	4.77662e+08	2.03396e+08	1.76353e+08	1.39669e+08	4.1081e+08	2.44531e+08	1.96968e+08	3.58219e+08	2.56422e+08	4.91992e+08	1.37791e+08	1.36126e+08	3.60808e+08
Ecgonine		C9 H15 N O3	185.105	184.097	91.0407	29.3391	9.427	4.60234e+06	5.01691e+06	3.47882e+06	1.65682e+06	1.93256e+06	2.19051e+06	2.14754e+06	2.48144e+06	2.33824e+06	165502	430835	466206	8.34062e+06	5.12924e+06	7.57644e+06	2.15123e+07	1.49208e+07	7.57545e+06
Eglumetad		C8 H11 N O4	185.069	184.061	91.0225	29.333	2.716	7.35614e+06	7.61254e+06	7.89662e+06	3.63489e+06	4.0557e+06	4.51827e+06	2.58992e+06	3.55377e+06	2.31806e+06	1.40965e+06	3.4313e+06	3.28411e+06	5.54528e+06	3.16304e+06	3.98886e+06	9.67604e+06	1.0079e+07	3.70574e+06
Ephedranin A		C30 H20 O11	556.1	555.092	276.538	91.1716	9.909	3.57451e+07	3.41798e+07	2.64924e+07	5.80512e+07	5.7541e+07	5.5731e+07	3.56929e+07	3.62208e+07	3.48376e+07	3.52342e+07	5.35059e+07	5.1644e+07	3.4532e+07	2.55675e+07	3.18183e+07	4.3431e+07	3.85412e+07	2.64042e+07
EPIGALLOCATECHIN 3-O-(3-O-METHYL)GALLATE		C23 H20 O11	472.099	471.091	234.538	77.1714	8.234	7.67098e+08	8.82211e+08	6.32093e+08	5.28505e+08	5.00812e+08	4.80475e+08	3.16651e+08	3.47021e+08	3.09699e+08	7.57668e+08	7.20621e+08	6.32279e+08	5.84533e+08	5.05491e+08	5.34268e+08	5.60364e+08	5.56491e+08	5.82808e+08
Epigallocatechingallate(EGCG)		C22 H18 O11	458.084	457.076	227.53	74.8355	7.995	2.52885e+08	2.68997e+08	1.97135e+08	1.55514e+08	1.43733e+08	1.51879e+08	6.79507e+07	7.68747e+07	7.64678e+07	5.42832e+08	4.73012e+08	4.34733e+08	1.89359e+08	1.54758e+08	1.68701e+08	1.88914e+08	1.48419e+08	1.62471e+08
Epsilon-rhodomycinone		C22 H20 O9	428.109	427.102	212.543	69.8398	3.456	3.42974e+07	2.42813e+07	2.14053e+07	7.49829e+06	8.85039e+06	1.04285e+07	7.89113e+06	1.38362e+07	7.39286e+06	192066	4.768e+06	8.06345e+06	3.91567e+07	6.53478e+06	2.01647e+07	9.17614e+07	7.00392e+07	4.18633e+07
Eriocitrin		C27 H32 O15	596.174	595.166	296.575	97.8505	6.479	558186	605200	587651	3.9932e+06	3.56041e+06	2.97758e+06	3.41408e+06	3.57041e+06	3.09845e+06	2.84314e+06	2.7071e+06	2.55706e+06	6.28425e+06	6.80373e+06	6.22141e+06	7.19245e+06	7.7668e+06	6.75728e+06
Eriodictyol		C15 H12 O6	288.063	287.055	142.52	46.4987	6.638	4.33784e+07	4.90733e+07	6.25083e+07	3.75748e+07	5.08592e+07	2.93572e+07	4.89424e+07	4.4175e+07	5.47152e+07	1.1815e+07	2.13418e+07	2.92286e+07	3.12981e+07	3.91745e+07	4.01121e+07	4.49026e+07	6.00437e+07	3.53733e+07
Erythronolide B		C21 H38 O7	402.261	401.253	199.619	65.5317	9.064	5.71848e+07	6.93139e+07	4.86944e+07	8.19797e+07	1.54589e+08	1.69822e+08	8.7989e+07	9.76861e+07	8.73899e+07	3.44515e+07	7.0161e+07	7.82246e+07	4.15261e+07	2.90655e+07	3.89574e+07	9.75264e+07	8.18322e+07	4.45657e+07
Estrone sulfate		C18 H22 O5 S	350.114	349.107	173.545	56.8406	11.712	5.5221e+06	5.89751e+06	4.42586e+06	140039	126576	265707	60873.7	78953.1	67144.7	433623	1.06872e+06	1.15564e+06	510827	364063	619931	360523	196498	789311
Ethanal tetramer		C8 H16 O4	176.105	175.097	86.5405	27.839	5.276	9.0562e+07	9.68508e+07	9.49548e+07	4.63956e+07	4.59549e+07	6.9546e+07	1.03054e+08	8.35008e+07	7.76209e+07	1.75073e+07	1.75797e+07	2.42865e+07	3.46662e+08	2.79391e+08	3.56869e+08	4.33105e+08	4.2448e+08	3.10129e+08
Ethopabate		C12 H15 N O4	237.1	236.092	117.038	38.0048	2.258	1.66118e+07	1.53662e+07	1.25863e+07	3.35601e+06	3.2899e+06	2.72357e+06	3.32992e+06	5.17073e+06	1.43133e+06	1.70842e+07	4.84041e+06	1.17416e+07	8.38613e+06	5.23717e+06	6.2813e+06	992014	1.25757e+06	1.93395e+07
Ethyl(R)-3-hydroxyhexanoate		C8 H16 O3	160.11	159.102	78.5432	25.1732	8.73	4.02095e+06	4.82818e+06	3.70834e+06	8.43767e+06	8.0416e+06	1.00472e+07	2.44337e+06	3.10826e+06	1.16433e+06	1.1674e+06	781995	1.76191e+06	3.54523e+06	4.68324e+06	6.99635e+06	1.26914e+07	412591	5.05569e+06
Ethyl3-oxohexanoate		C8 H14 O3	158.094	157.086	77.5353	24.8373	9.517	2.36686e+06	3.16653e+06	2.09009e+06	2.02844e+06	2.36354e+06	1.60366e+06	2.97261e+06	3.52449e+06	2.78622e+06	583488	920444	1.19079e+06	1.17151e+07	6.30968e+06	1.02361e+07	1.06847e+07	7.70667e+06	2.95436e+06
Ethylmalonic acid		C5 H8 O4	132.042	131.034	64.5094	20.4953	2.501	8.48881e+06	1.05597e+07	6.01198e+06	1.04952e+07	1.14102e+07	1.02423e+07	7.24155e+06	1.0876e+07	5.26311e+06	4.5975e+07	8.01503e+07	3.08234e+07	7.43485e+06	3.12021e+06	1.12198e+07	3.50865e+07	3.34651e+07	1.52368e+07
Etoglucid		C12 H22 O6	262.141	261.133	129.559	42.1784	5.992	7.44423e+07	7.98735e+07	7.22484e+07	3.88783e+07	3.83198e+07	3.88382e+07	4.55975e+07	5.22423e+07	4.94224e+07	2.00573e+07	3.12091e+07	3.12675e+07	1.75573e+08	1.39352e+08	1.80753e+08	3.83698e+08	3.43122e+08	1.46876e+08
Etoposide		C29 H32 O13	588.184	587.176	292.58	96.5189	8.871	54345.5	68377.9	45130.7	276430	277381	349671	15436.7	42640.1	29955.7	6.54322e+06	7.58327e+06	6.91398e+06	1.73735e+06	1.46646e+06	1.53038e+06	3.97343e+06	4.03383e+06	4.55771e+06
Febantel		C20 H22 N4 O6 S	446.126	445.118	221.551	72.8426	1.057	1.26047e+07	3.11629e+07	1.59347e+07	1.02095e+07	7.84388e+06	6.5042e+06	1.5889e+07	8.97881e+06	1.35059e+07	2.91655e+07	1.14638e+07	5.93459e+06	1.12901e+07	1.98769e+07	1.91847e+07	546797	834663	1.18211e+07
Ferulic acid		C10 H10 O4	194.057	193.05	95.517	30.8311	3.994	3.60421e+07	3.75133e+07	3.19066e+07	4.08586e+07	3.73181e+07	4.03916e+07	2.43153e+07	2.91825e+07	2.32709e+07	5.56194e+07	3.88086e+07	3.91869e+07	4.62675e+07	3.8398e+07	3.8462e+07	9.5095e+06	9.36186e+06	3.23133e+07
Formononetin		C16 H12 O4	268.073	267.065	132.525	43.1671	10.538	5.15154e+06	4.9174e+06	4.13977e+06	3.23924e+06	3.93876e+06	4.31376e+06	6.83756e+06	7.88413e+06	5.56341e+06	6.14075e+06	1.54809e+07	1.58794e+07	1.27905e+06	866012	1.0557e+06	985276	708113	260597
Fraxetin		C10 H8 O5	208.037	207.029	102.507	33.161	3.455	1.01422e+06	741557	457645	802198	1.34141e+06	1.37093e+06	915737	772235	783495	151705	345114	221662	1.02747e+06	887813	413796	4.58579e+06	3.63787e+06	858031
Fumaricacid		C4 H4 O4	116.011	115.003	56.4937	17.8234	1.07	1.65342e+08	1.96023e+08	1.93623e+08	2.05873e+08	1.99864e+08	1.94866e+08	1.64394e+08	1.79604e+08	1.58141e+08	9.50379e+07	6.43759e+08	5.33216e+08	1.70026e+08	1.73811e+08	1.85101e+08	2.75777e+07	2.55664e+07	1.49081e+08
Fusarenone X		C17 H22 O8	354.131	353.123	175.554	57.51	2.274	1.81726e+06	189546	319720	239919	178793	127326	72262.4	209049	69116.4	8.68857e+06	271907	5.12873e+06	6.44131e+06	3.67634e+06	824561	36597.7	29958.9	5.95331e+06
Fuscaxanthone C		C26 H30 O6	438.203	437.196	217.59	71.5221	14.558	529418	2.80107e+06	2.96336e+06	635921	1.13485e+06	1.9718e+06	472223	485556	462264	314480	1.57185e+06	1.762e+06	944647	513996	465366	6.49388e+06	3.97591e+06	2.52054e+06
Gabaculine		C7 H9 N O2	139.063	138.055	68.0199	21.6654	3.296	2.83145e+06	2.24423e+06	2.35129e+06	3.82692e+06	3.55265e+06	3.70171e+06	3.33429e+06	3.37444e+06	3.4329e+06	1.38503e+06	2.57581e+06	3.07236e+06	3.19631e+06	2.40017e+06	2.89305e+06	1.06932e+07	8.67348e+06	2.9783e+06
Gallic acid		C7 H6 O5	170.021	169.013	83.4989	26.8251	2.05	1.06512e+08	1.32723e+08	8.90432e+07	4.29467e+07	2.40776e+07	5.44429e+07	2.05434e+07	2.28509e+07	2.31168e+07	1.13879e+08	2.55164e+08	2.3489e+08	2.33291e+08	1.42776e+08	1.38881e+08	1.81165e+08	2.64557e+08	1.71849e+08
Gambiriin A1		C30 H28 O12	580.157	579.15	288.567	95.1811	3.522	9.73522e+08	1.00195e+09	7.71365e+08	4.30662e+08	5.75944e+08	5.59492e+08	4.42934e+08	5.02166e+08	4.23843e+08	6.2613e+08	1.05815e+09	1.52178e+09	1.13899e+09	8.71985e+08	8.08894e+08	2.16881e+09	1.98388e+09	8.91244e+08
Gambiriin C		C30 H26 O11	562.147	561.139	279.562	92.1794	3.637	1.35975e+07	1.23552e+07	9.62544e+06	5.71228e+06	6.16353e+06	5.18048e+06	3.9204e+06	3.39626e+06	3.39915e+06	3.6913e+06	5.35956e+06	9.71124e+06	5.17223e+06	4.79363e+06	6.04217e+06	1.20709e+07	9.94061e+06	4.97852e+06
gamma-Glutamyl-gamma-aminobutyraye		C9 H16 N2 O5	232.105	231.097	114.541	37.1724	1.005	5.82415e+06	4.14486e+06	3.70898e+06	6.32987e+06	4.51707e+06	5.37699e+06	6.70583e+06	6.79604e+06	6.50501e+06	2.17789e+06	3.326e+06	2.77308e+06	4.82168e+06	2.26403e+06	2.33705e+06	471018	503003	3.33449e+06
gamma-L-glutamyl-L-tyrosine		C14 H18 N2 O6	310.116	309.108	153.546	50.1742	2.464	1.68e+08	1.48667e+08	1.18809e+08	6.95741e+07	7.30376e+07	4.14668e+07	6.31842e+07	9.13261e+07	6.23934e+07	4.59008e+07	2.7382e+07	3.17036e+07	1.22235e+08	1.03518e+08	8.88351e+07	1.02822e+06	1.08097e+06	7.8825e+07
gancaonin G		C21 H20 O5	352.13	351.122	174.553	57.1766	14.101	1.57215e+09	1.35342e+09	1.24172e+09	2.53429e+07	3.28138e+07	4.8606e+07	1.92895e+07	2.34455e+07	1.82285e+07	7.55653e+07	2.64817e+08	2.86249e+08	1.76868e+08	1.0856e+08	1.93673e+08	3.77241e+08	2.48822e+08	1.97815e+08
Garcinone D		C24 H28 O7	428.183	427.175	212.58	69.852	10.892	7.01e+06	6.89579e+06	5.6575e+06	2.58114e+06	2.7798e+06	3.34352e+06	2.94558e+06	3.56312e+06	2.70793e+06	793031	2.30157e+06	2.36195e+06	9.27423e+06	5.38548e+06	7.97169e+06	1.05347e+07	8.14876e+06	1.01496e+07
Gaultherin		C19 H26 O12	446.141	445.134	221.559	72.8451	3.35	1.03646e+07	8.97975e+06	3.67543e+06	8.42037e+06	8.53448e+06	1.39625e+07	1.30284e+07	1.07393e+07	1.32646e+07	1.16243e+07	1.716e+07	1.80636e+07	1.36536e+07	1.89888e+07	2.09878e+07	8.23069e+06	7.88477e+06	1.36353e+07
Genistein		C15 H10 O5	270.052	269.044	133.514	43.4969	9.676	5.70281e+07	5.46303e+07	4.67673e+07	1.49221e+07	1.57491e+07	1.19772e+07	1.77416e+07	1.945e+07	1.63748e+07	8.02342e+06	2.05178e+07	1.72824e+07	6.60279e+06	5.22793e+06	7.15341e+06	2.77471e+07	2.18483e+07	9.63599e+06
Geranyl glucoside		C16 H28 O6	316.188	315.18	156.582	51.1862	11.786	2.73752e+06	3.22064e+06	2.21045e+06	2.31258e+06	2.54016e+06	3.7637e+06	3.02267e+06	4.14944e+06	3.12502e+06	194092	728527	665383	1.03962e+07	5.41649e+06	7.32124e+06	1.00496e+07	6.35147e+06	4.91303e+06
Geranylacetate		C12 H20 O2	196.146	195.138	96.5613	31.1793	11.986	979765	1.02842e+06	710189	1.49558e+06	1.15467e+06	1.95777e+06	982914	689872	596830	631606	795019	909439	1.18961e+06	636851	1.37572e+06	6.08592e+06	2.97308e+06	874016
Ggamma-L-Glutamyl-L-glutamicacid		C10 H16 N2 O7	276.095	275.087	136.536	44.5041	0.996	1.47724e+07	9.54314e+06	1.324e+07	8.95832e+06	9.73385e+06	8.38417e+06	7.95942e+06	7.80946e+06	7.82012e+06	6.56487e+06	9.18016e+06	7.67985e+06	9.08486e+06	7.96715e+06	8.34014e+06	1.10885e+06	1.33294e+06	1.13293e+07
Gibberellicacid		C19 H22 O6	346.141	345.133	171.559	56.1784	5.908	7.19737e+06	8.27672e+06	6.39351e+06	1.55647e+06	1.60197e+06	1.65656e+06	1.60509e+06	1.87573e+06	1.62066e+06	3.29969e+07	4.03887e+07	3.96848e+07	1.62745e+07	1.26348e+07	1.55109e+07	1.92272e+07	1.66213e+07	1.47131e+07
Gibberellin A4		C19 H24 O5	332.162	331.154	164.569	53.8485	9.178	6.82553e+06	7.57332e+06	5.53877e+06	3.25253e+06	3.7444e+06	4.11751e+06	2.54913e+06	3.07347e+06	2.62428e+06	1.96913e+06	4.65541e+06	4.87021e+06	2.35928e+07	1.47238e+07	2.10989e+07	3.47726e+07	2.76523e+07	1.34202e+07
GibberellinA19		C20 H26 O6	362.172	361.164	179.574	58.8503	6.285	6.68033e+06	7.74774e+06	4.84929e+06	5.86258e+06	8.29975e+06	8.63027e+06	1.19232e+07	1.29543e+07	1.10638e+07	1.63006e+07	2.69052e+07	2.80701e+07	8.51843e+06	5.17497e+06	8.38676e+06	1.66681e+07	1.01225e+07	5.91671e+06
GibberellinA8-catabolite		C19 H22 O7	362.136	361.128	179.556	58.8442	5.521	1.06595e+07	1.20877e+07	1.05182e+07	2.83837e+06	2.92383e+06	3.01341e+06	2.41564e+06	2.55748e+06	2.07401e+06	1.31374e+07	2.01654e+07	2.04504e+07	2.01383e+07	1.71868e+07	2.00838e+07	3.33589e+07	2.95837e+07	1.64975e+07
glaucarubolone		C20 H26 O8	394.162	393.154	195.569	64.1819	4.41	3.55154e+07	4.11945e+07	2.99077e+07	1.04362e+07	1.10025e+07	1.12734e+07	1.10691e+07	1.22853e+07	1.09522e+07	1.03232e+08	1.22591e+08	1.16752e+08	9.1702e+07	8.07207e+07	9.01615e+07	1.15043e+08	1.07541e+08	7.59286e+07
glu-asp		C9 H14 N2 O7	262.079	261.071	129.528	42.1681	1.077	5.33743e+06	9.05549e+06	6.82052e+06	3.87565e+06	3.87125e+06	2.68166e+06	3.22399e+06	3.70692e+06	3.02412e+06	1.75272e+07	2.50523e+07	7.69746e+06	8.57676e+06	6.22121e+06	3.14652e+06	1.01536e+06	1.10803e+06	4.70678e+06
Glucoheptonic Acid		C7 H14 O8	226.068	225.061	111.522	36.1663	0.885	1.05876e+09	1.30045e+09	1.34236e+09	9.92751e+08	7.88177e+08	1.22895e+09	4.94787e+08	7.58739e+08	8.8827e+08	1.46868e+09	8.43532e+08	9.19712e+08	1.16409e+09	1.12022e+09	1.57659e+09	3.67272e+08	4.11933e+08	1.14227e+09
Gluconic acid		C6 H12 O7	196.058	195.05	96.5171	31.1645	0.922	8.00873e+09	7.85681e+09	1.12983e+10	8.52925e+09	8.80394e+09	9.99831e+09	7.44143e+09	6.94862e+09	6.58369e+09	1.8243e+09	2.68818e+09	2.6529e+09	1.1426e+10	1.71202e+09	1.2476e+10	3.88548e+09	4.28337e+09	1.00328e+10
Glutaric anhydride		C5 H6 O3	114.032	113.024	55.5042	17.4935	2.391	1.33237e+07	512149	1.3819e+07	1.18926e+07	1.24492e+07	1.2089e+07	1.12473e+07	1.24539e+07	1.06976e+07	3.04932e+07	1.58746e+07	1.49764e+07	1.32546e+07	1.09374e+07	1.38494e+07	7.90387e+07	7.0362e+07	1.48491e+07
Glutarylcarnitine		C12 H21 N O6	275.136	274.128	136.056	44.3442	5.697	6.5292e+06	8.28277e+06	5.96799e+06	2.60628e+06	3.26611e+06	2.06621e+06	612658	775818	599351	4.4869e+06	4.83854e+06	3.32917e+06	4.12831e+06	3.10455e+06	3.78954e+06	3.14205e+06	2.46757e+06	3.00898e+06
glu-thr		C9 H16 N2 O6	248.1	247.092	122.538	39.8382	0.927	1.19446e+06	583902	1.59703e+06	2.4342e+06	2.55537e+06	3.58297e+06	2.73798e+06	3.42781e+06	2.75972e+06	4.22329e+06	4.41132e+06	4.88234e+06	1.35009e+06	1.17353e+06	498146	138504	146955	1.75863e+06
Glycerol 3-phosphate		C3 H9 O6 P	172.014	171.006	84.495	27.1572	0.999	1.16597e+06	1.25822e+06	2.05934e+06	1.00177e+06	1.03149e+06	587287	2.19048e+06	1.59007e+06	2.46732e+06	1.36414e+06	1.98579e+06	1.60663e+06	1.71605e+06	1.94991e+06	1.60121e+06	1.52935e+07	2.03899e+07	2.16311e+07
Glycerol1_2-cyclicphosphate		C3 H7 O5 P	154.003	152.995	75.4897	24.1554	1.003	354343	614797	857899	313649	659968	314625	944388	389066	711883	469256	1.06497e+06	1.26176e+06	890456	2.50433e+06	2.19457e+06	4.16361e+07	4.79381e+07	279739
Glyceryl 2-myristate		C17 H34 O4	302.245	301.237	149.611	48.8624	12.322	1.24154e+06	1.31849e+06	1.42666e+06	3.99284e+06	5.21556e+06	5.92243e+06	2.07637e+06	2.03831e+06	2.02743e+06	365725	1.37837e+06	1.70655e+06	1.69808e+06	1.48474e+06	1.28281e+06	4.82562e+06	3.08811e+06	1.38382e+06
Glycitein		C16 H12 O5	284.068	283.06	140.522	45.8328	11.607	7.51481e+07	7.32293e+07	5.71376e+07	1.4515e+07	1.55144e+07	1.82603e+07	2.58066e+07	3.16655e+07	2.68996e+07	1.9521e+07	5.21802e+07	5.69076e+07	7.93289e+06	4.81232e+06	6.91078e+06	2.56382e+07	2.04902e+07	1.14565e+07
Glycyl-L-leucine		C8 H16 N2 O3	188.116	187.108	92.5461	29.8409	2.23	8.12258e+06	1.1084e+07	4.85127e+06	2.40227e+07	3.76044e+06	5.20315e+06	8.76971e+06	6.56618e+06	1.2499e+07	3.86616e+07	1.09424e+07	1.37635e+07	6.31842e+06	3.56411e+06	1.08672e+07	81174.1	119091	6.3707e+06
Glycyrin		C22 H22 O6	382.141	381.133	189.559	62.1784	10.804	870599	844177	774545	93813.6	18398.1	84518.4	65251.7	81023.8	39445.9	1.79806e+06	4.66849e+06	4.52397e+06	443470	408671	530850	1.06505e+06	1.20905e+06	748845
glycyrol		C21 H18 O6	366.109	365.102	181.543	59.5065	12.458	2.40576e+07	2.24192e+07	1.74452e+07	323811	447461	542265	265081	307668	232643	99554.8	289194	270063	7.14331e+06	2.69042e+06	4.27419e+06	1.41616e+07	1.05982e+07	9.00976e+06
Gly-DL-Phe		C11 H14 N2 O3	222.1	221.092	109.538	35.5049	2.747	9.09838e+06	5.35907e+06	4.74701e+06	8.79258e+06	7.90509e+06	8.70715e+06	1.20616e+07	9.25066e+06	1.13823e+07	9.71086e+06	8.52132e+06	1.46467e+07	5.51243e+06	3.92947e+06	3.88939e+06	393846	298365	6.41879e+06
GU6490000		C8 H14 O2	142.099	141.092	69.5379	22.1715	8.405	5.27917e+06	6.91685e+06	5.02185e+06	3.63868e+06	3.67647e+06	4.11931e+06	4.68755e+06	5.25693e+06	5.26689e+06	2.33418e+06	3.03106e+06	3.05088e+06	1.42187e+07	1.20761e+07	1.55477e+07	3.11196e+07	1.15116e+07	1.38662e+07
guaietolin		C11 H16 O4	212.105	211.097	104.541	33.839	7.173	2.40585e+06	2.36028e+06	2.00967e+06	1.73762e+06	1.83203e+06	1.79404e+06	2.4373e+06	2.54978e+06	3.80174e+06	362134	807157	820892	5.27456e+06	3.54102e+06	4.72835e+06	7.75277e+06	6.37589e+06	2.91642e+06
Guanine		C5 H5 N5 O	151.049	150.041	74.0128	23.6631	1.411	6.97004e+06	280841	63804.6	500038	137766	528887	248077	7.42022e+06	317742	1.0438e+06	870458	7.63979e+06	9.08852e+06	273095	269518	14805	14662.4	8.14326e+06
Guanosine		C10 H13 N5 O5	283.091	282.083	140.034	45.6701	1.683	6.91577e+07	4.49851e+07	3.27876e+07	6.28635e+07	6.29758e+07	7.50542e+07	4.41099e+07	1.04264e+08	4.66055e+07	1.05324e+08	9.19539e+07	1.82284e+08	7.58784e+07	3.75844e+07	3.76284e+07	54966.3	78705.8	7.0924e+07
Heliettin		C19 H22 O4	314.151	313.143	155.564	50.8468	9.069	1.13761e+06	1.11077e+06	960478	299222	452354	376271	362119	447219	325907	1.23454e+06	2.36008e+06	2.36122e+06	1.69562e+06	1.2779e+06	1.60088e+06	6.36598e+06	5.43179e+06	1.94388e+06
Heptan-2-one		C7 H14 O	114.104	113.097	55.5404	17.5056	11.24	378102	448069	78585.4	372991	370657	438560	314329	293259	309421	300146	386170	318873	548915	463324	143464	1.66378e+06	1.40396e+06	2.69565e+07
Heptopyranosides		C13 H24 O7	292.151	291.144	144.564	47.1801	5.148	3.72469e+06	4.45754e+06	3.41508e+06	2.42088e+06	2.53213e+06	2.69497e+06	3.44762e+06	3.60498e+06	3.30688e+06	1.11392e+06	1.33617e+06	1.43713e+06	9.90662e+06	8.33371e+06	1.03251e+07	9.76872e+06	9.05859e+06	7.12301e+06
heraclenol		C16 H16 O6	304.094	303.086	150.535	49.1705	4.508	1.95251e+07	1.94225e+07	2.01685e+07	6.42472e+06	6.94563e+06	6.43894e+06	9.23198e+06	8.75225e+06	8.84285e+06	2.49175e+07	4.19403e+07	4.60225e+07	2.30307e+07	2.02298e+07	2.39241e+07	3.09945e+07	2.96613e+07	1.86136e+07
Hesperetin		C16 H14 O6	302.078	301.07	149.527	48.8346	9.646	1.03565e+07	9.40144e+06	7.89662e+06	4.9305e+07	5.14e+07	5.40921e+07	4.31588e+07	4.86718e+07	4.02254e+07	6.40421e+07	1.68679e+08	1.80747e+08	5.74753e+07	3.87063e+07	5.142e+07	1.99895e+08	1.54952e+08	8.39932e+07
Hesperetin 7-glucoside		C22 H24 O11	464.131	463.123	230.554	75.8434	6.843	3.70956e+06	3.7795e+06	3.54895e+06	4.6705e+07	4.48718e+07	4.13532e+07	3.99561e+07	4.05006e+07	3.77333e+07	8.47968e+07	1.25339e+08	1.3185e+08	5.77644e+07	5.07852e+07	6.03218e+07	1.67609e+08	1.69966e+08	8.52429e+07
Hexadecanedioic acid		C16 H30 O4	286.214	285.206	141.595	46.1905	11.402	2.07741e+07	2.1649e+07	1.55541e+07	1.21648e+08	1.32891e+08	1.64409e+08	3.84229e+06	4.56453e+06	6.25922e+06	930572	2.52266e+06	2.12271e+06	2.8659e+07	1.78045e+07	2.21013e+07	1.81185e+07	1.38658e+07	1.12348e+07
Hexanoylglycine		C8 H15 N O3	173.105	172.097	85.0407	27.3391	3.21	1.06742e+07	1.58643e+07	6.09001e+06	3.81214e+06	3.50757e+06	3.91359e+06	2.35125e+06	3.30913e+06	2.83866e+06	1.55163e+07	7.45116e+06	1.25594e+07	3.44811e+06	2.2933e+06	2.56814e+06	1.50207e+06	1.20295e+06	3.06917e+06
hexobarbital		C12 H16 N2 O3	236.116	235.108	116.546	37.8408	2.799	7.80867e+06	7.80652e+06	4.69086e+06	6.46854e+06	6.7515e+06	7.4206e+06	9.17689e+06	8.62106e+06	9.54771e+06	6.53824e+06	4.7029e+06	9.55951e+06	4.05807e+06	3.6707e+06	3.84279e+06	297714	270370	5.10243e+06
Hispidulin		C16 H12 O6	300.063	299.055	148.52	48.4987	9.923	2.23489e+07	2.07181e+07	1.80575e+07	1.01834e+07	1.3474e+07	1.09965e+07	1.24705e+07	1.4302e+07	3.79383e+06	1.59868e+07	3.9562e+07	3.16863e+07	1.54582e+07	1.07101e+07	1.55445e+07	8.86192e+07	6.98049e+07	4.32056e+07
Homoferreirin		C17 H16 O6	316.094	315.086	156.535	51.1706	11.546	2.80162e+06	2.37356e+06	2.11812e+06	1.8961e+06	1.99025e+06	2.64758e+06	2.35335e+06	2.63364e+06	1.74668e+06	2.41364e+06	7.35034e+06	7.8197e+06	2.38679e+06	1.29679e+06	2.14999e+06	1.74883e+06	1.73748e+06	1.28736e+06
Homovanillic acid		C9 H10 O4	182.058	181.05	89.5171	28.8312	4.635	587914	615792	646022	1.34852e+07	1.25994e+07	1.25126e+07	2.66672e+06	2.85259e+06	2.89036e+06	436835	250050	222700	6.19914e+06	5.22858e+06	6.3489e+06	881646	855398	241037
Homovanillicacidsulfate		C9 H10 O7 S	262.014	261.006	129.495	42.1572	2.599	3.58737e+07	5.43263e+07	3.19096e+07	2.40245e+07	2.31936e+07	2.50337e+07	1.05479e+07	1.28053e+07	9.82093e+06	1.93997e+07	2.10401e+07	1.76228e+07	3.40418e+07	3.38147e+07	3.39765e+07	25371.8	42628.2	3.01693e+07
Hostmaniane		C13 H18 O5	254.115	253.107	125.546	40.8407	9.861	1.93701e+06	2.19373e+06	1.65857e+06	2.94744e+06	3.12075e+06	3.16611e+06	3.88561e+06	4.37555e+06	3.84366e+06	934886	1.62707e+06	1.57926e+06	4.54973e+06	2.92117e+06	4.07564e+06	6.32179e+06	4.83608e+06	2.23923e+06
Hydroxymethylphosphonate		C H5 O4 P	111.992	110.985	54.4844	17.1536	0.985	1.51125e+06	1.70385e+06	2.58363e+06	1.56999e+06	1.53778e+06	1.13523e+06	2.56963e+06	1.86363e+06	2.82368e+06	1.89274e+06	2.40257e+06	1.96787e+06	2.08681e+06	2.41102e+06	2.11079e+06	1.93314e+07	2.493e+07	2.20808e+07
hypaphorine		C14 H18 N2 O2	246.136	245.128	121.556	39.5109	3.425	2.36366e+07	2.26947e+07	1.62322e+07	2.42337e+07	2.79978e+07	2.73047e+07	2.5443e+07	4.44579e+07	2.20591e+07	2.78966e+06	3.35313e+06	3.76565e+06	2.16023e+07	2.29152e+07	1.24365e+07	612027	922203	2.79651e+07
Hypoxanthine		C5 H4 N4 O	136.039	135.031	66.5075	21.1613	1.275	441357	5.77373e+06	4.6706e+06	3.30093e+08	3.60918e+08	5.4234e+08	5.74023e+06	578738	7.51667e+06	3.20441e+06	4.01037e+06	632344	926081	3.16124e+07	3.08739e+07	1.60873e+06	1.26768e+06	383988
ibufenac		C12 H16 O2	192.115	191.107	94.5456	30.5074	11.679	672376	686436	615063	712476	655697	603094	710663	562787	434978	399483	751533	774045	719028	529200	639046	5.02841e+06	3.42428e+06	625290
Idebenone		C19 H30 O5	338.209	337.201	167.593	54.8564	13.043	1.52171e+06	1.25126e+06	993588	1.20083e+06	1.91642e+06	2.08076e+06	1.71758e+06	1.83754e+06	1.31201e+06	83446	313712	365744	2.21497e+06	1.04334e+06	1.37516e+06	9.56708e+06	5.2592e+06	563141
Imidacloprid		C9 H10 Cl N5 O2	255.053	254.045	126.015	40.997	9.759	450519	734194	167088	2.07012e+07	2.07673e+07	2.60569e+07	234724	417351	379557	18178.7	36696.6	39089	2.4519e+06	1.30641e+06	1.6061e+06	273189	293784	237011
Indole-3-acrylic acid		C11 H9 N O2	187.063	186.055	92.0197	29.6654	3.421	4.81571e+07	4.45265e+07	2.50518e+07	4.85713e+07	5.79467e+07	5.66975e+07	5.27029e+07	9.00945e+07	4.39621e+07	6.897e+06	4.73265e+06	7.80015e+06	3.98216e+07	4.62749e+07	2.24918e+07	1.13584e+06	1.38308e+06	5.93502e+07
Indole-3-carboxilic acid-O-sulphate		C9 H7 N O5 S	241.004	239.996	118.99	38.6556	3.173	5.81145e+06	6.1517e+06	4.30784e+06	8.10849e+06	8.36603e+06	9.98231e+06	1.29015e+06	1.87279e+06	1.34131e+06	151629	126718	124129	7.05774e+06	5.89417e+06	5.01724e+06	501793	855102	631605
Indoxyl-beta-D-glucuronide		C14 H15 N O7	309.084	308.076	153.03	50.0022	4.133	3.99847e+08	1.83532e+08	1.67088e+08	8.23632e+07	8.62014e+07	1.00413e+08	9.41186e+07	2.87253e+07	1.02427e+08	4.2128e+08	2.75037e+08	4.70057e+08	6.29685e+08	4.95291e+08	6.20331e+08	4.26168e+08	3.69875e+08	2.27792e+08
Inosine		C10 H12 N4 O5	268.08	267.072	132.528	43.1683	1.748	6.20139e+06	124835	4.03664e+06	387204	1.08912e+07	1.19835e+07	72522.3	8.66712e+06	411177	219760	605151	2.11804e+07	4.44786e+06	137914	84469.5	121741	136684	5.36968e+06
Iridin		C24 H26 O13	522.136	521.128	259.556	85.5109	4.352	3.59079e+06	3.85835e+06	2.50782e+06	5.05519e+06	4.62829e+06	4.95413e+06	4.12016e+06	4.25941e+06	4.23341e+06	4.47243e+07	2.47727e+07	2.26912e+07	1.10327e+07	1.12762e+07	1.11178e+07	548456	405090	8.79954e+06
Isorhamnetin		C16 H12 O7	316.057	315.05	156.517	51.1645	10.029	2.92225e+07	3.02807e+07	2.59416e+07	1.6406e+08	1.68729e+08	1.91494e+08	4.6764e+07	5.64206e+07	4.51404e+07	1.71954e+07	4.40488e+07	4.60563e+07	2.15214e+07	1.29482e+07	1.86898e+07	6.93694e+07	4.72914e+07	2.54412e+07
isorhamnetin 3-glucoside		C22 H22 O12	478.11	477.102	237.543	78.1732	6.462	7.68393e+06	8.36514e+06	7.57647e+06	5.32621e+07	5.09657e+07	4.52242e+07	3.7257e+07	3.61773e+07	3.44485e+07	1.01578e+07	1.18675e+07	1.20422e+07	6.26427e+06	6.7755e+06	7.02094e+06	2.20919e+07	2.36227e+07	1.01197e+07
Isoscoparine		C22 H22 O11	462.115	461.107	229.546	75.5074	7.374	3.27283e+06	3.9261e+06	3.98606e+06	1.69096e+08	1.71506e+08	1.52632e+08	1.6327e+08	1.61044e+08	1.54253e+08	6.26194e+07	7.97232e+07	8.04738e+07	2.59429e+07	2.53449e+07	2.83111e+07	6.02495e+07	6.2868e+07	3.23882e+07
Isovanillic acid		C8 H8 O4	168.042	167.034	82.5091	26.4952	3.466	4.66774e+07	6.42068e+07	4.50531e+07	1.48924e+08	1.4461e+08	1.39507e+08	6.75079e+07	1.50179e+08	6.6363e+07	1.41708e+08	4.84644e+07	2.44708e+08	1.9818e+08	1.70746e+08	6.14416e+07	6.40367e+07	9.76018e+07	1.86745e+08
Istamycin B3		C18 H36 N6 O5	416.276	415.269	206.626	67.8677	12.811	1.50804e+07	1.39616e+07	1.48604e+07	1.23928e+07	1.87338e+07	2.87046e+07	1.39488e+07	1.57825e+07	1.47172e+07	7.19199e+06	3.21691e+07	2.45412e+07	2.0813e+07	1.7547e+07	2.15293e+07	1.78587e+07	1.10153e+07	2.5528e+07
Kelampayoside A		C20 H30 O13	478.167	477.16	237.572	78.1828	1.163	101309	4.04792e+06	849171	246001	342650	195209	257454	69661.5	203796	528658	449927	111680	57833.3	263850	2.36874e+06	169178	263573	73040.1
Kievitone		C20 H20 O6	356.125	355.117	176.551	57.8424	10.325	6.96163e+07	7.42275e+07	6.01401e+07	3.77261e+06	3.90982e+06	4.66918e+06	323070	259084	215942	1.32642e+07	2.8378e+07	2.66192e+07	6.2112e+06	4.18211e+06	5.12604e+06	1.55771e+07	1.28102e+07	1.14775e+07
Kynurenic acid		C10 H7 N O3	189.042	188.034	93.0094	29.9953	3.521	683905	713108	626921	1.75062e+07	1.79501e+07	1.75908e+07	1.49536e+06	1.3863e+06	1.0834e+06	342389	373772	422702	3.06121e+06	3.3768e+06	3.27595e+06	485554	434140	414641
L-(+)-Tartaric acid		C4 H6 O6	150.016	149.008	73.4964	23.4909	0.98	7.92053e+08	6.5933e+08	1.09338e+09	1.06127e+09	1.10204e+09	1.12805e+09	1.02682e+09	1.03633e+08	1.06263e+09	5.148e+08	1.03011e+09	9.97832e+08	1.02994e+09	1.25261e+09	1.12941e+09	2.86706e+08	3.15563e+08	6.85782e+08
L-alpha-lysophosphatidylcholine		C22 H46 N O7 P	467.3	466.292	232.138	76.3715	14.537	8.08909e+06	3.90999e+06	1.57447e+07	4.69765e+06	2.48323e+06	3.69025e+06	2.13327e+06	3.4422e+06	1.98812e+06	7.16886e+06	6.88348e+06	4.66929e+06	2.30078e+06	4.21017e+06	2.33696e+06	1.43721e+06	1.41859e+06	1.40704e+06
Lamiide		C17 H26 O12	422.142	421.134	209.559	68.8452	1.914	1.61351e+07	1.37487e+07	8.09858e+06	3.46025e+06	358394	3.4004e+06	247257	1.18498e+07	6.14015e+06	3.23354e+07	3.07508e+07	3.95215e+07	1.76128e+07	9.97865e+06	1.08359e+07	203429	217431	1.84324e+07
Lariciresinol		C20 H24 O6	360.156	359.149	178.566	58.5143	7.979	4.03032e+06	4.28395e+06	3.36542e+06	507615	519003	662794	186703	226243	156350	1.06889e+07	2.56099e+07	2.64715e+07	2.11515e+07	1.39647e+07	1.89838e+07	1.81674e+07	1.375e+07	7.7901e+06
L-dihydroanticapsin		C9 H15 N O4	201.1	200.092	99.0381	32.0049	7.288	1.74736e+06	2.31785e+06	3.15617e+06	564186	473934	572657	1.02945e+06	1.04835e+06	782726	137241	100680	93403.1	3.5891e+06	2.57387e+06	3.70969e+06	7.83458e+06	6.48147e+06	3.09545e+06
Leiocarposide		C27 H34 O16	614.185	613.177	305.581	100.852	2.79	3.03001e+06	1.2986e+06	1.52287e+06	2.67276e+06	3.45128e+06	2.85614e+06	7.78886e+06	1.17377e+07	8.77671e+06	399309	165880	3.02988e+06	4.28309e+06	3.34811e+06	1.92723e+06	293721	249629	6.85232e+06
Leucodelphinidin		C15 H14 O8	322.068	321.06	159.522	52.1662	3.562	1.68816e+06	1.7917e+06	1.34212e+06	3.01143e+06	2.64893e+06	1.98007e+06	497572	886373	633819	1.13198e+06	1.91593e+06	1.84626e+06	4.08153e+06	4.13224e+06	5.04433e+06	1.17616e+07	1.27781e+07	6.60858e+06
Leucylasparagine		C10 H19 N3 O4	245.137	244.129	121.057	39.3444	2.269	8.08858e+06	2.02605e+06	1.05992e+07	9.19489e+06	1.40983e+07	6.89398e+06	6.62889e+06	1.57235e+07	1.51163e+07	3.5929e+06	1.31344e+07	1.30544e+07	8.75304e+06	4.27677e+06	3.96542e+06	32465.4	40965.2	8.06189e+06
Leu-Pro(Leucyl-Proline)		C11 H20 N2 O3	228.147	227.139	112.562	36.5127	2.693	1.80081e+07	1.73588e+07	1.12746e+07	3.40828e+07	3.21414e+07	3.51884e+07	4.1369e+07	5.56228e+07	4.52273e+07	3.10471e+07	2.13573e+07	2.35278e+07	1.30412e+07	1.30872e+07	1.12554e+07	561018	533947	2.07919e+07
Leu-Val		C11 H22 N2 O3	230.162	229.155	113.569	36.8486	2.683	2.66225e+07	2.62966e+07	1.70073e+07	4.05479e+07	3.3709e+07	4.74892e+07	3.81991e+07	2.48393e+07	4.18398e+07	1.93954e+07	2.79601e+07	3.05384e+07	1.7795e+07	1.49081e+07	1.29437e+07	623920	673792	1.18344e+07
L-gamma-Glutamyl-L-leucine		C11 H20 N2 O5	260.136	259.129	128.556	41.8443	2.954	1.94824e+07	1.78256e+07	5.46815e+06	4.2872e+06	1.15727e+07	9.01513e+06	1.19991e+07	1.34206e+07	1.17237e+07	4.9772e+07	1.94056e+07	3.45148e+07	8.8479e+06	6.39169e+06	7.60623e+06	541681	703332	1.26845e+07
L-Glutamic acid		C5 H9 N O4	147.053	146.045	72.0148	22.9971	0.894	3.82411e+08	3.81481e+08	3.98768e+08	3.03726e+08	3.03611e+08	3.00482e+08	2.59554e+08	3.22934e+08	2.65133e+08	2.04352e+08	2.1205e+08	2.12968e+08	3.57252e+08	3.03446e+08	3.39125e+08	3.48469e+08	3.65374e+08	2.39881e+08
LicoisoflavoneA		C20 H18 O6	354.109	353.101	175.543	57.5065	10.147	4.22594e+07	4.0799e+07	3.36231e+07	1.89907e+06	2.19599e+06	2.44678e+06	252281	272880	184594	7.0231e+06	2.09523e+07	2.18262e+07	4.5819e+06	3.0164e+06	4.2183e+06	1.39179e+07	1.32752e+07	8.65993e+06
Limonene-1_2-diol		C10 H18 O2	170.131	169.123	83.5535	26.8433	9.18	4.72291e+06	3.55812e+06	3.93666e+06	3.70972e+06	4.22646e+06	4.51657e+06	5.27897e+06	6.18219e+06	5.17393e+06	396074	961492	1.00919e+06	1.13791e+07	6.8194e+06	1.04017e+07	1.64835e+07	1.34039e+07	4.17768e+06
LINALYL BUTYRATE		C14 H24 O2	224.177	223.169	110.577	35.8511	11.747	2.11817e+06	2.89271e+06	1.5829e+06	3.74221e+06	4.38121e+06	5.43991e+06	2.46172e+06	1.9355e+06	2.45223e+06	2.356e+06	7.58685e+06	5.51984e+06	2.44779e+06	1.43004e+06	1.89116e+06	5.34078e+06	4.49336e+06	3.32111e+06
Linamarin		C10 H17 N O6	247.105	246.097	122.041	39.6724	2.909	1.63653e+07	2.25284e+07	1.24763e+07	4.77565e+06	4.22552e+06	4.5101e+06	3.12875e+06	6.94707e+06	2.73356e+06	1.12721e+07	1.22315e+07	9.10714e+06	1.03725e+07	1.18489e+07	8.78319e+06	1.89576e+06	1.4422e+06	1.17957e+07
Linoleic acid		C18 H32 O2	280.24	279.232	138.608	45.1948	12.72	242496	1.61032e+06	1.68437e+07	2.25009e+08	353716	4.35281e+07	1.98099e+07	199267	186114	3.19524e+07	220324	193199	1.87047e+06	968397	4.16e+07	1.87681e+07	460795	198377
Loganate		C16 H24 O10	376.136	375.128	186.556	61.1776	1.951	2.41597e+07	606414	459768	522379	413716	401339	381793	1.82075e+07	487092	795648	589549	6.15251e+07	2.67201e+07	322063	489398	43350.9	32975.8	2.79211e+07
L-Phenylalanine		C9 H11 N O2	165.079	164.071	81.0277	26.0014	2.222	1.50219e+08	1.75267e+08	8.98332e+07	4.06466e+07	6.46737e+07	4.49338e+07	4.18035e+07	6.15696e+07	5.14852e+07	1.92133e+08	1.38276e+08	5.07238e+07	1.22361e+08	1.09667e+08	1.05797e+08	4.13179e+06	4.16788e+06	1.62102e+08
L-Proline, 4-hydroxy-5-oxo-4-(tetrahydro-2,3,4-trihydroxy-2-furanyl)-		C9 H13 N O8	263.063	262.055	130.02	42.3321	0.94	1.10428e+08	1.03968e+08	1.67896e+08	2.31894e+08	2.39372e+08	2.53262e+08	1.0199e+08	1.02999e+08	1.04958e+08	1.26658e+08	3.68306e+08	8.87059e+07	2.08318e+08	1.90001e+08	2.05031e+08	8.67438e+07	9.62282e+07	3.10387e+07
L-Saccharopine		C11 H20 N2 O6	276.131	275.124	136.554	44.5101	0.857	8.81954e+06	5.49419e+06	1.12192e+07	2.52308e+07	2.61046e+07	2.14596e+07	3.38286e+07	3.54745e+07	3.94954e+07	9.38325e+06	4.55398e+07	4.54847e+07	1.11285e+07	1.24346e+07	6.71731e+06	7.00778e+06	8.94885e+06	3.06128e+06
L-Threonicacid		C4 H8 O5	136.037	135.029	66.5068	21.1611	0.959	1.81454e+08	1.58442e+08	2.01902e+08	1.7155e+08	1.88541e+08	1.88644e+08	1.48219e+08	1.55508e+08	1.46994e+08	9.02852e+07	1.54273e+08	1.78756e+08	1.65115e+08	1.68834e+08	1.64885e+08	3.36804e+07	3.14066e+07	1.32875e+08
L-Tyrosinemethylester		C10 H13 N O3	195.089	194.081	96.0328	31.0031	12.296	2.88114e+07	3.28929e+07	3.10446e+07	2.81214e+07	2.87616e+07	2.53946e+07	4.03295e+07	3.18761e+07	3.32999e+07	4.56447e+07	3.52888e+07	3.08177e+07	2.19124e+07	2.80172e+07	3.00535e+07	2.55144e+07	2.49291e+07	2.69601e+07
L-Tyrosinemethylester4-sulfate		C10 H13 N O6 S	275.046	274.038	136.011	44.3292	1.475	955703	1.30973e+06	928618	1.21846e+07	1.83251e+07	1.78577e+07	2.83749e+06	2.21002e+06	2.89095e+06	5.74598e+06	1.62632e+06	2.28683e+06	1.31877e+06	663640	6.51383e+06	24958.9	24850.8	1.78905e+06
Luteolin		C15 H10 O6	286.047	285.039	141.512	46.1627	8.621	2.58028e+07	2.56671e+07	1.98409e+07	1.78656e+07	2.71681e+07	2.42461e+07	1.77423e+07	2.34252e+07	1.42659e+07	1.31473e+08	3.12124e+08	3.30064e+08	4.3134e+07	2.92707e+07	4.24664e+07	1.20084e+08	1.01801e+08	4.40709e+07
Malonic acid		C3 H4 O4	104.011	103.003	50.4938	15.8234	1.195	2.1681e+07	1.40185e+08	8.08682e+07	1.40365e+08	6.70597e+07	9.45361e+07	3.79784e+07	3.28685e+07	4.71001e+07	4.20929e+07	1.63778e+08	1.96241e+07	1.35319e+08	6.46923e+07	1.18065e+08	1.76216e+07	2.83504e+07	1.28473e+08
Malonyldaidzin		C24 H22 O12	502.11	501.102	249.543	82.1732	8.161	1.1752e+09	1.29438e+09	1.02897e+09	9.50489e+08	9.10757e+08	8.76431e+08	5.85546e+08	6.66137e+08	5.87839e+08	7.41481e+08	6.21648e+08	5.892e+08	1.07331e+09	8.97689e+08	9.37788e+08	1.01534e+09	7.45784e+08	1.01885e+09
Mammea A/BA		C25 H26 O5	406.177	405.169	201.577	66.1844	15.037	5.21895e+06	4.24679e+06	3.8655e+06	319756	365703	511709	65495.1	98224.2	87794	1.03138e+06	3.44068e+06	3.88631e+06	2.09469e+06	1.22597e+06	1.63931e+06	1.07502e+07	7.30424e+06	4.64941e+06
Marimastat		C15 H29 N3 O5	331.21	330.202	164.093	53.6899	4.318	1.46386e+06	1.19842e+06	1.19808e+06	1.61199e+06	1.33177e+06	1.41554e+06	1.19025e+06	939229	885120	4.50542e+06	4.68637e+06	6.65492e+06	899392	871542	1.00787e+06	69844	97123.8	1.70862e+06
mebutamate		C10 H20 N2 O4	232.142	231.134	114.559	37.1785	2.432	5.02353e+06	4.80938e+06	4.884e+06	7.776e+06	7.11788e+06	5.46187e+06	8.02085e+06	7.24964e+06	5.60211e+06	1.94339e+07	9.4106e+06	8.05376e+06	4.16982e+06	3.57492e+06	7.62921e+06	83844.1	80253	4.17893e+06
meglumine		C7 H17 N O5	195.11	194.103	96.0434	31.0066	0.871	6.36403e+06	932834	1.7543e+06	8.42181e+06	8.66103e+06	4.53824e+06	4.8922e+06	9.26204e+06	4.45342e+06	560592	2.75802e+06	3.40027e+06	7.91545e+06	6.02269e+06	7.55866e+06	2.40494e+07	2.06723e+07	309228
Mesaconic acid		C5 H6 O4	130.027	129.019	63.5016	20.1593	1.704	5.541e+07	2.04796e+07	1.75845e+07	1.72088e+07	8.60479e+07	1.72338e+07	1.63908e+07	3.40111e+07	1.48925e+07	8.47368e+07	6.27655e+07	1.19729e+08	6.46444e+07	2.21173e+07	1.85582e+07	3.95043e+06	4.46873e+06	8.10917e+07
Metaphosphoric acid (HPO3)		H2 O3 P	79.9665	78.9587	38.4715	11.816	1.186	3.43937e+07	3.79815e+07	1.00949e+07	1.10874e+07	1.04978e+07	4.73397e+07	2.01666e+07	1.84779e+07	2.14657e+07	2.32184e+07	3.37285e+07	1.89303e+07	1.79218e+07	4.32575e+07	4.01899e+07	3.82602e+06	3.50729e+06	2.5543e+07
Methanesulfonicacid		C H4 O3 S	95.9883	94.9805	46.4824	14.4863	0.982	7.16997e+06	5.53898e+06	8.51693e+06	1.34673e+07	1.44743e+07	1.26433e+07	1.85503e+07	1.32812e+07	2.07327e+07	1.7236e+06	2.15515e+06	2.88961e+06	7.38776e+06	1.35231e+07	1.06887e+07	5.51822e+06	6.30129e+06	7.42047e+06
Methyl (6aR,10aR)-6a,10a,12-trihydroxy-3,8-dimethoxy-1-methyl-6,7,10,11-tetraoxo-6,6a,7,10,10a,11-hexahydro-2-tetracenecarboxylate		C23 H18 O11	470.084	469.076	233.53	76.8355	4.526	1.72507e+06	2.10879e+06	1.43758e+06	2.30256e+06	2.49292e+06	3.04045e+06	1.59262e+06	1.85513e+06	1.60815e+06	95435	107083	152782	2.6473e+06	1.9623e+06	2.42083e+06	6.34336e+06	5.38789e+06	1.98604e+06
Methyl {2-[(2E)-5-(hexopyranosyloxy)-2-penten-1-yl]-3-oxocyclopentyl}acetate		C19 H30 O9	402.188	401.18	199.582	65.5195	7.766	2.08788e+06	2.77643e+06	1.74802e+06	2.465e+06	2.25494e+06	2.40009e+06	1.10288e+06	1.42314e+06	1.16477e+06	8.72323e+06	5.88349e+06	5.45434e+06	3.47644e+06	2.91426e+06	3.04157e+06	875947	753550	3.06256e+06
Methyl 2,3-dihydro-3-hydroxy-2-oxo-1H-indole-3-acetate		C11 H11 N O4	221.068	220.061	109.022	35.333	3.87	1.07714e+06	729290	575009	7.00559e+06	6.92819e+06	9.88691e+06	263356	341725	305305	166731	154807	225592	1.67744e+06	1.23755e+06	869352	1.64019e+06	1.48512e+06	686812
Methyl 2-{[beta-D-glucopyranosyl-(1->2)-[beta-D-xylopyranosyl-(1->6)]-beta-D-glucopyranosyl]oxy}benzoate		C25 H36 O17	608.195	607.187	302.586	99.8541	2.68	1.98815e+06	1.95856e+06	1.31395e+06	3.5772e+06	3.82885e+06	3.3586e+06	3.21834e+06	8.13092e+06	3.76056e+06	9.21181e+06	5.31167e+06	6.88305e+06	5.27733e+06	4.49527e+06	3.78791e+06	104498	91525.8	4.6845e+06
Methyl 2-O-beta-L-arabinofuranosyl-beta-L-arabinofuranoside		C11 H20 O9	296.11	295.102	146.543	47.8399	1.747	6.34569e+06	217700	150591	183897	3.3995e+06	1.8827e+06	2.78964e+06	6.60429e+06	163376	281998	142120	871112	8.79483e+06	236893	243299	15636.4	68377.4	3.45946e+06
Methyl alpha-aspartylphenylalaninate		C14 H18 N2 O5	294.121	293.113	145.549	47.5084	3.279	1.5535e+09	1.73096e+09	1.98425e+09	3.49078e+08	3.55908e+08	2.90047e+08	5.26486e+08	7.03626e+08	5.06089e+08	2.45021e+08	8.00876e+07	1.15124e+08	1.01546e+09	1.18695e+09	1.03484e+09	2.5544e+07	3.14574e+07	1.05482e+09
Methylsuccinic acid		C5 H8 O4	132.042	131.034	64.5093	20.4953	2.302	1.23514e+07	8.74718e+06	2.83676e+06	8.22278e+06	1.09227e+07	7.42334e+06	2.83234e+06	7.10147e+06	2.98424e+06	7.35644e+06	5.41339e+07	5.27979e+07	1.0404e+07	1.14433e+07	2.75741e+06	1.40014e+07	9.94071e+06	1.52368e+07
MFCD00025555		C9 H18 N2 O3	202.131	201.124	99.554	32.1768	2.31	9.10714e+06	1.72988e+07	5.94334e+06	8.32192e+06	8.91455e+06	1.12577e+07	7.31224e+06	1.2185e+07	9.86398e+06	4.32914e+07	1.26055e+07	2.90474e+07	7.41585e+06	1.30239e+07	1.03112e+07	166095	78210.9	1.07753e+07
MFCD00057515		C12 H14 O7	270.073	269.065	133.525	43.5005	2.267	1.37458e+07	3.36689e+06	708291	3.42488e+06	3.37705e+06	5.76758e+06	2.82497e+06	6.54356e+06	2.5471e+06	2.67351e+06	1.21043e+06	2.38609e+06	1.10821e+07	2.78942e+06	2.75385e+06	171633	500950	1.06165e+07
MFCD00153847		C17 H16 N2 O6	344.1	343.092	170.538	55.8382	7.392	7.7268e+06	9.53463e+06	7.62658e+06	2.53862e+06	2.44789e+06	3.0391e+06	4.06095e+06	4.5669e+06	2.97712e+06	8.4772e+06	1.02647e+07	9.41048e+06	6.98724e+06	4.6299e+06	6.73132e+06	1.83776e+07	1.46722e+07	1.00784e+07
MFCD00914626		C21 H20 O7	384.12	383.112	190.548	62.5082	12.191	3.09608e+06	2.7743e+06	3.05158e+06	2.12663e+06	2.51458e+06	2.10316e+06	2.85551e+06	3.63018e+06	3.27312e+06	2.12435e+06	8.26851e+06	8.9567e+06	1.75281e+06	891063	1.20833e+06	1.57789e+06	961957	597649
MFCD02728197		C14 H20 N2 O4	280.142	279.134	138.559	45.1785	2.423	5.61369e+06	3.15233e+06	3.80408e+06	4.3934e+06	6.84515e+06	4.26622e+06	3.93812e+06	6.46976e+06	4.24966e+06	4.13329e+06	6.97022e+06	5.57473e+06	4.63628e+06	3.62473e+06	2.13647e+06	36729.7	37932.1	4.22189e+06
MFCD03411993		C18 H30 O5	326.209	325.201	161.593	52.8563	9.757	1.16543e+08	1.09802e+08	9.11923e+07	2.15571e+08	2.24324e+08	2.85815e+08	1.26314e+08	1.59991e+08	1.10447e+08	3.5794e+07	8.7535e+07	9.0229e+07	9.31486e+07	5.46023e+07	7.83101e+07	1.96581e+08	1.22849e+08	8.73516e+07
MFCD09953737		C10 H17 N O5	231.11	230.102	114.043	37.0066	5.016	2.75911e+07	3.31533e+07	2.52064e+07	2.68329e+07	2.46635e+07	2.61222e+07	1.35508e+07	1.5746e+07	1.08897e+07	1.96801e+07	2.69944e+07	2.61303e+07	1.96953e+07	1.11853e+07	1.99386e+07	1.73249e+07	1.36401e+07	1.6565e+07
Miquelianin		C21 H18 O13	478.073	477.065	237.525	78.1671	5.626	5.38196e+07	6.0454e+07	4.65364e+07	7.03014e+07	6.6798e+07	6.59612e+07	3.91737e+07	4.5055e+07	4.1845e+07	1.23633e+08	1.03097e+08	1.00018e+08	1.12409e+07	1.05615e+07	1.04673e+07	9.25413e+06	9.15113e+06	1.17606e+07
Moracin C		C19 H18 O4	310.12	309.112	153.548	50.1749	11.432	6.27627e+07	5.83647e+07	4.85883e+07	1.83341e+07	2.11629e+07	2.15689e+07	1.55957e+07	2.23192e+07	2.0429e+07	2.1275e+06	7.21847e+06	8.07934e+06	9.71817e+07	6.33356e+07	7.50986e+07	4.47348e+07	3.27058e+07	1.15482e+07
morroniside		C17 H26 O11	406.147	405.139	201.562	66.1794	1.946	1.65818e+07	803243	543160	303884	1.07419e+07	9.54189e+06	6.45177e+06	1.70972e+07	503906	2.04671e+06	1.15163e+07	2.14654e+07	2.45687e+07	1.38679e+07	1.1374e+06	36151.2	29188.6	1.10142e+07
Morusin		C25 H24 O6	420.157	419.149	208.567	68.5143	14.623	6.93781e+06	5.93557e+06	5.66024e+06	419279	283259	505605	143871	185059	241939	172968	872281	857326	3.57e+06	1.82729e+06	2.19516e+06	1.24503e+07	6.61712e+06	3.82978e+06
Muramicacid		C9 H17 N O7	251.1	250.092	124.038	40.3382	0.887	516656	398563	819165	717558	386692	604704	903857	892598	754509	2.09447e+06	1.69258e+06	1.5557e+06	593990	724868	498146	2.43432e+06	2.91014e+06	729100
Mycophenolic acid		C17 H20 O6	320.125	319.117	158.551	51.8424	9.467	1.48807e+07	1.75818e+07	1.21612e+07	2.64008e+06	2.44324e+06	2.92654e+06	1.26721e+06	1.51053e+06	1.15767e+06	1.95823e+07	2.93927e+07	2.8401e+07	5.44525e+07	3.38781e+07	4.87205e+07	4.667e+07	3.36159e+07	2.31483e+07
Myriocin		C21 H39 N O6	401.277	400.269	199.127	65.3677	10.446	7.9067e+06	8.75674e+06	6.18521e+06	9.6066e+06	1.05278e+07	1.29347e+07	8.20575e+06	9.18339e+06	7.88699e+06	5.94358e+06	1.39796e+07	1.48759e+07	4.47544e+06	2.31268e+06	3.6295e+06	1.0858e+07	8.98786e+06	6.31725e+06
Myristyl sulfate		C14 H30 O4 S	294.186	293.178	145.581	47.5192	13.477	217773	216016	1.3339e+08	2.60539e+08	3.02155e+06	1.33989e+08	1.26426e+08	195471	184508	3.26118e+08	716310	233487	195320	182634	1.07347e+08	4.53427e+08	642153	177444
N(3)-(4-Methoxyfumaroyl)-2,3-diaminopropionic acid		C8 H12 N2 O5	216.074	215.066	106.525	34.5006	1.083	2.86149e+06	6.20818e+06	5.91814e+06	7.74409e+06	8.28272e+06	7.03784e+06	9.51722e+06	3.78716e+06	8.42594e+06	1.64219e+07	2.77231e+07	6.8044e+06	3.11141e+06	8.62801e+06	6.26348e+06	471060	257972	4.00745e+06
N-(3-Carboxypropanoyl)-5-hydroxynorvaline		C9 H15 N O6	233.089	232.082	115.033	37.3365	1.99	5.04389e+07	2.69942e+06	3.0798e+07	960358	776095	911222	523726	1.97722e+07	623154	2.34052e+06	4.36077e+06	7.66448e+07	4.49078e+07	1.15068e+06	1.85363e+06	3.51449e+06	1.99501e+06	3.61425e+07
N-(3-Chloro-4-morpholinophenyl)-6-oxo-1,4,5,6-tetrahydro-3-pyridazinecarboxamide		C15 H17 Cl N4 O3	336.099	335.091	166.538	54.5047	7.649	1.32817e+07	1.47709e+07	1.14786e+07	943432	870850	1.07504e+06	121885	110284	100699	6.6701e+06	8.04853e+06	7.50199e+06	2.71264e+06	2.19477e+06	2.57123e+06	3.59478e+06	3.18337e+06	3.98292e+06
N-(6-Aminohexanoyl)-6-aminohexanoate		C12 H24 N2 O3	244.178	243.17	120.577	39.1846	3.163	1.3039e+06	1.43115e+06	1.88945e+06	2.46643e+06	2.1678e+06	4.0198e+06	3.47908e+06	4.32596e+06	5.57628e+06	1.54051e+06	1.85979e+06	2.15581e+06	1.1608e+06	573395	808109	54792.5	53769.4	897584
N-[(10Z)-7-Isobutyl-3-isopropyl-5,8-dioxo-2-oxa-6,9-diazabicyclo[10.2.2]hexadeca-1(14),10,12,15-tetraen-4-yl]-N~2~,N~2~-dimethylisoleucinamide		C28 H44 N4 O4	500.334	499.326	248.655	81.8772	12.331	1.58005e+07	1.45763e+07	1.17193e+07	1.58552e+07	2.1899e+07	3.00021e+07	1.97413e+07	1.91101e+07	1.93486e+07	1.1151e+06	4.82977e+06	5.22575e+06	3.48342e+07	1.67472e+07	2.42863e+07	3.5144e+07	1.99616e+07	1.59573e+07
N-[(2E)-3-(3,4-Dihydroxyphenyl)-2-propenoyl]tyrosine		C18 H17 N O6	343.105	342.097	170.041	55.6723	4.014	135313	137469	166363	366180	270342	255816	543090	497058	367666	1.44293e+07	1.82064e+07	1.35255e+07	187505	202926	188627	5.58026e+06	6.05336e+06	4.24418e+06
N-[(6-Hydroxy-1,3-benzodioxol-5-yl)carbonyl]glycine		C10 H9 N O6	239.042	238.035	118.009	38.3287	1.983	1.26066e+07	1.24412e+06	734711	240120	171061	97880.2	324193	1.52615e+06	291311	2.87054e+07	1.59764e+06	1.95498e+07	2.48222e+07	2.2271e+07	1.50947e+06	27666.6	27415.9	8.76891e+06
N-[(6-Hydroxy-7-methoxy-1,3-benzodioxol-5-yl)carbonyl]glycine		C11 H11 N O7	269.053	268.045	133.015	43.3304	1.568	932012	1.43904e+06	1.33405e+06	1.94514e+06	1.74868e+06	1.80953e+06	1.05058e+06	74283	1.0935e+06	7.00194e+06	1.52032e+06	2.03854e+06	2.69847e+06	2.32185e+06	2.52884e+06	23278.1	46883.1	205993
N-{3,4-Dihydroxy-5-[(3,4,5-trihydroxybenzoyl)oxy]benzoyl}glycine		C16 H13 N O10	379.053	378.045	188.015	61.6637	10.032	771205	790466	639448	5.62196e+06	5.69654e+06	4.58559e+06	1.92517e+06	1.96596e+06	1.5763e+06	794350	2.09014e+06	2.33283e+06	386925	270766	377507	2.01563e+06	1.94578e+06	429256
N1-Amidinostreptamine6-phosphate		C7 H17 N4 O7 P	300.084	299.076	148.53	48.5022	1.15	4.37419e+06	4.86315e+06	3.90281e+06	7.36355e+06	7.89729e+06	7.41942e+06	3.42087e+06	3.74671e+06	4.34352e+06	884684	3.27397e+06	2.18155e+06	3.10398e+06	4.70887e+06	3.65505e+06	7.35285e+06	7.61043e+06	2.45278e+06
N2-(D-1-Carboxyethyl)-L-lysine		C9 H18 N2 O4	218.126	217.118	107.551	34.8426	2.242	1.22904e+07	1.06333e+07	1.36286e+07	8.35544e+06	1.62401e+07	8.23583e+06	8.84286e+06	1.84231e+07	2.33291e+07	4.378e+07	1.15343e+07	2.62453e+07	1.32994e+07	1.36467e+07	6.2825e+06	79254.3	79676.6	1.40935e+07
N2-Acetyl-L-aminoadipate		C8 H13 N O5	203.079	202.071	100.028	32.3347	1.425	1.67722e+08	1.44596e+08	1.21964e+08	1.29183e+08	1.46616e+08	1.33264e+08	1.70387e+08	2.46781e+08	1.60917e+08	1.19605e+08	1.35801e+08	2.03645e+08	2.07326e+08	1.32062e+08	1.3324e+08	9.18887e+06	9.33287e+06	1.39517e+08
N2-Dimethylguanosine		C12 H17 N5 O5	311.122	310.114	154.049	50.342	2.588	1.99863e+06	1.84878e+06	1.22101e+06	4.88361e+06	6.13608e+06	8.38666e+06	3.90162e+06	5.67862e+06	4.43691e+06	5.6492e+06	4.91291e+06	5.82235e+06	1.55815e+06	1.33946e+06	1.15237e+06	38672.8	48122.2	1.58124e+06
N2-Malonyl-D-tryptophan		C14 H14 N2 O5	290.09	289.082	143.533	46.8365	5.522	7.64208e+07	8.60774e+07	6.96227e+07	4.6227e+07	4.63601e+07	4.09803e+07	8.04678e+07	9.81047e+07	6.72314e+07	1.79198e+07	1.46399e+07	1.42145e+07	3.71002e+07	3.04808e+07	3.40759e+07	2.57867e+07	2.2631e+07	3.44157e+07
N6-threonylcarbamoyladenosine		C15 H20 N6 O8	412.136	411.128	204.556	67.1775	2.787	3.35263e+07	2.34509e+07	2.45497e+07	8.16422e+06	1.39739e+07	1.65092e+07	1.76371e+07	1.40675e+07	1.77492e+07	1.85041e+07	3.8821e+07	5.03061e+07	7.01855e+07	1.06899e+08	4.56e+07	5.46496e+06	4.633e+06	3.75091e+07
N-Acetylanthranilic acid		C9 H9 N O3	179.058	178.05	88.0172	28.3312	5.384	1.09433e+06	1.45302e+06	1.2543e+06	1.56261e+08	1.47398e+08	1.58177e+08	5.94294e+07	7.20467e+07	6.09922e+07	787170	697438	721341	703798	624923	792415	1.14883e+06	1.03989e+06	527512
N-Acetyl-beta-D-galactosamine		C8 H15 N O6	221.089	220.082	109.033	35.3365	0.913	1.31983e+08	1.36399e+08	1.68889e+08	2.27438e+08	2.28803e+08	2.27771e+08	2.59733e+08	2.35148e+08	2.79118e+08	2.17087e+08	1.96256e+08	2.83121e+08	1.83688e+08	1.73899e+08	1.72454e+08	8.66185e+07	9.38342e+07	1.22873e+08
N-Acetyl-beta-D-glucosaminylamine		C8 H16 N2 O5	220.106	219.098	108.541	35.1725	0.881	4.64977e+06	3.45186e+06	4.29101e+06	1.44963e+07	1.12144e+07	1.17429e+07	8.08924e+06	8.34617e+06	9.07282e+06	4.6963e+06	6.82343e+06	6.0199e+06	5.19678e+06	4.58478e+06	4.96094e+06	6.18711e+06	6.95234e+06	2.71881e+06
N-Acetyl-D-alloisoleucine		C8 H15 N O3	173.105	172.097	85.0408	27.3391	4.242	1.78635e+07	2.26633e+07	1.61112e+07	1.22806e+07	1.21712e+07	1.23196e+07	9.57009e+06	9.4942e+06	8.89121e+06	3.14874e+07	2.61267e+07	4.12027e+07	7.11635e+06	7.98718e+06	6.86964e+06	5.87838e+06	5.18871e+06	1.34391e+07
N-Acetyl-D-glucosaminate		C8 H15 N O7	237.084	236.076	117.03	38.0023	0.951	4.44984e+07	3.96939e+07	4.65826e+07	4.76037e+07	5.53159e+07	5.50752e+07	4.4389e+07	4.44951e+07	5.21018e+07	2.34352e+07	4.05968e+07	4.25977e+07	4.90565e+07	4.93374e+07	4.90422e+07	1.27712e+07	1.38828e+07	4.79931e+07
N-Acetyl-DL-tryptophan		C13 H14 N2 O3	246.1	245.092	121.538	39.5048	5.521	6.86563e+08	8.06942e+08	6.60483e+08	5.0014e+08	5.19755e+08	5.29013e+08	6.90207e+08	7.78916e+08	6.26235e+08	2.04215e+08	1.80931e+08	1.66396e+08	4.18742e+08	3.43013e+08	3.83638e+08	2.99486e+08	2.61271e+08	4.0401e+08
N-Acetyl-D-quinovosamine		C8 H15 N O5	205.095	204.087	101.036	32.6707	1.648	4.72333e+06	3.91169e+06	2.04565e+06	2.87284e+06	562256	546900	1.10339e+06	3.14305e+06	1.00277e+06	892762	487889	4.97854e+06	3.43042e+06	459851	1.3582e+06	151201	31353.8	2.20058e+06
N-Acetylglutamine		C7 H12 N2 O4	188.079	187.072	92.5279	29.8348	1.435	257219	346275	271791	375678	398753	295429	33640.9	141349	308360	585800	388965	1.0018e+07	607359	148808	306099	99652.1	14430.4	384770
N-Acetyl-L-glutamate5-semialdehyde		C7 H11 N O4	173.068	172.06	85.0224	27.333	1.145	3.05247e+07	5.16643e+07	3.65785e+07	2.21466e+07	3.5899e+07	2.36347e+07	2.65529e+07	1.83633e+07	5.79078e+07	6.95977e+07	5.26426e+07	4.62742e+07	2.74839e+07	3.24481e+07	2.54595e+07	5.92937e+07	5.42029e+07	2.82005e+07
N-Acetyl-L-phenylalanine		C11 H13 N O3	207.089	206.081	102.033	33.0031	4.87	9.12835e+08	1.26338e+09	8.39237e+08	4.13046e+08	3.95328e+08	3.94305e+08	4.67953e+08	5.10209e+08	4.39103e+08	4.20311e+08	3.34166e+08	2.88385e+08	6.31127e+08	5.19533e+08	6.15546e+08	4.06931e+08	3.55328e+08	9.15979e+08
N-Acetylneuraminicacid(NeuAc)		C11 H19 N O9	309.105	308.097	153.041	50.0058	1.123	2.31745e+07	3.94712e+07	3.43549e+07	2.4975e+07	2.12283e+07	1.85188e+07	2.46794e+07	1.87769e+07	2.28392e+07	1.38761e+08	4.95491e+07	3.84565e+07	1.87756e+07	2.36913e+07	2.17034e+07	2.20851e+07	2.35157e+07	3.92829e+07
N-Acetylvaline		C7 H13 N O3	159.089	158.081	78.0329	25.0031	2.89	1.30411e+07	1.68879e+07	9.02257e+06	1.12187e+07	1.47534e+07	1.17392e+07	6.81853e+06	7.47552e+06	6.68906e+06	8.13384e+06	7.65025e+06	7.78808e+06	9.44121e+06	1.0872e+07	7.57595e+06	369213	3.6523e+06	8.44636e+06
Naphthalen-2-amine		C10 H9 N	143.073	142.065	70.0249	22.3338	3.42	2.18238e+07	2.14501e+07	1.10523e+07	2.11272e+07	2.63449e+07	2.59544e+07	2.3742e+07	4.09904e+07	2.22039e+07	2.6574e+06	3.03079e+06	3.15302e+06	1.72751e+07	2.05094e+07	9.84016e+06	513607	605159	2.70723e+07
Naringenin		C15 H12 O5	272.068	271.06	134.522	43.8328	9.226	8.01029e+07	7.61153e+07	6.33644e+07	1.02638e+06	1.2586e+06	1.19947e+06	1.74941e+06	2.01979e+06	1.6236e+06	88471.8	275540	380662	465275	276319	378287	1.32178e+06	992920	431528
n-Butyl lactate		C7 H14 O3	146.094	145.086	71.5353	22.8373	6.595	1.2363e+08	1.45944e+08	1.02385e+08	8.35808e+07	8.06251e+07	8.0249e+07	1.22713e+08	1.891e+08	1.2511e+08	2.33382e+07	2.86964e+07	2.67339e+07	3.68046e+08	2.87852e+08	3.74519e+08	4.8939e+08	4.08804e+08	2.73076e+08
N-CAFFEOYL-L-ASPARTIC ACID		C13 H13 N O7	295.068	294.061	146.022	47.6663	3.25	2.95313e+07	2.37273e+07	1.86789e+07	5.18459e+06	5.46497e+06	6.83447e+06	5.07097e+06	7.03047e+06	5.9132e+06	4.88485e+07	4.63362e+07	4.41463e+07	3.27512e+07	2.92735e+07	3.23841e+07	1.70929e+07	1.43469e+07	3.08295e+07
N-COUMAROYL-L-ASPARTIC ACID		C13 H13 N O6	279.073	278.066	138.025	45.0005	3.78	6.3049e+07	5.94126e+07	5.28294e+07	2.85345e+07	3.325e+07	4.23159e+07	2.77931e+07	3.66012e+07	2.95078e+07	9.97463e+07	9.19943e+07	9.79251e+07	1.75769e+08	1.46505e+08	9.64692e+07	3.55196e+07	9.4756e+07	6.04623e+07
Neohesperidose		C12 H22 O10	326.12	325.113	161.548	52.8416	1.496	1.70726e+07	1.03024e+07	7.53224e+06	8.51915e+06	8.5165e+06	6.99911e+06	5.53398e+06	1.87279e+07	6.42968e+06	1.11294e+07	7.71209e+06	1.99191e+07	2.82276e+07	1.39612e+07	1.22223e+07	143731	220802	1.81673e+07
Neotame		C20 H30 N2 O5	378.216	377.208	187.596	61.5243	13.932	4.83581e+07	4.83807e+07	4.42531e+07	2.03804e+08	1.00402e+08	4.72003e+08	5.13869e+07	4.4443e+07	4.26588e+07	1.01646e+07	2.07726e+07	1.91111e+07	1.61238e+08	1.19687e+08	1.52862e+08	3.8587e+08	2.50358e+08	3.20545e+07
Neuraminicacid		C9 H17 N O8	267.095	266.087	132.036	43.004	0.893	1.62611e+07	1.87382e+07	1.72055e+07	1.20359e+07	1.8291e+07	2.77955e+07	1.34196e+07	1.11154e+07	2.06107e+07	2.43611e+07	3.44502e+07	2.11138e+07	2.00504e+07	1.51608e+07	1.88128e+07	2.20279e+07	2.51979e+07	1.76425e+07
N-Feruloylglycine		C12 H13 N O5	251.079	250.071	124.028	40.3347	4.261	1.55446e+09	1.50025e+09	1.22643e+09	3.76321e+08	3.97738e+08	4.08905e+08	4.59094e+08	4.94097e+08	4.28918e+08	1.53235e+08	1.64375e+08	6.88135e+07	4.16876e+08	7.63225e+08	9.0226e+08	1.34467e+09	1.20386e+09	7.35495e+08
N-Gluconyl ethanolamine phosphate		C8 H18 N O10 P	319.066	318.058	158.021	51.6659	0.969	2.45148e+06	2.80173e+06	4.49956e+06	6.58499e+06	6.80013e+06	4.13893e+06	5.9017e+06	3.10653e+06	6.31587e+06	3.7625e+06	8.90976e+06	6.72778e+06	3.63001e+06	6.47346e+06	5.81273e+06	2.58127e+06	3.35635e+06	3.29406e+06
N-Glycolylneuraminicacid		C11 H19 N O10	325.1	324.092	161.038	52.6716	1.049	5.71651e+06	7.39857e+06	8.92296e+06	4.67812e+06	3.97414e+06	4.81321e+06	4.98116e+06	4.40834e+06	3.66294e+06	446045	1.21769e+06	921370	6.23935e+06	7.51049e+06	9.27632e+06	333356	352476	3.83908e+06
Nicotianamine		C12 H21 N3 O6	303.142	302.134	150.059	49.012	0.831	1.16522e+06	2.01164e+06	2.29421e+06	4.99204e+06	5.53549e+06	4.5238e+06	4.38719e+06	3.13667e+06	4.44814e+06	1.3892e+06	899429	527726	1.35023e+06	1.47821e+06	1.72262e+06	2.68918e+06	3.30709e+06	390518
Nicotinicacid		C6 H5 N O2	123.032	122.024	60.0043	18.9936	1.115	5.54352e+07	6.99085e+07	5.98047e+07	6.08944e+07	5.88525e+07	6.9515e+07	5.40148e+07	5.46804e+07	4.76932e+07	1.01126e+08	1.11796e+08	1.07744e+08	4.59014e+07	6.01535e+07	5.41606e+07	1.52477e+08	1.41815e+08	7.62126e+07
Nikkomycin Z		C20 H25 N5 O10	495.158	494.15	246.067	81.0145	2.579	224571	180079	192914	203590	230244	188893	138163	122347	127831	222435	147310	169149	418808	1.95526e+06	171378	67281.2	60753.5	801986
N-Isovalerylglycine		C7 H13 N O3	159.089	158.081	78.0329	25.0031	3.215	353387	394994	1.4598e+06	6.2937e+06	7.99758e+06	4.96301e+06	525248	3.1519e+06	451651	3.30101e+07	3.80271e+06	3.42364e+06	8.31251e+06	9.52809e+06	6.88225e+06	641246	636636	605503
N-Methylanhalonine		C13 H17 N O3	235.12	234.113	116.048	37.675	9.3	961848	1.0172e+06	650985	36897.1	59013.5	46699.7	39427.2	58854.1	39299.1	2.33291e+06	4.69347e+06	4.65961e+06	1.06836e+06	711213	1.02801e+06	4.19399e+06	2.85143e+06	1.66555e+06
N-Methylpyridinium		C6 H7 N	93.0581	92.0502	45.0173	13.9979	5.382	246368	263325	350397	3.18725e+07	3.0561e+07	3.36426e+07	1.09895e+07	1.29473e+07	1.14056e+07	137953	171672	148265	514775	433922	556662	195250	134679	60992.5
Nobiletin		C21 H22 O8	402.13	401.122	199.553	65.5099	10.09	3.93334e+06	4.27791e+06	3.52295e+06	747611	719672	1.1039e+06	1.76264e+06	2.34059e+06	1.92021e+06	2.59019e+06	7.92865e+06	8.0746e+06	3.26328e+06	2.06017e+06	2.85867e+06	1.33447e+06	911446	667478
nocardicinE		C19 H17 N3 O7	399.105	398.097	198.041	65.0057	0.953	3.7866e+07	5.54541e+07	7.92652e+07	6.95561e+07	5.89152e+07	4.01596e+07	1.99613e+07	2.15209e+07	3.2576e+07	1.1542e+06	1.53478e+07	9.96767e+06	9.66237e+06	6.21243e+07	7.58065e+07	1.67953e+08	6.03862e+07	1.69702e+07
Nodakenin		C20 H24 O9	408.141	407.133	202.559	66.5117	3.241	4.04316e+07	4.39877e+07	3.52153e+07	8.1834e+06	5.51083e+06	8.33183e+06	5.48148e+06	4.68913e+06	5.72599e+06	7.08341e+07	5.38806e+07	5.39041e+07	9.96753e+07	1.03273e+08	1.35999e+08	1.90014e+07	2.03319e+07	8.44295e+07
Nonane-4_6-dione		C9 H16 O2	156.115	155.107	76.5457	24.5074	10.688	2.05661e+06	2.14002e+06	1.64848e+06	1.92358e+06	2.11593e+06	2.80321e+06	1.99378e+06	2.2738e+06	1.85528e+06	456567	1.1563e+06	1.00094e+06	4.59053e+06	2.75989e+06	4.11829e+06	6.20344e+06	4.99527e+06	3.07726e+06
Nordihydroguaiareticacid		C18 H22 O4	302.151	301.143	149.564	48.8467	7.471	9.79775e+06	9.85367e+06	8.76916e+06	1.2631e+06	1.94235e+06	1.97802e+06	2.27763e+06	1.69731e+06	1.87611e+06	2.04182e+07	2.18293e+07	2.94581e+07	1.75591e+07	1.84763e+07	2.55635e+07	3.03348e+07	1.90851e+07	1.07383e+07
NP-000308		C16 H12 O6	300.063	299.055	148.52	48.4987	10.197	2.1604e+07	2.19033e+07	1.83703e+07	3.38808e+06	3.67688e+06	4.10872e+06	3.84243e+06	4.7078e+06	3.77827e+06	2.72476e+06	2.81525e+06	2.83437e+06	3.06993e+06	1.70527e+06	2.86326e+06	1.67966e+07	1.42057e+07	2.85132e+06
NP-002322		C18 H32 O4	348.206	347.198	172.591	56.5225	12.697	4.54895e+06	4.59991e+06	3.27333e+06	6.73824e+06	6.61562e+06	9.98382e+06	4.5384e+06	5.10452e+06	3.49885e+06	1.82694e+06	7.36118e+06	8.12946e+06	9.74362e+06	5.05308e+06	9.28724e+06	2.07993e+08	1.21325e+08	1.13675e+07
NP-005196		C15 H22 O5	282.146	281.138	139.561	45.5126	4.187	2.15805e+07	2.42142e+07	2.06686e+07	1.67205e+07	1.69448e+07	1.70929e+07	1.77949e+07	1.74053e+07	1.62872e+07	3.53074e+07	4.52315e+07	4.93634e+07	2.48833e+07	2.22683e+07	2.73289e+07	6.72896e+07	6.33019e+07	3.84663e+07
NP-008198		C26 H32 O13	552.183	551.175	274.58	90.5187	3.979	1.24117e+07	1.18949e+07	9e+06	4.27468e+06	4.31468e+06	3.97695e+06	9.49545e+06	7.83871e+06	9.41957e+06	2.13751e+07	1.91323e+07	1.80512e+07	7.02809e+06	9.53917e+06	7.35358e+06	2.43257e+06	3.19532e+06	1.51685e+07
NP-008309		C11 H13 N O3	207.089	206.081	102.033	33.0031	5.239	5.38461e+06	6.00028e+06	5.31305e+06	2.4789e+06	1.97542e+06	2.44966e+06	2.47805e+06	2.69803e+06	2.17723e+06	1.5578e+07	1.66802e+07	1.20582e+07	3.88485e+06	4.07828e+06	4.30172e+06	9.59392e+06	8.70365e+06	5.01383e+06
NP-009330		C18 H16 O8	360.084	359.076	178.53	58.5022	9.921	766083	821836	703488	281008	276257	306240	290104	336587	318975	3.62067e+06	7.77065e+06	8.10865e+06	3.77087e+06	2.67805e+06	3.73363e+06	2.63656e+07	2.29026e+07	1.1254e+07
NP-011548		C18 H34 O3	298.25	297.242	147.613	48.1965	14.133	5.58972e+08	4.68631e+08	4.0566e+08	2.51789e+08	4.93373e+08	1.07613e+09	1.62249e+08	1.90388e+08	1.43787e+08	2.58826e+07	8.56161e+07	1.04626e+08	7.42793e+08	4.38808e+08	5.32845e+08	1.48192e+09	1.082e+09	5.4337e+08
NP-014604		C19 H34 O10	468.219	467.212	232.598	76.5248	7.159	6.40304e+06	8.19976e+06	5.65418e+06	2.74825e+06	1.87815e+06	1.82901e+06	1.65068e+06	1.73993e+06	1.63957e+06	2.85617e+07	2.80193e+07	2.88229e+07	5.43147e+06	6.18757e+06	5.87921e+06	589747	752735	4.03405e+06
NP-015559		C17 H14 O7	330.073	329.065	163.525	53.5004	9.917	1.186e+07	1.15765e+07	8.7207e+06	1.45026e+07	1.54803e+07	1.63195e+07	1.06183e+07	1.20209e+07	1.03205e+07	1.8691e+07	2.61886e+07	5.4337e+07	2.01933e+07	1.29896e+07	1.94044e+07	6.44004e+07	6.82943e+07	3.34202e+07
NP-015930		C13 H12 O9	312.047	311.039	154.512	50.4961	2.837	8.30174e+08	1.02993e+09	7.14821e+08	1.47715e+09	1.32947e+09	1.45093e+09	5.70197e+08	7.06142e+08	6.20688e+08	3.20921e+09	2.08231e+09	1.97209e+09	2.18274e+09	3.26973e+07	2.02668e+09	1.12929e+06	911101	1.71607e+09
NP-016455		C11 H18 N2 O4	242.126	241.118	119.551	38.8426	4.147	1.5046e+07	1.56435e+07	1.09339e+07	2.81257e+07	2.81207e+07	2.91356e+07	3.28372e+07	3.46115e+07	3.08413e+07	3.65585e+07	3.32055e+07	3.54217e+07	1.37922e+07	1.15565e+07	8.87768e+06	6.15136e+06	5.6137e+06	1.75027e+07
NP-016455		C11 H18 N2 O4	242.126	241.118	119.551	38.8426	3.875	4.92859e+06	4.55832e+06	4.25022e+06	8.6282e+06	1.40683e+07	1.55735e+07	1.48336e+07	1.64314e+07	1.43317e+07	1.34457e+07	6.78106e+06	8.82935e+06	5.30471e+06	4.35791e+06	2.81748e+06	1.67621e+06	1.69753e+06	5.73708e+06
NP-018661		C8 H16 O3	160.11	159.102	78.5431	25.1732	7.582	3.83633e+07	4.8243e+07	3.45069e+07	2.25091e+07	2.46122e+07	2.69018e+07	5.17683e+07	3.63734e+07	4.83767e+07	7.1378e+06	8.84899e+06	1.02337e+07	1.19855e+08	1.25976e+08	1.14352e+08	2.20369e+08	1.61304e+08	9.24177e+07
NP-018716		C11 H20 O4	216.136	215.128	106.556	34.5108	9.579	5.66266e+07	6.10549e+07	4.73815e+07	4.72776e+07	3.39768e+07	5.72894e+07	5.78742e+07	6.68788e+07	5.61712e+07	1.41768e+07	3.46835e+07	3.57968e+07	1.03626e+08	6.64262e+07	9.31669e+07	2.10515e+08	1.59182e+08	9.52775e+07
NP-019498		C28 H32 O16	624.169	623.161	310.573	102.516	6.024	1.49233e+08	1.58193e+08	1.48366e+08	3.14105e+07	3.17007e+07	2.68647e+07	1.02058e+07	2.81325e+07	1.0918e+07	2.70316e+08	2.64348e+08	2.73833e+08	1.07298e+08	1.37905e+08	1.20841e+08	9.00351e+07	1.0639e+08	1.06432e+08
NP-019984		C21 H20 O6	368.125	367.117	182.551	59.8424	12.536	1.86104e+06	1.38211e+06	1.0258e+06	3.08597e+06	6.89958e+06	9.20431e+06	459215	562502	447073	4.18959e+07	1.33185e+08	1.43683e+08	1.63242e+07	9.01789e+06	1.85877e+07	5.37153e+07	3.79168e+07	4.02095e+07
NP-020139		C13 H16 O9	316.079	315.071	156.528	51.168	2.146	6.83621e+07	8.51733e+06	3.39008e+06	6.77508e+06	3.70189e+07	4.941e+06	3.41085e+06	4.48681e+07	3.91156e+06	6.85822e+07	9.79915e+06	5.0864e+07	6.146e+07	5.87578e+07	7.31232e+06	2.17972e+06	2.30915e+06	7.01538e+07
NP-020190		C19 H24 O7	364.151	363.143	180.564	59.1801	8.765	1.51786e+08	1.84157e+08	1.19457e+08	3.07622e+07	3.37706e+07	3.51454e+07	2.4795e+07	2.96208e+07	2.3236e+07	2.81839e+08	3.28451e+08	3.13173e+08	4.16224e+08	2.81931e+08	3.69509e+08	4.44723e+08	3.24709e+08	3.42921e+08
NP-022389		C26 H40 O8	526.276	525.269	261.626	86.201	10.054	7.74967e+06	7.91614e+06	6.53907e+06	1.17446e+06	1.04437e+06	1.32454e+06	1.23215e+06	1.33413e+06	1.25275e+06	2.66792e+06	3.93303e+06	3.43406e+06	6.16187e+06	5.8283e+06	6.46074e+06	3.85845e+06	5.07139e+06	3.91007e+06
N-Phenylacetylglutamic acid		C13 H15 N O5	265.094	264.086	131.035	42.6706	5.747	22149.5	94220.8	64316	25060.5	28292.7	16265.4	22426	19366.7	31335.3	50856.1	29398.6	84062.5	74703.4	19281.5	53186.7	1.04783e+07	7.28625e+06	52699.1
n-Propyl GalIate		C10 H12 O5	212.068	211.06	104.522	33.8329	2.967	4.67359e+06	4.87192e+06	1.91154e+06	1.49452e+06	2.07092e+06	1.62464e+06	1.67607e+06	2.8398e+06	1.21486e+06	1.24601e+06	2.31823e+06	2.75859e+06	1.88857e+06	1.81256e+06	2.10299e+06	1.07939e+07	9.39066e+06	3.01961e+06
NSC 622050		C16 H31 N O3	285.23	284.222	141.103	46.0265	14.363	3.75657e+06	3.1728e+06	2.44879e+06	4.15965e+06	5.31914e+06	7.92827e+06	2.88989e+06	3.18796e+06	2.77347e+06	2.32331e+06	6.01279e+06	6.76373e+06	2.30025e+06	1.40028e+06	1.52115e+06	5.00826e+06	3.1406e+06	2.27347e+06
N-Undecanoylglycine		C13 H25 N O3	243.183	242.175	120.08	39.0187	9.996	4.6805e+06	8.48062e+06	7.84941e+06	5.37951e+06	6.16366e+06	5.52464e+06	6.27158e+06	6.5595e+06	5.79506e+06	9.75423e+06	1.61662e+07	1.51152e+07	7.12648e+06	5.84832e+06	6.66576e+06	8.68157e+06	7.48607e+06	7.07287e+06
O-{Hydroxy[2-hydroxy-3-(stearoyloxy)propoxy]phosphoryl}serine		C24 H48 N O9 P	525.306	524.298	261.141	86.0392	12.805	664677	618285	506033	451665	680566	1.03572e+06	220552	266365	248877	2.03656e+06	5.20871e+06	5.48482e+06	374545	297977	315809	188070	180203	243534
Octanoylglucuronide		C14 H24 O8	320.146	319.138	158.561	51.8459	6.295	1.11111e+07	1.41946e+07	1.07782e+07	8.89141e+06	8.58668e+06	8.00855e+06	6.0091e+06	7.08618e+06	6.00627e+06	1.65939e+07	1.08206e+07	9.6569e+06	1.40599e+07	1.30722e+07	1.59987e+07	2.19917e+06	1.86049e+06	1.28273e+07
Octylaldehyde		C8 H16 O	128.12	127.112	62.5483	19.8416	11.239	33115.8	110246	33078.5	31132.6	41591.5	34698.3	25930.1	27143.2	24652.8	26147.3	29103.9	46647.8	45261.9	35022.8	78565.7	87202.4	80289.9	2.08049e+07
Oglufanide		C16 H19 N3 O5	333.132	332.124	165.054	54.0102	3.868	2.87118e+06	3.14081e+06	1.76417e+06	1.67107e+06	1.79552e+06	1.4395e+06	3.67343e+06	3.93236e+06	3.50642e+06	5.94915e+06	3.49618e+06	3.70636e+06	1.38838e+06	1.30276e+06	1.23996e+06	25320.5	31103.3	1.52685e+06
oleandolide		C20 H34 O7	386.23	385.222	191.603	62.8599	12.654	3.64587e+06	6.32889e+06	3.4525e+06	1.0534e+07	1.00759e+07	9.61119e+06	6.61077e+06	7.96463e+06	1.03622e+07	820006	2.505e+06	2.59216e+06	1.25341e+07	7.97379e+06	9.31067e+06	2.44953e+06	2.22568e+06	5.77678e+06
Oleoyl-L-α-lysophosphatidic acid		C21 H41 O7 P	436.258	435.25	216.617	71.1979	15.48	3.02811e+06	2.37198e+06	7.80836e+06	1.69832e+08	647306	3.23691e+07	753552	5.87589e+06	1.18587e+06	4.95978e+07	2.13406e+06	2.7347e+06	80953.8	3.61088e+06	8.69642e+07	3.34045e+07	148034	2.89276e+06
ON1225000		C8 H12 O4	172.073	171.066	84.5249	27.1671	5.335	1.01246e+07	1.14778e+07	1.21525e+07	1.03146e+07	8.72386e+06	9.28581e+06	6.64267e+06	8.46484e+06	8.55912e+06	1.19307e+07	9.42829e+06	1.03568e+07	1.10877e+07	6.64051e+06	9.87526e+06	2.6059e+07	2.00542e+07	1.31247e+07
Orthophosphate		H3 O4 P	97.977	96.9692	47.4767	14.8177	0.998	1.7209e+08	1.97905e+08	3.0366e+08	2.64883e+08	2.70536e+08	2.59577e+08	2.63216e+08	1.47536e+08	2.5357e+08	1.2377e+08	1.77888e+08	1.40277e+08	1.43554e+08	2.21076e+08	2.33931e+08	1.62986e+08	1.99659e+08	1.33424e+08
ortho-Phthalaldehyde		C8 H6 O2	134.037	133.029	65.5065	20.8277	2.842	1.25435e+08	1.60874e+08	1.21329e+08	2.05862e+08	1.86633e+08	2.11136e+08	9.00785e+07	1.0609e+08	9.99661e+07	4.37634e+08	2.59213e+08	2.66225e+08	2.6235e+08	1.95142e+08	2.73762e+08	2.02237e+06	1.80289e+06	2.25813e+08
O-Succinyl-L-homoserine		C8 H13 N O6	219.074	218.066	108.025	35.0005	1.096	6.0853e+06	1.1268e+07	1.06556e+07	1.39395e+07	2.03939e+07	9.55551e+06	1.75423e+07	7.24601e+06	1.71587e+07	1.63234e+07	8.84215e+06	6.27303e+06	8.18446e+06	1.11232e+07	1.48657e+07	3.79672e+06	3.81455e+06	1.22705e+07
Oxagrelate		C14 H16 N2 O4	276.11	275.102	136.543	44.5066	4.755	1.02525e+07	1.09023e+07	1.12097e+07	8.4135e+06	7.56401e+06	6.89375e+06	1.26956e+07	1.28423e+07	1.197e+07	1.86507e+07	9.57226e+06	1.57834e+07	5.56631e+06	5.26411e+06	6.11991e+06	3.12879e+06	3.25379e+06	4.98097e+06
Oxaloglutarate		C7 H8 O7	204.027	203.019	100.502	32.4927	1.054	8.55925e+06	1.22928e+07	1.88691e+07	2.23945e+07	2.64963e+07	2.32148e+07	2.04219e+07	1.65198e+07	2.44628e+07	1.14316e+07	1.73473e+07	1.38676e+07	1.70523e+07	2.1529e+07	1.80298e+07	1.41594e+06	1.7431e+06	8.00464e+06
Paeoniflorin		C23 H28 O11	480.162	479.154	238.569	78.5152	3.511	427250	396853	358607	314568	351166	381417	311304	361828	295270	406666	443941	502057	441226	431235	492984	1.77784e+07	1.68496e+07	403251
Paeonolide		C20 H28 O12	460.157	459.149	228.567	75.1811	3.77	1.34288e+07	2.11613e+07	2.0461e+07	7.11194e+06	7.16793e+06	6.15197e+06	8.11111e+06	8.13308e+06	7.36986e+06	1.77789e+07	1.06255e+07	1.13933e+07	1.52562e+07	2.42142e+07	1.56574e+07	2.18944e+06	2.45536e+06	1.08244e+07
Palmitoylglucuronide		C22 H42 O7	418.292	417.284	207.634	68.2036	13.243	1.48775e+07	1.23278e+07	9.62044e+06	6.81831e+06	8.45491e+06	1.24264e+07	5.19292e+06	6.16031e+06	5.19163e+06	2.99381e+06	9.90869e+06	1.11695e+07	3.93709e+07	2.14738e+07	2.96781e+07	1.4067e+08	1.04276e+08	3.715e+07
Pantothenic acid		C9 H17 N O5	219.11	218.102	108.043	35.0066	2.511	1.3998e+08	9.02402e+07	9.39045e+07	4.69008e+07	4.41562e+07	4.22857e+07	3.01875e+07	7.14183e+07	2.38102e+07	4.44782e+07	7.40941e+07	9.18262e+07	9.46721e+07	4.22483e+07	5.10477e+07	5.35564e+07	2.85589e+07	9.81754e+07
Pantothenicacid(VitaminB5)		C9 H17 N O5	219.11	218.102	108.043	35.0066	3.285	113948	124538	186105	2.69072e+07	2.44154e+07	2.33787e+07	96650.3	87231	99265.3	101629	176931	101791	1.39775e+06	1.06736e+06	1.32557e+06	124744	126802	207559
paracetamol sulfate		C8 H9 N O5 S	231.02	230.012	113.998	36.9915	2.326	6.91734e+06	1.27894e+07	4.28278e+06	5.29863e+06	4.50635e+06	5.01962e+06	4.21952e+06	6.12274e+06	4.26745e+06	1.14589e+07	1.94043e+07	1.50789e+07	5.01835e+06	2.8638e+06	4.6649e+06	15951.3	14783.8	3.66762e+06
Penciclovir		C10 H15 N5 O3	253.117	252.109	125.047	40.6744	2.251	333964	360388	163813	6.14644e+06	6.83279e+06	9.07535e+06	1.79138e+06	2.90095e+06	1.9775e+06	100804	72909.7	201989	302798	276117	317740	38450.1	27648.3	340732
Perchloric acid		H Cl O4	99.9566	98.9487	48.4665	15.1477	1.26	665541	1.36728e+06	1.03433e+06	75906.8	293484	146516	301134	261170	113796	143563	663609	1.05818e+06	754380	384407	868362	1.44997e+06	8116.69	7.86578e+06
Phaseolicacid		C13 H12 O8	296.052	295.044	146.514	47.8302	3.482	8.71155e+09	7.94495e+09	7.55322e+09	8.6844e+09	6.68198e+09	7.22465e+09	5.33035e+09	5.27015e+09	5.44592e+09	8.81733e+09	7.98389e+09	7.01243e+09	7.90899e+09	5.40599e+09	7.95313e+09	5.40518e+07	2.07588e+07	6.73918e+09
Phaseollidin		C20 H20 O4	324.135	323.127	160.556	52.5108	11.571	3.66762e+06	3.4339e+06	3.25909e+06	898480	1.11201e+06	1.26997e+06	1.34483e+06	1.59524e+06	1.17034e+06	2.76782e+06	8.69052e+06	9.51898e+06	3.5705e+06	2.14328e+06	2.83318e+06	857606	702971	388143
phellopterin		C17 H16 O5	300.099	299.091	148.538	48.5047	10.912	1.17492e+06	1.11186e+06	1.29175e+06	4.84828e+06	5.25632e+06	6.27733e+06	5.88378e+06	7.02179e+06	5.47288e+06	2.31535e+06	7.75791e+06	9.652e+06	1.60243e+06	971672	920114	1.83602e+06	1.39522e+06	1.08737e+06
Phenethyl Î²-primeveroside		C19 H28 O10	416.167	415.159	206.572	67.8494	4.7	1.57413e+08	1.92316e+08	1.77953e+08	2.26506e+07	2.02442e+07	1.59601e+07	2.45288e+07	1.66887e+07	2.07665e+07	5.08985e+07	4.06047e+07	3.9292e+07	6.83948e+07	9.53544e+07	8.92199e+07	2.42198e+07	3.16499e+07	9.56072e+07
Phenol		C6 H6 O	94.042	93.0342	45.5093	14.1619	6.841	3.72165e+07	4.549e+07	3.49315e+07	2.35165e+07	2.4114e+07	2.33137e+07	1.30657e+07	1.44965e+07	1.24091e+07	3.4387e+07	4.94962e+07	4.757e+07	1.98357e+07	1.5271e+07	2.20051e+07	1.14086e+08	8.89256e+07	6.42102e+07
phenyl ?-D-glucopyranoside		C12 H16 O6	256.094	255.086	126.535	41.1706	5.797	3.5213e+06	3.87904e+06	3.39343e+06	4.10926e+06	4.30372e+06	5.78267e+06	291986	367111	353695	134279	190010	146081	3.58656e+06	2.34924e+06	3.30314e+06	6.9077e+06	6.41582e+06	3.63294e+06
Phenylacetaldehyde		C8 H8 O	120.058	119.05	58.517	18.4978	3.476	1.40777e+08	5.87941e+07	1.26687e+08	1.51138e+08	1.23278e+08	1.36104e+08	9.78161e+07	9.76366e+07	1.01406e+08	1.62766e+08	1.44312e+08	1.15749e+08	1.43668e+08	1.0056e+08	1.54086e+08	1.2448e+06	742082	5.58368e+07
Phenylacetaldehyde		C8 H8 O	120.057	119.05	58.5169	18.4978	5.072	5.29481e+07	5.6954e+07	4.91315e+07	3.33419e+07	3.22117e+07	3.19043e+07	1.06256e+07	1.12918e+07	9.68585e+06	1.18594e+07	1.86747e+07	2.02922e+07	3.42292e+07	2.40028e+07	3.20536e+07	1.08768e+08	8.60521e+07	5.65582e+07
Phloionolic acid		C18 H36 O5	332.255	331.248	164.616	53.8641	11.649	9.58385e+06	9.20968e+06	5.99671e+06	5.43999e+06	5.7499e+06	7.35711e+06	6.14015e+06	5.40311e+06	4.69107e+06	666046	2.29444e+06	2.62295e+06	3.37977e+07	2.13563e+07	2.91523e+07	4.65986e+07	3.56054e+07	1.57801e+07
Phloroglucinol		C6 H6 O3	126.032	125.024	61.5041	19.4935	1.156	8.43206e+06	1.2787e+07	1.30766e+06	3.26813e+06	3.08202e+06	3.13754e+06	1.78237e+06	1.90023e+06	1.82522e+06	9.00104e+06	1.21394e+07	2.88781e+06	2.3391e+06	1.54141e+06	2.94682e+06	7.81151e+06	7.35089e+06	4.224e+06
phospho(1-aminoethyl)(2-carboxypropyl)phosphinic acid		C6 H15 N O7 P2	275.032	274.024	136.004	44.3269	1.045	2.53726e+07	8.15655e+06	1.33092e+07	4.52097e+07	1.12759e+07	5.26207e+07	8.84737e+06	3.19581e+07	3.4229e+07	1.87503e+08	2.36706e+08	1.07649e+08	3.16828e+07	3.72175e+07	3.6249e+07	2.75414e+06	2.70224e+06	7.60024e+06
Phthalic acid		C8 H6 O4	166.026	165.018	81.5014	26.1593	1.622	6.21862e+06	9.69008e+06	6.57493e+06	2.82315e+06	2.30032e+06	2.48522e+06	2.18642e+06	658542	2.074e+06	5.23309e+06	7.76526e+06	5.12108e+06	5.81723e+06	6.68247e+06	6.01873e+06	501706	31631.4	4.90471e+06
Piceid		C20 H22 O8	390.131	389.123	193.554	63.51	5.529	7.56139e+06	8.04787e+06	7.5881e+06	3.06917e+06	3.12603e+06	2.94701e+06	3.89956e+06	3.54661e+06	3.4603e+06	7.44697e+06	1.16653e+07	1.33346e+07	2.41756e+06	1.86907e+06	2.41459e+06	1.13791e+07	1.09971e+07	6.48894e+06
Porphobilinogen		C10 H14 N2 O4	226.095	225.087	111.536	36.1707	2.492	2.28209e+07	2.81279e+07	2.11822e+07	3.4493e+07	1.99354e+07	2.50855e+07	2.25292e+07	4.12123e+07	2.26427e+07	5.73013e+07	4.19813e+07	4.43901e+07	1.78068e+07	2.02815e+07	1.0253e+07	1.39995e+06	2.20208e+06	1.89228e+07
Proacacipetalin		C11 H17 N O6	259.105	258.097	128.041	41.6724	2.564	6.69674e+06	4.88491e+06	3.873e+06	1.75385e+07	1.65675e+07	1.69379e+07	2.36031e+07	3.39358e+07	2.34947e+07	1.1386e+07	3.24443e+06	9.39348e+06	1.0646e+07	4.93168e+06	7.0168e+06	269516	285011	8.74093e+06
Proclavaminicacid		C8 H14 N2 O4	202.095	201.087	99.5358	32.1707	0.886	3.06001e+06	2.84916e+06	2.93854e+06	1.07525e+07	8.16517e+06	8.20959e+06	4.89333e+06	5.58526e+06	5.47161e+06	4.9648e+06	4.07425e+06	2.96732e+06	3.45403e+06	3.11564e+06	3.57092e+06	4.78423e+06	5.19096e+06	2.71415e+06
Procyanidin A2		C30 H24 O12	576.126	575.118	286.551	94.5093	3.633	4.69943e+08	3.37888e+08	5.50953e+08	6.71745e+08	6.30958e+08	6.89066e+08	7.24004e+08	7.37103e+08	7.11599e+08	2.07208e+08	2.41165e+08	2.99055e+08	4.96374e+08	4.74628e+08	4.94806e+08	4.46748e+08	4.85304e+08	4.81264e+08
Prostaglandin B1		C20 H32 O4	336.229	335.221	166.603	54.5264	9.209	4.12509e+06	5.14927e+06	3.40607e+06	355469	365798	422191	727474	859087	826487	2.87839e+06	2.54305e+06	2.37296e+06	3.69423e+06	3.29027e+06	3.50055e+06	1.54513e+06	1.34698e+06	2.91154e+06
ProstaglandinF1a		C20 H36 O5	356.256	355.248	176.616	57.8642	13.186	1.32415e+07	1.42486e+07	1.06129e+07	2.48213e+07	3.18985e+07	4.80755e+07	1.14825e+07	1.20609e+07	1.03754e+07	9.38079e+06	2.70868e+07	3.15866e+07	3.22755e+07	1.46645e+07	2.43251e+07	3.65904e+08	2.70534e+08	3.86696e+07
Pseudouridine		C9 H12 N2 O6	244.069	243.061	120.523	39.1664	1.449	1.34347e+08	1.13531e+08	9.0624e+07	1.09017e+08	1.1817e+08	1.18974e+08	9.24443e+07	1.60327e+08	8.72709e+07	9.80005e+07	1.15944e+08	1.86581e+08	1.17686e+08	8.12296e+07	8.44558e+07	2.23751e+07	2.21808e+07	1.1405e+08
Psoralidin		C20 H16 O5	336.099	335.091	166.538	54.5047	13.266	4.58039e+06	4.38722e+06	3.40536e+06	319599	376313	506635	179293	156113	118473	135425	500765	654736	2.32467e+06	1.65572e+06	1.68994e+06	3.65481e+06	2.99454e+06	1.8976e+06
Pteryxin		C21 H22 O7	386.136	385.128	191.556	62.8442	10.979	7.67429e+06	6.78228e+06	5.41835e+06	106897	129415	156389	73508.1	81666.7	54952.9	122726	352057	408114	540200	302790	542486	2.04785e+06	1.61623e+06	761437
pydanon		C6 H8 N2 O5	188.043	187.035	92.5098	29.8287	1.042	1.22515e+07	1.71549e+07	1.77299e+07	1.70075e+07	1.82295e+07	1.67937e+07	1.21539e+07	1.20877e+07	9.70903e+06	5.651e+06	3.92541e+06	9.70066e+06	7.24715e+06	1.02383e+07	1.07653e+07	2.1472e+06	2.4662e+06	1.05399e+07
pyricarbate		C11 H15 N3 O4	253.106	252.098	125.041	40.6725	1.366	3.1319e+06	6.65927e+06	4.74082e+06	6.76672e+06	8.60323e+06	1.02508e+07	6.162e+06	4.31705e+06	6.3765e+06	7.00619e+06	9.6901e+06	7.27053e+06	4.76437e+06	7.38158e+06	7.60095e+06	238198	234881	4.78362e+06
Pyrogallol		C6 H6 O3	126.032	125.024	61.5041	19.4935	1.06	8.43206e+06	1.2787e+07	3.44262e+06	3.3704e+06	5.10822e+06	3.61871e+06	4.74214e+06	5.69164e+06	8.29468e+06	2.00726e+07	1.92669e+07	4.59139e+06	5.53635e+06	6.01013e+06	3.04997e+06	7.81151e+06	7.35089e+06	7.2017e+06
Pyrogallol-2-O-glucuronide		C12 H14 O9	302.063	301.055	149.52	48.832	2.961	1.50059e+06	1.94961e+06	909453	2.56013e+06	2.2283e+06	2.07447e+06	1.56587e+06	1.61448e+06	1.68524e+06	1.07208e+07	4.30792e+06	3.93386e+06	2.21138e+06	374711	1.82549e+06	42859.5	71400.5	2.40806e+06
Pyrophosphate		H4 O7 P2	177.943	176.935	87.4597	28.1454	0.84	5.06821e+06	7.30415e+06	5.71768e+06	6.86482e+06	5.96317e+06	5.14363e+06	3.51309e+06	4.65131e+06	3.8308e+06	3.97761e+06	9.32843e+06	2.30391e+06	3.87817e+06	3.181e+06	3.686e+06	6.62267e+06	8.98766e+06	2.06987e+06
Quercetin		C15 H10 O7	302.042	301.034	149.509	48.8285	8.628	4.66359e+08	4.53768e+08	3.90432e+08	6.81247e+08	6.95819e+08	6.75566e+08	3.86867e+08	4.23805e+08	3.59522e+08	2.06306e+08	4.83576e+08	5.18318e+08	4.33393e+08	3.12646e+08	4.01295e+08	1.09286e+09	9.13367e+08	3.94304e+08
Quercetin-3β-D-glucoside		C21 H20 O12	464.095	463.087	230.535	75.8373	5.588	5.34908e+06	5.66378e+06	4.98403e+06	1.5366e+07	1.49018e+07	1.46188e+07	8.88487e+06	8.70582e+06	7.76374e+06	1.02324e+07	1.16445e+07	1.15032e+07	3.36692e+06	3.58194e+06	3.52719e+06	1.00072e+07	9.94816e+06	4.77636e+06
Rehmaionoside C		C19 H32 O8	388.209	387.201	192.593	63.1897	10.588	941367	1.01556e+06	780859	1.10169e+06	1.1405e+06	1.42068e+06	1.33565e+06	1.78058e+06	1.33202e+06	156046	297454	347801	3.59021e+06	2.0882e+06	2.86011e+06	2.45671e+06	1.78666e+06	1.22561e+06
Resorcinol		C6 H6 O2	110.037	109.029	53.5067	16.8277	1.157	4.63568e+07	4.31049e+07	2.94012e+07	4.08728e+07	3.87735e+07	3.70983e+07	2.42956e+07	4.28777e+07	2.52687e+07	7.82798e+06	3.88168e+06	9.00636e+06	5.58952e+07	6.88688e+07	4.38636e+07	8.17563e+06	2.98832e+06	5.21574e+07
RG5925700		C11 H18 O2	182.13	181.123	89.5535	28.8433	9.742	1.46469e+06	1.72846e+06	1.29554e+06	1.48408e+06	1.67229e+06	2.08434e+06	1.68932e+06	2.41311e+06	1.74024e+06	200104	500827	488189	2.41581e+06	1.83322e+06	2.24919e+06	4.66809e+06	3.59268e+06	1.72261e+06
RG5927903		C13 H22 O2	210.162	209.154	103.569	33.5152	11.048	5.49493e+06	4.95638e+06	5.17339e+06	5.59497e+06	4.56874e+06	6.72754e+06	3.2451e+06	3.77913e+06	2.43052e+06	1.92308e+06	5.30363e+06	5.55685e+06	5.77107e+06	2.96894e+06	5.86018e+06	3.35918e+07	2.45734e+07	5.96685e+06
Rhaponticin		C21 H24 O9	420.141	419.133	208.559	68.5117	3.516	382464	1.34803e+06	1.03606e+06	9.52025e+06	8.08788e+06	1.02035e+07	884567	323900	495841	1.06272e+06	1.51949e+06	2.61844e+06	394975	386032	361618	516255	461590	360981
Rhein		C15 H8 O6	284.031	283.023	140.504	45.8268	8.388	2.78664e+06	2.86301e+06	2.90537e+06	1.1155e+06	1.62802e+06	1.14355e+06	4.37505e+06	5.55999e+06	4.40525e+06	1.68392e+07	3.84725e+07	4.07239e+07	1.04937e+06	625180	950523	1.42722e+06	1.26543e+06	420976
Rubiadin		C15 H10 O4	254.057	253.05	125.517	40.8311	11.355	2.4833e+06	2.88226e+06	2.19251e+06	9.16848e+06	8.55727e+06	1.11768e+07	3.40665e+06	4.11288e+06	3.58905e+06	1.11243e+06	2.73127e+06	2.94427e+06	1.11425e+06	732474	1.07506e+06	1.32166e+06	1.09234e+06	762574
Rutin		C27 H30 O16	610.153	609.145	303.565	100.18	5.229	2.05641e+08	2.14845e+08	2.04365e+08	1.64176e+08	1.58547e+08	1.34923e+08	1.07563e+08	1.11075e+08	1.1853e+08	4.11844e+08	3.33774e+08	3.48631e+08	2.11033e+08	2.78405e+08	2.3562e+08	1.55219e+08	1.75036e+08	2.18919e+08
Saccharin		C7 H5 N O3 S	182.999	181.991	89.9876	28.988	2.914	128318	120164	96265.1	118541	140421	118943	77619.8	119507	84081.3	102712	93099.2	104238	154930	143175	126859	306273	259660	1.19966e+07
S-Adenosylhomocysteine		C14 H20 N6 O5 S	384.12	383.112	190.548	62.5082	9.627	5.33359e+06	6.444e+06	3.83422e+06	173905	187629	201228	74972.5	82123.2	72755.8	1.38748e+06	2.95232e+06	2.71402e+06	599150	384552	450196	1.53088e+06	1.11882e+06	776260
Salidroside		C14 H20 O7	300.12	299.112	148.548	48.5082	3.007	8.85041e+07	1.44211e+08	7.38118e+07	4.27502e+07	5.05163e+07	4.87865e+07	3.88924e+07	5.61595e+07	4.17737e+07	6.81395e+07	4.79294e+07	6.33061e+07	4.88851e+07	7.57436e+07	3.93006e+07	4.87168e+07	3.81528e+07	4.30307e+07
Sarcostin		C21 H34 O6	382.235	381.227	189.606	62.1941	14.807	2.54486e+06	1.63722e+06	1.2579e+06	146148	282385	334955	107969	241785	150448	31934.7	77251.2	33406.7	813596	513324	484274	8.35521e+06	4.42817e+06	1.96605e+06
Sarmentosin		C11 H17 N O7	275.1	274.092	136.038	44.3382	2.673	1.11558e+08	1.55935e+08	7.33211e+07	8.50618e+07	6.84008e+07	7.20059e+07	1.69699e+07	2.34821e+07	2.31162e+07	3.59587e+08	3.95142e+08	3.72205e+08	7.25543e+07	1.30078e+08	7.9515e+07	7.04346e+06	8.27684e+06	9.85567e+07
Scoparone		C11 H10 O4	206.057	205.05	101.517	32.8311	3.536	2.50173e+06	2.99037e+06	2.84203e+06	1.05294e+06	1.26622e+06	1.22954e+06	1.44701e+06	1.40617e+06	1.42494e+06	1.6707e+06	3.31165e+06	3.32187e+06	2.20974e+06	1.51973e+06	2.85354e+06	5.20156e+06	6.40743e+06	2.47386e+06
Scopoletin acetate		C12 H10 O5	234.052	233.044	115.514	37.497	2.763	8.33501e+06	9.60322e+06	6.16055e+06	1.78219e+07	1.4616e+07	1.63051e+07	8.12909e+06	9.52129e+06	6.51472e+06	2.85437e+06	3.2247e+06	4.77969e+06	1.22733e+07	1.4135e+07	1.02667e+07	2.22973e+07	1.79832e+07	5.79981e+06
Scopolin		C16 H20 O9	356.11	355.102	176.543	57.8399	6.896	9.59157e+06	1.18475e+07	7.99922e+06	9.7395e+06	7.37309e+06	9.45905e+06	4.77462e+06	5.84235e+06	5.82533e+06	3.5132e+07	2.52712e+07	1.55818e+07	5.06789e+07	3.76107e+07	4.44491e+07	1.45425e+07	1.15312e+07	4.66321e+07
Sebacicacid		C10 H18 O4	202.12	201.112	99.5483	32.1749	4.5	937298	1.57905e+06	1.2108e+06	1.50424e+06	1.37025e+06	1.46596e+06	1.3549e+06	1.03627e+06	1.28646e+06	3.54481e+06	4.11549e+06	4.1994e+06	499497	512622	789257	2.29158e+06	1.94467e+06	1.34673e+06
Secologanate		C16 H22 O10	374.12	373.112	185.548	60.8416	4.687	7.71084e+07	9.44869e+07	6.97183e+07	1.31256e+08	1.21187e+08	1.44756e+08	7.67968e+07	1.04049e+08	9.34951e+07	4.59102e+08	1.87521e+08	1.58758e+08	1.00842e+08	1.41626e+08	8.41848e+07	7.53434e+06	6.72303e+06	8.98603e+07
Sedoheptulose		C7 H14 O7	210.074	209.066	103.525	33.5005	0.96	2.17267e+08	2.37487e+08	2.27463e+08	6.13754e+08	6.52058e+08	6.65902e+08	2.434e+08	2.29446e+08	3.17973e+08	2.128e+08	3.05113e+08	2.92833e+08	1.52108e+08	1.84529e+08	2.33322e+08	3.64652e+07	3.68457e+07	1.36137e+08
Semilicoisoflavone B		C20 H16 O6	352.094	351.086	174.535	57.1706	12.06	5.19088e+07	4.91343e+07	3.96274e+07	1.83675e+06	2.39088e+06	3.17036e+06	1.51971e+06	1.60849e+06	1.43064e+06	4.45296e+06	1.09078e+07	1.18599e+07	6.24377e+06	3.17318e+06	5.40709e+06	1.55341e+07	1.21258e+07	8.81001e+06
Sesamex		C15 H22 O6	298.141	297.133	147.559	48.1784	9.896	4.30095e+07	4.43416e+07	3.86392e+07	3.98598e+06	4.16196e+06	4.9606e+06	2.99014e+06	3.45432e+06	3.11103e+06	614145	1.70319e+06	1.59529e+06	1.39642e+07	9.48045e+06	1.15358e+07	9.80294e+07	8.21184e+07	3.90789e+07
Sinapinic acid-O-glucuronide isomer		C17 H20 O11	400.1	399.092	198.538	65.1715	7.256	409385	548052	382164	1.74655e+06	1.75958e+06	1.56875e+06	4.03877e+06	5.06206e+06	4.38997e+06	1.24463e+07	8.64825e+06	7.79113e+06	728120	536040	707506	437335	275940	1.01101e+06
Sinapoyltartronate		C14 H14 O9	326.063	325.055	161.52	52.832	3.993	4.85932e+08	4.7818e+08	4.21749e+08	5.28871e+08	5.04737e+08	5.31086e+08	3.35344e+08	3.81718e+08	3.21837e+08	7.34987e+08	4.58463e+08	5.2418e+08	6.30561e+08	5.47031e+08	5.04896e+08	1.65309e+08	1.37291e+08	4.27944e+08
Sorbitan, monododecanoate		C18 H34 O6	346.235	345.227	171.606	56.194	10.282	7.35536e+07	8.32945e+07	6.6347e+07	9.55539e+07	2.42908e+08	1.40571e+08	9.33557e+07	2.26807e+08	2.02679e+08	1.96825e+07	2.13893e+08	5.07869e+07	2.51555e+08	1.30244e+08	1.3623e+08	2.07083e+08	2.84395e+08	6.89524e+07
Stipitatate		C8 H6 O5	182.021	181.013	89.4989	28.8251	1.154	7.99479e+07	7.06603e+07	5.50723e+07	6.82948e+07	7.37554e+07	6.81309e+07	3.96123e+07	6.81298e+07	4.24545e+07	1.25898e+07	8.98384e+06	1.12349e+07	1.05403e+08	1.33489e+08	7.72443e+07	7.45732e+06	3.08072e+06	9.35505e+07
Suberic acid		C8 H14 O4	174.089	173.081	85.5327	27.503	4.984	4.4301e+07	4.81544e+07	3.72647e+07	4.60759e+07	6.56837e+07	7.33625e+07	5.21931e+07	6.52768e+07	5.37156e+07	8.62231e+06	1.33235e+07	1.50051e+07	1.74793e+08	8.69994e+07	1.17831e+08	1.4852e+08	9.18561e+07	6.53002e+07
Succinic acid		C4 H6 O4	118.027	117.019	57.5016	18.1594	1.608	1.1156e+08	4.48834e+06	8.93582e+07	4.42449e+06	3.86081e+06	4.32394e+06	1.69631e+06	1.244e+08	3.18069e+06	7.79765e+06	5.35182e+06	3.37991e+08	1.05211e+08	3.23444e+06	3.82737e+06	3.05263e+06	4.36463e+06	1.66867e+08
Succinic anhydride		C4 H4 O3	100.016	99.0082	48.4963	15.1576	0.999	1.31161e+08	1.62738e+08	1.53924e+08	1.80469e+08	1.42381e+08	1.94053e+08	1.28191e+08	1.00476e+08	7.99899e+07	6.35466e+07	4.97331e+07	6.39558e+07	1.47889e+08	1.50316e+08	1.86324e+08	6.42355e+07	5.75198e+07	1.05669e+08
Succinyl proline		C9 H13 N O5	215.079	214.071	106.028	34.3347	2.893	1.54121e+08	1.39215e+08	9.34044e+07	5.6656e+07	6.21692e+07	7.70032e+07	2.01141e+07	3.72054e+07	2.64658e+07	3.78835e+08	3.48419e+08	3.9026e+08	6.48604e+07	7.69199e+07	6.21698e+07	1.42539e+07	9.28724e+06	8.15605e+07
Succinyladenosine		C14 H17 N5 O8	383.107	382.099	190.042	62.3394	2.599	9.81349e+06	7.48103e+06	8.32841e+06	7.69327e+06	7.5889e+06	7.67667e+06	8.39133e+06	1.29422e+07	9.22793e+06	2.90298e+07	1.72575e+07	2.18427e+07	2.036e+07	1.51322e+07	1.58247e+07	1.18289e+06	1.29976e+06	2.26022e+07
Sucrose		C12 H22 O11	342.115	341.107	169.546	55.5074	0.927	2.93585e+09	3.53454e+09	3.26023e+09	2.32865e+09	2.76784e+09	2.04664e+09	3.67719e+09	3.40007e+09	3.95453e+09	2.38962e+09	2.86296e+09	2.5337e+09	2.66987e+09	3.22346e+09	2.13751e+09	1.07786e+09	1.41315e+09	2.0821e+09
Sulcatone		C8 H14 O	126.104	125.097	61.5405	19.5056	6.532	1.69965e+07	1.89755e+07	1.55689e+07	1.32073e+07	1.39478e+07	1.38989e+07	2.2548e+07	2.24664e+07	3.29428e+07	3.11245e+06	6.20554e+06	6.26494e+06	3.58241e+07	2.8823e+07	3.89734e+07	4.993e+07	4.36298e+07	2.38924e+07
Sulfate		H2 O4 S	97.9675	96.9597	47.472	14.8162	1.192	7.08118e+07	8.06493e+07	1.5198e+08	1.71706e+08	1.8799e+08	1.41738e+08	2.98525e+08	2.7439e+08	3.53559e+08	5.12209e+09	3.03255e+09	3.76585e+09	1.53034e+08	1.04534e+08	1.37323e+08	1.15434e+08	1.79791e+08	1.34363e+09
Sulochrin		C17 H16 O7	332.089	331.081	164.533	53.8364	8.056	4.55679e+06	4.38614e+06	3.97935e+06	1.21013e+06	1.60306e+06	1.38398e+06	3.58977e+06	3.7667e+06	2.95119e+06	7.01677e+06	1.82869e+07	2.00496e+07	2.58281e+06	1.64605e+06	2.52056e+06	3.22237e+06	1.71331e+06	911431
Sweroside		C16 H22 O9	358.126	357.118	177.551	58.1758	5.045	988399	1.00841e+06	950831	815470	838237	672211	942581	1.30837e+06	1.07684e+06	1.87458e+06	1.43461e+06	1.74643e+06	6.43173e+06	5.56703e+06	6.39944e+06	880019	879765	4.22266e+06
Swertianolin		C20 H20 O11	436.1	435.092	216.538	71.1715	2.817	2.79261e+06	2.66669e+06	1.92653e+06	1.21461e+07	1.34342e+07	1.33313e+07	9.03218e+06	1.26863e+07	1.12267e+07	5.44603e+06	6.21365e+06	6.71578e+06	5.94764e+06	6.13148e+06	1.22697e+06	1.23424e+07	9.71205e+06	2.14227e+06
Syringin		C17 H24 O9	372.141	371.133	184.559	60.5117	6.147	4.56366e+06	5.34258e+06	4.2589e+06	3.76003e+06	3.30951e+06	5.19164e+06	2.25858e+06	2.41005e+06	1.60657e+06	8.93348e+06	8.95145e+06	8.5872e+06	4.98743e+06	4.37562e+06	4.63552e+06	1.71261e+06	1.41469e+06	4.49327e+06
SYSU-00437		C19 H20 O3	296.14	295.133	146.558	47.845	11.804	976368	604645	576332	841104	607288	1.04016e+06	484794	587870	301507	3.80695e+06	1.29493e+07	1.47447e+07	2.93445e+06	1.11978e+06	3.01647e+06	5.2183e+06	3.37879e+06	1.50752e+06
taleranol		C18 H26 O5	322.177	321.17	159.577	52.1845	11.415	4.34691e+06	4.09802e+06	3.0039e+06	6.93191e+06	7.62936e+06	1.18709e+07	2.65647e+06	4.09835e+06	2.97357e+06	991827	3.70182e+06	2.64845e+06	3.1111e+06	2.2199e+06	2.35903e+06	7.75088e+06	4.58639e+06	3.50255e+06
Taxifolin		C15 H12 O7	304.057	303.05	150.517	49.1645	5.705	2.92557e+07	3.38765e+07	2.82503e+07	1.95308e+07	2.18722e+07	2.3447e+07	1.78917e+07	1.89769e+07	1.73335e+07	4.56423e+06	1.06766e+07	1.07591e+07	2.26809e+07	1.80603e+07	2.34763e+07	6.95046e+07	5.59305e+07	2.58651e+07
Terephthalic acid		C8 H6 O4	166.026	165.018	81.5014	26.1593	3.83	1.04688e+07	9.14366e+06	7.78966e+06	8.09057e+06	1.0564e+07	1.24959e+07	8.18023e+06	1.12953e+07	8.40798e+06	1.23445e+07	2.26575e+07	1.70638e+07	8.24304e+06	8.92867e+06	8.27633e+06	2.39261e+08	1.98374e+08	1.61454e+07
Tetraacetylethylenediamine		C10 H16 N2 O4	228.111	227.103	112.544	36.5067	2.74	1.63101e+07	8.36695e+06	1.88447e+07	1.27115e+07	7.62595e+06	1.86447e+07	5.40005e+07	2.46799e+07	5.52632e+07	2.03174e+07	1.80771e+07	2.47611e+07	8.54715e+06	1.24781e+07	9.08928e+06	2.76776e+06	2.53329e+06	1.27513e+07
Tetradecanedioic acid		C14 H26 O4	258.183	257.175	127.58	41.5187	10.529	8.74864e+06	8.79886e+06	4.97402e+06	4.17912e+07	4.46733e+07	5.5155e+07	2.53082e+06	3.02692e+06	3.00434e+06	467479	1.66158e+06	1.36106e+06	1.10198e+07	7.07388e+06	9.58838e+06	1.08834e+07	8.3928e+06	7.41034e+06
Tetramethylscutellarein		C19 H18 O6	342.109	341.102	169.543	55.5065	10.661	4.5941e+06	5.88593e+06	6.0938e+06	5.93857e+06	6.05915e+06	4.60147e+06	2.13683e+06	2.77114e+06	1.7069e+06	1.15143e+07	2.87706e+07	3.25171e+07	2.96708e+06	1.92336e+06	3.32238e+06	3.86595e+06	2.98403e+06	3.1228e+06
Threonine		C4 H9 N O3	119.058	118.05	58.0174	18.3313	0.899	2.11201e+07	2.27678e+07	2.40754e+07	2.47466e+07	2.80932e+07	2.95893e+07	2.05661e+07	2.3812e+07	2.03581e+07	7.1442e+07	7.85092e+07	7.73001e+07	2.23499e+07	1.82313e+07	2.50677e+07	8.61032e+06	9.52116e+06	1.8507e+07
threonylphenylalanine		C13 H18 N2 O4	266.126	265.118	131.551	42.8426	2.664	1.05749e+07	1.21052e+07	7.37124e+06	4.60832e+06	4.83629e+06	5.14512e+06	1.73222e+06	2.33176e+06	1.63787e+06	1.28981e+06	4.0985e+06	1.52289e+06	3.58008e+06	3.22979e+06	4.65489e+06	127599	177895	2.47303e+06
Thymidine		C10 H14 N2 O5	242.09	241.082	119.533	38.8365	2.303	2.88418e+08	3.00067e+08	1.90706e+08	2.59229e+08	4.27919e+08	3.24358e+08	2.5578e+08	3.08637e+08	1.54369e+08	6.31243e+08	4.75712e+08	5.51695e+08	2.8413e+08	1.39115e+08	2.21722e+08	9.43083e+07	8.17036e+07	1.9851e+08
TMPTMA		C18 H26 O6	338.172	337.164	167.574	54.8503	11.63	6.44457e+06	6.49948e+06	4.80826e+06	803846	622592	929298	691665	817311	549553	67350.9	135301	77201.9	2.35857e+06	1.27198e+06	1.72946e+06	1.56655e+07	1.09406e+07	7.45941e+06
trans-Aconitic acid		C6 H6 O6	174.016	173.008	85.4963	27.4909	1.129	1.28368e+08	1.37507e+08	1.08857e+08	1.77474e+08	1.70026e+08	1.64638e+08	8.96724e+07	1.11593e+08	8.97029e+07	3.38429e+08	3.65823e+08	3.14147e+08	1.29361e+08	1.11553e+08	1.16372e+08	1.32707e+07	1.07759e+07	1.66971e+08
Triacetin		C9 H14 O6	218.079	217.071	107.527	34.8347	4.222	268054	409213	350005	409955	394649	413425	284101	371215	450319	250939	312019	279695	520161	263490	356426	240620	577145	9.52199e+07
Tributyl citrate acetate		C20 H34 O8	402.224	401.216	199.6	65.5256	10.232	1.67378e+07	1.72357e+07	1.42576e+07	1.81365e+07	1.53799e+07	1.92223e+07	2.22106e+07	2.76216e+07	2.36357e+07	2.29509e+06	5.38711e+06	5.36871e+06	2.92839e+07	2.21539e+07	2.8537e+07	2.44468e+07	1.67994e+07	1.52433e+07
Trichothec-9-en-8-one, 4,15-bis(acetyloxy)-12,13-epoxy-3-hydroxy-, (3Î±,4Î²)-		C19 H24 O8	380.146	379.138	188.561	61.8459	7.763	3.11239e+08	3.63072e+08	2.44376e+08	4.21419e+07	4.0679e+07	4.5375e+07	2.02018e+07	2.38825e+07	1.87369e+07	6.04592e+08	6.22067e+08	5.83583e+08	1.18758e+09	8.89606e+08	1.04069e+09	3.35812e+08	2.87444e+08	5.2017e+08
Tricrozarin A		C13 H10 O8	294.037	293.029	145.507	47.4944	6.918	2.05257e+07	2.85559e+07	2.57401e+07	1.84373e+07	1.0392e+07	1.43286e+07	1.37317e+07	1.61616e+07	1.44215e+07	8.66524e+07	7.01475e+07	6.03109e+07	2.03102e+07	1.98947e+07	2.48476e+07	1.23159e+07	1.12477e+07	1.69709e+07
Triethyl citrate		C12 H20 O7	276.12	275.112	136.548	44.5083	4.903	2.88869e+06	3.18076e+06	2.15795e+06	3.15428e+06	3.58195e+06	3.28887e+06	5.17446e+06	6.09652e+06	5.68008e+06	904959	753698	730835	6.97112e+06	5.00061e+06	5.70093e+06	3.89241e+06	3.4852e+06	4.013e+06
Trifluoroacetic acid		C2 H F3 O2	113.993	112.985	55.4848	17.4871	0.829	2.75183e+07	2.14457e+07	2.67344e+07	1.01247e+08	9.09964e+07	9.1634e+07	3.30249e+07	4.53087e+07	3.08736e+07	3.02513e+06	1.21395e+08	1.1794e+08	5.28923e+07	6.32576e+07	4.73252e+07	3.25716e+07	4.04411e+07	2.70463e+07
Trifolin		C21 H20 O11	448.1	447.092	222.538	73.1715	6.309	1.96764e+07	2.06393e+07	2.0375e+07	8.20412e+06	7.62514e+06	6.78578e+06	8.39842e+06	8.15753e+06	7.94476e+06	2.30882e+07	2.7213e+07	2.81886e+07	6.93685e+06	7.13042e+06	7.3861e+06	2.42243e+07	2.39705e+07	9.57786e+06
Trimetaphosphate		H3 O9 P3	239.898	238.89	118.437	38.4713	0.812	2.66123e+07	1.48573e+07	1.54895e+07	1.27502e+07	1.30507e+07	1.11696e+07	1.14905e+07	2.15795e+07	1.10549e+07	9.77671e+06	3.23633e+07	3.62907e+07	1.97772e+07	1.35272e+07	1.34553e+07	1.30155e+06	1.06715e+06	1.11983e+07
trimethadione		C6 H9 N O3	143.058	142.05	70.0173	22.3313	1.237	1.0542e+07	2.01004e+07	1.49646e+07	1.47671e+07	1.43081e+07	1.42197e+07	1.05505e+07	1.26739e+07	2.6586e+07	8.90116e+08	4.14271e+07	1.89412e+07	9.25212e+06	1.23843e+07	3.51921e+07	2.07537e+06	2.3364e+06	8.13512e+06
Trinexapac		C11 H12 O5	224.068	223.06	110.522	35.8329	3.214	9.3298e+06	5.44324e+06	7.30757e+06	1.40357e+07	1.25281e+07	1.64648e+07	1.25561e+07	1.06021e+07	7.57305e+06	3.0036e+06	5.35815e+06	6.52384e+06	8.37386e+06	6.23166e+06	7.31699e+06	3.27037e+07	2.94365e+07	5.09212e+06
Tripdiolide		C20 H24 O7	376.151	375.143	186.564	61.1801	5.141	3.51621e+07	4.11177e+07	3.26732e+07	6.03631e+06	8.39543e+06	9.12883e+06	8.49932e+06	8.5725e+06	8.27038e+06	6.08502e+07	7.13141e+07	6.90866e+07	6.47581e+07	5.49706e+07	6.35372e+07	1.01917e+08	8.99923e+07	6.31768e+07
Troxipide		C15 H22 N2 O4	294.157	293.149	145.567	47.5144	3.272	855508	1.34705e+06	1.43252e+06	3.96364e+06	2.78276e+06	4.32373e+06	3.86418e+06	3.49054e+06	3.26935e+06	3.84184e+06	4.81945e+06	4.12394e+06	1.55177e+06	873105	1.71399e+06	295960	58913.3	1.36449e+06
UK-416244		C17 H22 N2 O3 S2	366.11	365.102	181.543	59.5065	13.531	3.84262e+06	3.60682e+06	2.68558e+06	252143	330833	490006	595785	478636	369623	158631	665913	709085	4.49441e+06	2.83703e+06	3.25901e+06	1.00654e+07	7.10406e+06	4.9218e+06
Uracil;2_4-Dihydroxypyrimidine		C4 H4 N2 O2	112.027	111.019	54.5019	17.1595	1.124	1.45241e+06	1.67977e+06	1.35592e+06	3.39842e+06	2.00949e+06	1.91458e+06	2.70819e+06	2.32035e+06	2.62815e+06	5.24404e+07	4.97051e+07	4.25724e+07	1.26218e+06	756987	1.50409e+06	2.09556e+06	2.39595e+06	1.32091e+06
Uric acid		C5 H4 N4 O3	168.028	167.02	82.5022	26.4929	1.098	7.77861e+08	9.12362e+08	1.10264e+09	1.21649e+09	1.35436e+09	1.21544e+09	2.06244e+08	1.13737e+08	2.4292e+08	4.88294e+07	6.44013e+07	2.89445e+07	5.94839e+08	1.15436e+09	8.73482e+08	8.06744e+08	8.59095e+08	5.61407e+08
Uridine		C9 H12 N2 O6	244.069	243.061	120.523	39.1664	1.118	5.60007e+07	5.63426e+07	5.69691e+07	6.16665e+07	6.56358e+07	6.01356e+07	9.3239e+07	8.3297e+07	9.38052e+07	8.22249e+07	6.56259e+07	6.03931e+07	4.05941e+07	4.38175e+07	5.12092e+07	5.84773e+07	5.74184e+07	4.81039e+07
UX9665100		C15 H21 N O6	311.136	310.128	154.056	50.3443	2.91	3.14808e+06	3.43674e+06	3.08388e+06	3.95616e+06	4.1327e+06	4.95703e+06	1.98287e+06	1.85754e+06	1.93337e+06	3.26677e+06	7.65585e+06	6.86358e+06	2.38107e+06	2.39646e+06	2.73308e+06	321881	292076	3.51201e+06
Valylvaline		C10 H20 N2 O3	216.147	215.139	106.562	34.5127	1.924	6.17603e+06	3.66473e+06	3.2839e+06	7.79629e+06	4.5195e+06	7.00604e+06	4.62998e+06	9.00342e+06	5.22014e+06	3.91905e+06	3.41833e+06	7.8782e+06	4.1197e+06	2.03763e+06	2.66046e+06	15122.3	14660.2	2.02748e+06
Vanillic acid 4-sulfate		C8 H8 O7 S	247.999	246.991	122.488	39.8213	2.023	2.27168e+06	3.44157e+06	2.25154e+06	1.01654e+07	8.25183e+06	8.65128e+06	322343	410936	281021	289234	36305.1	604406	2.95945e+06	1.46935e+06	3.06764e+06	13597.1	24067.3	1.10538e+07
Velloquercetin		C20 H16 O7	368.089	367.081	182.533	59.8364	10.565	469084	448492	328167	182597	200193	313371	94948.8	120671	117040	899144	2.17967e+06	2.3819e+06	1.44596e+06	818613	1.09753e+06	5.24869e+06	4.67436e+06	2.43015e+06
Vernodalol		C20 H24 O8	392.146	391.138	194.561	63.8459	8.57	1.36147e+07	1.60287e+07	1.11615e+07	1.57728e+06	1.5964e+06	1.85686e+06	1.36109e+06	1.62958e+06	1.37128e+06	2.72309e+07	4.1198e+07	3.94931e+07	4.33929e+07	2.55394e+07	3.69667e+07	7.1041e+07	5.54358e+07	3.2675e+07
Volkenin		C12 H17 N O7	287.1	286.092	142.038	46.3382	3.321	1.1874e+07	9.72534e+06	8.14068e+06	4.87377e+06	4.80605e+06	5.45985e+06	2.74634e+06	3.13717e+06	3.02874e+06	2.35377e+07	1.24069e+07	1.47048e+07	6.33282e+06	8.67966e+06	7.8707e+06	1.00606e+06	914494	6.85081e+06
wedelolactone		C16 H10 O7	314.042	313.034	155.509	50.8285	8.61	7.46913e+06	7.68107e+06	7.02781e+06	8.02153e+06	9.07989e+06	8.30789e+06	2.03395e+07	2.41718e+07	2.04191e+07	1.23493e+07	2.46192e+07	2.6674e+07	3.46743e+06	2.36249e+06	2.94226e+06	3.57159e+06	1.34209e+06	76610
Xanthine		C5 H4 N4 O2	152.033	151.025	74.5049	23.8271	1.407	5.26196e+07	4.54168e+07	2.98551e+07	4.96827e+08	5.61863e+08	7.1057e+08	3.86305e+07	7.6081e+07	4.48182e+07	1.29629e+08	1.75833e+08	2.5302e+08	1.97063e+08	1.26801e+08	1.35179e+08	4.64104e+07	4.19562e+07	6.81369e+07
Xanthohumol		C21 H22 O5	354.146	353.138	175.561	57.5125	13.605	7.61456e+07	6.48502e+07	5.65768e+07	63336	113450	184464	138398	193300	122295	31109.2	104045	59378.5	201928	110453	115726	664634	789126	550882
Xanthosine		C10 H12 N4 O6	284.075	283.067	140.526	45.8341	1.989	1.3755e+07	9.98395e+06	6.52755e+06	2.03975e+07	2.06623e+07	2.17665e+07	1.31295e+07	2.58003e+07	1.35156e+07	1.81682e+07	1.28907e+07	2.14181e+07	1.59695e+07	8.16805e+06	8.64257e+06	367185	338869	1.42708e+07
Xanthurenic acid		C10 H7 N O4	205.037	204.029	101.007	32.6611	2.948	9.40667e+06	1.29719e+07	9.67228e+06	9.67943e+06	8.21194e+06	8.28848e+06	1.87754e+06	1.96248e+06	1.98708e+06	648362	1.03866e+06	639967	4.06047e+06	3.286e+06	3.80351e+06	343316	220098	2.91396e+06
xanthurenic acid 8-O-sulfate		C10 H7 N O7 S	284.993	283.986	140.985	45.9872	3.013	6.73309e+06	9.01722e+06	6.20149e+06	8.93234e+07	7.98101e+07	7.1099e+07	1.67884e+07	1.75959e+07	1.95704e+07	3.1628e+06	3.53565e+06	3.18141e+06	3.00853e+07	2.21937e+07	3.11869e+07	85748.7	79962	3.53323e+06
YK6000000		C12 H20 O6	260.125	259.117	128.551	41.8424	5.853	1.67332e+07	2.68684e+07	1.68821e+07	1.48102e+07	1.48667e+07	1.64231e+07	3.58564e+07	2.53913e+07	2.14038e+07	2.16718e+06	3.3126e+06	2.6519e+06	4.29428e+07	2.31585e+07	2.88399e+07	2.933e+07	2.41953e+07	2.32026e+07
YQ1927500		C15 H26 O4	270.182	269.175	133.579	43.5186	11.863	285591	361021	249416	1.23937e+06	1.56263e+06	1.84088e+06	1.94555e+06	2.4525e+06	1.87912e+06	209184	475327	244486	299401	143525	268304	1.08304e+06	558529	271595
YWA1		C14 H12 O6	276.063	275.055	136.52	44.4987	4.893	168131	157586	193067	1.71911e+06	1.50914e+06	902994	547533	538208	415014	4.08025e+06	5.28763e+06	4.98377e+06	131588	151916	204483	33219.1	75146.5	65431.8
Zearalenone		C18 H22 O5	318.146	317.138	157.561	51.5125	5.002	6.48828e+06	7.52658e+06	5.09848e+06	2.13452e+06	2.24859e+06	2.51335e+06	1.58602e+06	1.71386e+06	1.57964e+06	2.37401e+07	2.69966e+07	2.71252e+07	2.00883e+07	1.30656e+07	1.75199e+07	1.24136e+07	8.8926e+06	1.25042e+07
α-Lactose		C12 H22 O11	388.12	387.113	192.548	63.175	0.844	1.51124e+09	2.07509e+09	1.75779e+09	1.37802e+09	1.56857e+09	1.15909e+09	1.75578e+09	1.67799e+09	2.88528e+07	1.54806e+09	1.3859e+09	1.02997e+09	1.45773e+09	1.67536e+09	1.34943e+09	7.94824e+08	8.82487e+08	8.17049e+08
β,β-dimethylacrylshikonin		C21 H22 O6	370.141	369.133	183.559	60.1784	12.292	2.44282e+06	2.37218e+06	2.03188e+06	126828	227372	158552	63371.1	97666.6	86746.1	899875	3.64026e+06	4.09061e+06	3.44451e+06	2.00561e+06	2.32332e+06	1.14132e+07	8.74975e+06	6.46487e+06
δ-Gluconic acid δ-lactone		C6 H10 O6	178.047	177.04	87.5119	28.1628	1.004	1.12874e+09	1.23712e+09	1.46632e+09	1.38379e+09	1.45569e+09	1.59818e+09	1.08306e+09	8.37316e+08	8.27264e+08	3.52812e+08	4.70492e+08	4.85265e+08	1.24414e+09	1.70405e+09	1.80989e+09	1.29272e+09	1.29094e+09	1.0933e+09

## Sheet: Supplementary table S3
Supplementary Table 3 : peanut seedcoat identified under water _deficit conditions
Name	Formula	MolecularWeight	1	2	3	RunTime	PI544346	PI544346	PI544346	BC34309	BC34309	BC34309	BC36002	BC36002	BC36002	Schubert	Schubert	Schubert	55437	55437	55437	Tmv-2	Tmv-2	Tmv-2
?-Zearalenol	C18 H24 O5	320.162	319.154	158.569	51.8486	4.416	3.50266e+06	3.62429e+06	2.05946e+06	1.36319e+06	1.60269e+06	1.41708e+06	519573	2.25382e+06	2.00599e+06	1.21928e+06	1.69821e+06	2.86772e+06	3.96711e+06	4.26065e+06	4.36272e+06	4.6846e+06	4.03959e+06	5.45459e+06
(-)-bisdechlorogeodin	C17 H14 O7	330.074	329.066	163.525	53.5006	8.245	1.08096e+07	1.04989e+07	1.10414e+07	1.62526e+06	1.95815e+06	1.82553e+06	3.66475e+06	2.34361e+06	1.8557e+06	7.13711e+06	8.26313e+06	4.97897e+06	1.43035e+06	1.6986e+06	1.59671e+06	8.46631e+06	4.96276e+06	8.30677e+06
(-)-Epiafzelechin	C15 H14 O5	274.084	273.076	135.53	44.169	4.835	8.66757e+06	8.82494e+06	7.6513e+06	7.42452e+06	7.35297e+06	8.40053e+06	4.34873e+06	7.62996e+06	7.28646e+06	2.40716e+06	3.5152e+06	3.84281e+06	2.47145e+06	2.49404e+06	2.58735e+06	4.15017e+06	4.09363e+06	4.0891e+06
(-)-Epiafzelechin 3-O-gallate	C22 H18 O9	426.095	425.088	211.536	69.5042	10.506	3.32257e+07	2.88043e+07	3.00768e+07	1.85686e+07	2.69284e+07	1.91145e+07	1.8204e+07	8.72333e+06	7.29645e+06	4.5153e+07	4.69368e+07	2.62278e+07	7.97945e+06	1.32412e+07	1.22904e+07	1.2374e+08	3.7032e+07	7.31857e+07
(-)-GlyceollinI	C20 H18 O5	338.116	337.108	167.546	54.8408	10.315	2.17941e+08	2.23594e+08	2.13158e+08	1.77774e+06	2.29894e+06	1.77203e+06	8.66543e+06	4.93132e+06	4.30789e+06	2.371e+07	2.41606e+07	1.60196e+07	1.12149e+07	1.04024e+07	1.17576e+07	4.39468e+07	2.3912e+07	4.10175e+07
(-)-Maackiain	C16 H12 O5	284.069	283.061	140.523	45.833	11.587	1.32946e+08	1.37651e+08	1.36099e+08	1.96883e+07	2.67456e+07	1.87299e+07	1.78171e+07	1.05302e+07	8.81378e+06	9.97624e+06	1.04073e+07	6.15735e+06	5.0236e+06	4.97195e+06	4.81509e+06	2.61458e+07	1.45332e+07	2.50139e+07
(-)-Phaseollin	C20 H18 O4	322.121	321.113	159.549	52.175	12.587	4.33616e+06	4.17768e+06	4.06758e+06	75848.3	68405.8	59984.8	137796	52405.5	40006.9	297361	246207	134220	4.33685e+06	3.27069e+06	4.77732e+06	1.47676e+06	835654	1.64229e+06
(-)-Quebrachitol	C7 H14 O6	194.079	193.071	95.5278	30.8348	0.963	4.45153e+08	7.43153e+08	4.56768e+08	2.98724e+08	4.25834e+08	5.53482e+08	5.20825e+08	2.4221e+08	3.45349e+08	3.11295e+08	3.19031e+08	1.21102e+08	9.129e+07	2.71514e+08	3.42906e+08	4.75847e+08	2.94203e+08	3.98856e+08
(-)-Sophorol	C16 H12 O6	300.063	299.056	148.52	48.4988	9.997	8.28164e+06	8.20965e+06	7.82737e+06	1.47868e+08	2.02658e+08	1.53104e+08	2.0425e+08	1.32496e+08	1.07729e+08	7.93535e+07	8.14877e+07	5.19302e+07	3.43272e+07	2.74795e+07	3.36149e+07	8.32763e+07	4.05542e+07	7.44483e+07
(-)-Vestitone	C16 H14 O5	286.084	285.076	141.53	46.169	11.208	1.59232e+08	1.61936e+08	1.63828e+08	2.67125e+06	3.72871e+06	2.4334e+06	3.24819e+06	1.81883e+06	1.42435e+06	3.54072e+06	3.53272e+06	2.16428e+06	1.24555e+06	1.33799e+06	1.36428e+06	1.57657e+07	8.15074e+06	1.42174e+07
(-)threo-iso(homo)2citrate	C8 H12 O7	220.059	219.051	108.518	35.1647	1.111	1.14391e+07	1.30456e+07	7.42769e+07	6.23078e+06	8.114e+06	6.06821e+06	1.45722e+07	3.21602e+06	2.59749e+06	2.64552e+07	3.04629e+07	2.8119e+06	1.88911e+06	2.47201e+06	5.06902e+06	1.02091e+07	6.19748e+06	6.45867e+06
(+-)-Dalbergioidin	C15 H12 O6	288.064	287.056	142.52	46.4988	3.9	1.10821e+08	1.1175e+08	1.16516e+08	2.23072e+08	2.53787e+08	1.85775e+08	1.00287e+08	1.48401e+08	1.72386e+08	6.00996e+07	1.10701e+08	8.9897e+07	1.09172e+08	1.86817e+08	1.69497e+08	1.09578e+08	1.07028e+08	1.08887e+08
(+)-Gallocatechin	C15 H14 O7	306.074	305.066	151.525	49.5006	3.536	1.57911e+08	1.45582e+08	1.77397e+08	2.43889e+08	2.0994e+08	2.48602e+08	2.36807e+08	2.30008e+08	2.64861e+08	1.48108e+08	1.17772e+08	1.95096e+08	2.1818e+08	2.85657e+08	2.16365e+08	1.4015e+08	2.21646e+08	2.0916e+08
(+)-pinoresinol	C20 H22 O6	358.142	357.134	177.559	58.1786	11.245	1.1706e+07	1.06184e+07	1.06648e+07	1.9046e+06	2.31487e+06	1.82302e+06	2.13967e+06	947932	928195	5.64839e+07	6.351e+07	3.50946e+07	8.09422e+06	8.31291e+06	8.45613e+06	2.26683e+07	8.79503e+06	1.65703e+07
(1-Ribosylimidazole)-4-acetate	C10 H14 N2 O6	258.085	257.078	127.531	41.5025	2.065	1.49478e+07	8.20409e+06	6.74516e+06	99995.8	40235.8	4.59468e+06	1.87871e+06	3.51434e+06	58437.2	4.44438e+06	5.67662e+06	1.41759e+07	3.05052e+06	2.23322e+06	2.43558e+06	401013	2.77631e+06	9.36501e+06
(1'R,2S,4'S,5S,6R,8'R,10'E,12'S,13'S,14'E,16'E,20'S,24'S)-12',24'-Dihydroxy-6-isopropyl-5,11',13',22'-tetramethyl-5,6-dihydro-2'H,21'H-spiro[pyran-2,6'-[3,7,19]trioxatetracyclo[15.6.1.1~4,8~.0~20,24~]_x000D_ pentacosa[10,14,16,22]tetraene]-2',21'-dione	C33 H44 O8	568.305	567.297	282.641	93.2057	12.24	2.78603e+07	2.72178e+07	2.75716e+07	1.45233e+07	2.27396e+07	1.29425e+07	8.93884e+06	4.29298e+06	3.64908e+06	2.24084e+07	2.48496e+07	1.27507e+07	7.87862e+06	7.65358e+06	8.35906e+06	2.42703e+07	7.59938e+06	2.0253e+07
(10E,15Z)-9,12,13-Trihydroxy-10,15-octadecadienoic acid	C18 H32 O5	328.225	327.217	162.601	53.1924	9.629	5.63304e+08	5.70242e+08	5.85194e+08	4.44893e+08	6.02911e+08	4.02228e+08	7.16921e+08	3.25907e+08	2.6019e+08	9.29376e+08	1.14345e+09	5.73954e+08	2.07437e+08	1.90427e+08	2.18611e+08	5.55814e+08	3.80776e+08	7.00739e+08
(1R_2S)-1-Hydroxypropane-1_2_3-tricarboxylate	C6 H8 O7	192.027	191.019	94.5019	30.4928	1.074	1.17219e+09	1.81486e+09	1.57074e+09	7.67373e+08	1.1706e+09	6.43678e+08	2.28744e+09	1.24004e+09	1.29653e+09	7.40784e+09	7.54264e+09	3.9932e+09	6.37513e+08	4.5835e+08	4.37846e+08	1.22819e+09	8.73356e+08	3.32144e+09
(1R,5S,6R,7R,9S,11S,12S,13S,14S)-3-Amino-14-methyl-8,10-dioxa-2,4-diazatetracyclo[7.3.1.1~7,11~.0~1,6~]tetradec-2-ene-5,9,12,13,14-pentol	C11 H17 N3 O7	303.108	302.1	150.042	49.0063	0.878	4.29485e+06	4.76175e+06	4.22666e+06	6.48689e+06	5.79611e+06	6.21737e+06	6.18401e+06	7.84513e+06	6.19279e+06	5.55215e+06	5.71873e+06	5.77737e+06	9.74572e+06	1.19688e+07	7.92623e+06	3.28799e+06	3.18359e+06	5.29059e+06
(1S_3R_4S)-3_4-Dihydroxycyclohexane-1-carboxylate	C7 H12 O4	160.074	159.066	78.5252	25.1672	3.688	5.65949e+07	5.90756e+07	6.05086e+07	2.21807e+07	1.01326e+07	2.17922e+07	1.43338e+07	2.21614e+07	1.87907e+07	2.64586e+07	2.18768e+07	1.34769e+07	2.11392e+07	2.04858e+07	2.21203e+07	3.43692e+07	2.36114e+07	2.56543e+07
(1S_4S)-4-Hydroxy-3-oxocyclohexane-1-carboxylate	C7 H10 O4	158.058	157.05	77.5174	24.8313	3.005	9.0522e+06	8.6232e+06	9.39274e+06	5.43521e+06	6.84328e+06	5.40038e+06	4.02746e+06	5.43915e+06	4.58759e+06	2.26165e+06	1.27442e+06	2.26421e+06	4.20042e+06	3.38651e+06	3.92266e+06	4.68874e+06	2.6668e+06	4.49803e+06
(1S,2R,5S)-2-Isopropyl-5-methylcyclohexyl 3-oxobutanoate	C14 H24 O3	240.173	239.165	118.575	38.5171	12.59	1.01621e+07	1.14646e+07	1.29062e+07	1.74667e+06	2.66179e+06	1.83983e+06	351551	168650	144047	831317	809441	398137	1.90645e+06	1.64189e+06	2.16564e+06	4.86248e+06	2.16901e+06	3.70858e+06
(2R_3S)-2_3-Dimethylmalate	C6 H10 O5	162.053	161.045	79.5148	25.4971	0.935	3.12315e+08	4.00606e+08	1.53321e+08	1.61707e+08	1.70071e+08	1.68744e+08	2.87144e+08	1.6832e+08	1.49983e+08	2.1954e+08	1.67617e+08	1.26601e+08	1.47048e+08	1.60802e+08	1.69334e+08	3.75406e+08	2.01585e+08	1.70105e+08
(2R_3S)-3-Isopropylmalate	C7 H12 O5	176.069	175.061	86.5226	27.833	1.127	4.29116e+07	3.89531e+07	3.68645e+07	6.04451e+06	8.01234e+06	5.52673e+06	1.06943e+07	7.03935e+06	6.37836e+06	1.702e+07	2.02038e+07	1.46934e+07	2.46564e+07	2.20126e+07	2.70027e+07	5.33628e+07	1.95395e+07	4.07286e+07
(2R_4S)-2_4-Diaminopentanoate	C5 H12 N2 O2	132.09	131.082	64.5334	20.5033	0.851	6.49241e+06	1.01005e+07	6.72566e+06	3.24374e+07	3.38627e+07	3.45528e+07	2.75228e+07	3.3799e+07	3.72726e+07	8.28202e+06	9.22904e+06	9.96546e+06	1.12848e+07	1.47337e+07	1.51401e+07	1.55291e+07	1.70235e+07	1.16614e+07
(2R)-2-beta-D-Glucopyranosyloxy-4-hydroxy-7-methoxy-(2H)-1_4-benzoxazin-3(4H)-one	C15 H19 N O10	373.101	372.093	185.039	60.6718	2.102	8.92842e+07	8.94846e+07	7.57742e+07	2.34054e+07	6.14328e+07	3.19131e+07	1.89372e+07	3.4441e+07	1.06335e+07	2.04683e+07	3.97612e+07	5.7007e+07	7.70984e+07	2.97747e+07	5.51718e+07	6.72762e+07	3.13262e+07	1.22302e+08
(2S_3R)-3-Hydroxybutane-1_2_3-tricarboxylate	C7 H10 O7	206.043	205.035	101.51	32.8287	0.985	4.05641e+08	4.44713e+08	4.38474e+08	2.74234e+08	3.1561e+08	2.83245e+08	3.30816e+08	2.48936e+08	1.8775e+08	4.4221e+08	4.2084e+08	2.64163e+08	1.79356e+08	1.80235e+08	2.21905e+08	3.50764e+08	2.01957e+08	1.95786e+08
(2S,3R)-3-[(2-Nitro-1H-imidazol-1-yl)methoxy]-1,2,4-butanetriol	C8 H13 N3 O6	247.08	246.073	122.029	39.6683	1.068	4.04971e+06	4.7651e+06	3.83285e+06	679354	1.24903e+06	725289	498441	644065	535980	1.69555e+06	1.80019e+06	1.52723e+06	1.28628e+06	91801.2	1.57542e+06	4.20333e+06	2.01314e+06	2.51666e+06
(2S,3S)-2,3-dihydro-3-hydroxyanthranilic acid zwitterion	C7 H9 N O3	155.059	154.051	76.0176	24.3314	2.505	4.83905e+06	5.25304e+06	5.28882e+06	6.97691e+06	5.44132e+06	6.14071e+06	3.2579e+06	6.30708e+06	2.12277e+06	4.64121e+06	7.69264e+06	8.71723e+06	4.04243e+06	4.64643e+06	2.55273e+06	4.32882e+06	2.67198e+06	6.73056e+06
(2S)-3-Hydroxy-1,2-propanediyl dibutanoate	C11 H20 O5	232.131	231.123	114.554	37.1768	6.221	5.89278e+06	6.19474e+06	5.92814e+06	4.1141e+06	5.41992e+06	2.92606e+06	2.68666e+06	1.38288e+06	1.10937e+06	6.8741e+06	6.91914e+06	4.64985e+06	2.227e+06	2.73931e+06	2.25665e+06	4.78923e+06	2.98623e+06	3.38046e+06
(2S)-3-Hydroxy-2-({[(3S,4S,5R)-2,3,4-trihydroxy-5-(hydroxymethyl)tetrahydro-2-furanyl]methyl}amino)butanoic acid (non-preferred name)	C10 H19 N O8	281.111	280.103	139.044	45.3401	0.897	9.46451e+06	1.1691e+07	9.67299e+06	4.11126e+06	5.0018e+06	3.90167e+06	1.07755e+07	8.44213e+06	7.43126e+06	6.93389e+06	9.2271e+06	1.11303e+07	1.17008e+07	1.58376e+07	9.37948e+06	7.21764e+06	9.55211e+06	6.56613e+06
(2S)-3-Phenyl-2-({[(3S,4S,5R)-2,3,4-trihydroxy-5-(hydroxymethyl)tetrahydro-2-furanyl]methyl}amino)propanoic acid (non-preferred name)	C15 H21 N O7	327.132	326.124	162.054	53.0103	2.201	1.22301e+08	9.42883e+07	7.94735e+07	1.87241e+07	2.80254e+07	1.86256e+07	2.34689e+07	3.57486e+07	2.00438e+07	2.87006e+07	3.62099e+07	4.79724e+07	3.67434e+07	1.9812e+07	2.17271e+07	9.60012e+07	5.77215e+07	6.87253e+07
(2S)-4-Methyl-2-({[(3S,4S,5R)-2,3,4-trihydroxy-5-(hydroxymethyl)tetrahydro-2-furanyl]methyl}amino)pentanoic acid (non-preferred name)	C12 H23 N O7	293.148	292.14	145.062	47.3462	1.534	2.78285e+07	1.57257e+07	1.63034e+07	5.44059e+06	8.31828e+06	5.20175e+06	8.64625e+06	1.65631e+07	6.69735e+06	8.50132e+06	1.10694e+07	1.88819e+07	1.28633e+07	5.54644e+06	6.37801e+06	1.21839e+07	8.24309e+06	1.30356e+07
(3R)-beta-Leucine	C6 H13 N O2	131.095	130.087	64.0358	20.3374	1.111	2.58333e+07	2.99207e+07	2.79179e+07	1.15051e+07	1.73857e+07	1.07203e+07	1.64957e+07	9.00216e+06	8.98408e+06	2.32984e+07	2.29274e+07	1.61801e+07	7.82067e+06	7.46109e+06	8.0331e+06	1.96735e+07	8.3798e+06	1.51142e+07
(3S,4R)-3,4,5-Trihydroxy-4'-oxo-3',4,4',5-tetrahydro-2'H,3H-spiro[furan-2,1'-naphthalene]-6'-carboxylic acid	C14 H14 O7	294.074	293.066	145.525	47.5006	5.968	2.73657e+07	2.89868e+07	2.25581e+07	1.9325e+07	2.66729e+07	1.84676e+07	1.42912e+07	1.9045e+07	1.41027e+07	8.81283e+06	1.04796e+07	1.03679e+07	1.52474e+07	1.21598e+07	1.59488e+07	2.22451e+07	1.22799e+07	1.95897e+07
(3xi)-3'-[(N-Acetyltyrosyl)amino]-3'-deoxy-N-methyladenosine 5'-(dihydrogen phosphate)	C22 H28 N7 O9 P	565.169	564.161	281.073	92.6831	0.951	4.93544e+06	4.27116e+06	3.42248e+06	4.86226e+06	5.73781e+06	4.18118e+06	7.94137e+06	6.63083e+06	5.37296e+06	3.29207e+06	2.82062e+06	2.2301e+06	2.32633e+06	2.28255e+06	2.00796e+06	3.97749e+06	2.56938e+06	3.91651e+06
(4E)-5-(4-Methoxyphenyl)-3-oxo-4-penten-2-yl hydrogen sulfate	C12 H14 O6 S	286.051	285.043	141.514	46.1634	3.539	4.49342e+06	3.37348e+06	2.38569e+06	4.70821e+06	5.64056e+06	4.44692e+06	1.82384e+06	2.90617e+06	2.49098e+06	426501	423423	455099	1.52029e+06	1.16627e+06	1.26008e+06	2.73258e+06	1.79877e+06	3.16343e+06
(4S)-4_6-Dihydroxy-2_5-dioxohexanoate	C6 H8 O6	176.032	175.024	86.5044	27.827	1.091	8.89165e+07	1.24545e+08	1.10371e+08	4.7584e+07	5.64821e+07	4.30416e+07	3.98028e+07	2.75172e+07	9.01767e+06	6.87542e+07	7.8564e+07	4.33101e+07	2.85393e+07	4.39826e+07	4.49839e+07	7.62151e+07	5.16578e+07	6.43759e+07
(5Z_9E_14Z)-(8xi_11R_12S)-11_12-Epoxy-8-hydroxyicosa-5_9_14-trienoicacid	C20 H32 O4	336.23	335.223	166.603	54.5266	9.209	4.77368e+06	5.03066e+06	5.17893e+06	253860	374536	214701	875209	541514	419804	1.52926e+06	1.63287e+06	811286	1.29338e+06	1.26996e+06	1.30786e+06	3.32041e+06	1.59102e+06	2.96952e+06
(5Z_9E_14Z)-(8xi_11xi_12S)-8_11_12-Trihydroxyicosa-5_9_14-trienoate	C20 H34 O5	354.241	353.233	175.609	57.5284	12.63	8.5639e+07	7.97162e+07	8.31815e+07	5.49401e+07	7.94134e+07	5.46893e+07	6.70793e+07	3.34736e+07	3.20652e+07	7.72909e+07	8.09516e+07	4.25957e+07	3.65512e+07	3.70016e+07	3.72163e+07	9.55131e+07	5.69989e+07	8.28895e+07
(6aS_11aS)-3_6a_9-Trihydroxypterocarpan	C15 H12 O5	272.069	271.061	134.523	43.833	9.182	7.92708e+07	8.06186e+07	8.34374e+07	7.1201e+06	9.94333e+06	6.66765e+06	9.6263e+06	5.6541e+06	4.52082e+06	1.69305e+07	1.66023e+07	9.46119e+06	4.3854e+06	3.97295e+06	4.35578e+06	1.58927e+07	8.30502e+06	1.44523e+07
(7R)-7-(4-Carboxybutanamido)cephalosporanate	C15 H18 N2 O8 S	386.079	385.071	191.528	62.8347	1.702	1.5982e+07	25915.9	26043.8	18677.1	27427.1	17316.4	41360.5	1.448e+06	22204.2	17338	23997.5	3.05971e+06	3.64263e+06	17252.5	15220.5	59405	15595.9	5.08462e+06
(7S_8S)-DiHODE	C18 H32 O4	312.23	311.222	154.603	50.5266	11.748	1.49935e+09	1.5656e+09	1.50904e+09	1.49967e+09	2.24827e+09	1.41812e+09	1.16445e+09	8.22484e+08	5.84474e+08	2.54529e+09	2.63416e+09	1.56478e+09	7.64617e+08	7.0677e+08	4.88393e+08	1.97771e+09	8.05392e+08	1.7665e+09
(9S_10S)-9_10-Dihydroxyoctadecanoate	C18 H36 O4	316.261	315.253	156.619	51.1985	12.989	1.1463e+08	1.17161e+08	1.15332e+08	6.04244e+07	9.88414e+07	5.5781e+07	2.36015e+07	1.30607e+07	1.06822e+07	1.00623e+08	1.08191e+08	5.59073e+07	2.64023e+07	2.76473e+07	2.91103e+07	1.06056e+08	3.5566e+07	1.09193e+08
(9Z_15Z)-(13S)-12_13-Epoxyoctadeca-9_11_15-trienoicacid	C18 H28 O3	292.204	291.196	144.59	47.1889	13.45	2.07213e+07	2.05391e+07	2.35499e+07	1.40848e+07	2.01478e+07	1.27949e+07	2.34462e+07	1.20439e+07	9.99239e+06	4.61006e+07	4.80291e+07	3.17427e+07	1.19682e+07	1.03176e+07	1.32041e+07	2.82882e+07	1.40355e+07	2.32006e+07
(9Z)-(13S)-12_13-Epoxyoctadeca-9_11-dienoicacid	C18 H30 O3	294.22	293.212	145.598	47.5248	12.975	4.7921e+08	4.77356e+08	6.36807e+08	2.44763e+08	3.23486e+08	2.99897e+08	3.35177e+08	2.12372e+08	1.59384e+08	4.33638e+08	4.35982e+08	2.32606e+08	1.22128e+08	1.16396e+08	1.3514e+08	4.45743e+08	2.18238e+08	3.73262e+08
(E)-2-(Methoxycarbonylmethyl)butenedioate	C7 H8 O6	188.032	187.025	92.5045	29.827	1.588	2.20761e+07	2.94657e+07	2.42314e+07	1.25546e+07	2.7287e+07	1.20492e+07	8.93587e+06	1.20069e+07	3.08838e+06	2.09193e+07	2.28107e+07	1.75212e+07	1.49868e+07	1.51433e+07	1.19414e+07	3.84672e+07	9.44901e+06	3.3117e+07
(E)-Glutaconate	C5 H6 O4	130.027	129.019	63.5018	20.1594	1.108	6.0333e+08	6.53064e+08	6.14779e+08	5.27178e+08	7.93136e+08	6.2534e+08	7.60878e+08	4.6639e+08	4.59826e+08	5.04508e+08	4.93304e+08	2.67223e+08	2.33348e+08	2.33232e+08	2.96529e+08	5.64632e+08	3.01182e+08	2.87261e+08
(R_R)-Tartaricacid	C4 H6 O6	150.017	149.009	73.4966	23.491	0.955	2.19681e+09	1.71567e+09	2.01526e+09	2.72444e+09	1.99018e+09	2.66366e+09	1.90303e+09	2.65938e+09	2.29993e+09	2.25983e+09	2.27601e+09	2.18191e+09	2.37229e+09	2.1268e+09	2.83469e+09	2.81478e+09	3.29386e+09	1.7989e+09
(R)-2_3-Dihydroxy-3-methylbutanoate	C5 H10 O4	134.058	133.05	65.5174	20.8313	1.57	3.15486e+07	2.6955e+07	2.59364e+07	1.70207e+07	2.27508e+07	1.47343e+07	1.71028e+07	1.87337e+07	1.06168e+07	1.12386e+07	1.31288e+07	1.56274e+07	1.66631e+07	1.14801e+07	8.86103e+06	2.03325e+07	7.8053e+06	2.20891e+07
(R)-2-Hydroxyglutarate	C5 H8 O5	148.037	147.03	72.507	23.1612	0.985	4.58043e+08	4.02833e+08	6.99594e+08	2.7223e+08	1.57902e+08	1.2938e+08	2.62397e+08	1.13904e+08	9.00376e+07	5.77367e+08	5.8657e+08	1.35818e+08	9.16178e+07	1.01125e+08	1.11389e+08	2.15209e+08	1.32923e+08	1.31214e+08
(R)-3-((R)-3-Hydroxybutanoyloxy)butanoate	C8 H14 O5	190.084	189.076	93.5304	30.169	4.651	7.03183e+06	6.2747e+06	6.64086e+06	7.41958e+06	1.167e+07	6.87308e+06	1.93745e+07	7.44231e+06	5.61813e+06	2.85906e+06	1.96736e+06	4.18954e+06	3.958e+06	1.81575e+06	3.93373e+06	6.2016e+06	2.04069e+06	2.49274e+06
(R)-3-(4-Hydroxyphenyl)lactate	C9 H10 O4	182.058	181.05	89.5174	28.8313	3.054	8.65115e+06	9.5814e+06	7.22206e+06	1.03273e+07	1.23353e+07	1.05553e+07	1.29825e+07	1.41301e+07	9.66828e+06	6.83667e+06	6.07953e+06	8.99858e+06	3.27121e+06	3.2556e+06	3.96235e+06	7.68101e+06	5.25649e+06	7.06618e+06
(R)-3-Amino-2-methylpropanoate	C4 H9 N O2	103.064	102.056	50.0201	15.6655	0.875	1.53626e+07	1.36278e+07	1.35801e+07	1.08125e+07	1.1507e+07	1.24475e+07	1.26854e+07	1.69216e+07	1.68365e+07	1.50663e+07	1.60493e+07	2.04388e+07	2.48693e+07	2.92241e+07	1.8293e+07	1.46105e+07	1.94724e+07	1.58621e+07
(R)-3-Hydroxybutanoate	C4 H8 O3	104.048	103.04	50.5122	15.8295	1.112	7.25353e+07	6.19026e+07	5.57302e+07	3.28073e+07	8.75407e+07	3.01085e+07	7.18767e+07	2.62148e+07	3.37359e+07	4.42612e+07	4.35354e+07	1.55179e+07	1.41631e+07	9.8323e+06	1.17721e+07	3.28065e+07	9.05546e+06	2.17586e+07
(R)-4-Dehydropantoate	C6 H10 O4	146.058	145.05	71.5173	22.8313	2.877	1.09115e+08	7.08704e+07	6.0327e+07	9.78075e+07	1.16027e+08	9.95992e+07	7.81042e+07	9.78292e+07	6.16955e+07	3.60463e+07	3.71515e+07	6.55776e+07	2.91468e+08	1.31223e+08	1.88261e+08	2.99581e+08	1.12752e+08	3.17853e+08
(R)-Lactate	C3 H6 O3	90.0319	89.0241	43.5042	13.4936	0.898	1.69637e+09	2.39061e+09	1.69148e+09	1.1294e+09	1.24521e+09	1.41357e+09	1.46161e+09	1.19701e+09	9.80513e+08	1.97039e+09	2.11376e+09	1.0814e+09	9.06088e+08	9.79872e+08	1.16561e+09	1.38234e+09	1.19249e+09	8.98124e+08
(R)-Malate	C4 H6 O5	134.022	133.014	65.4992	20.8252	1.038	1.04381e+10	1.08907e+10	1.02753e+10	6.93181e+09	9.58492e+09	6.64802e+09	8.20505e+09	5.49531e+09	5.15503e+09	6.22247e+09	6.59885e+09	3.59141e+09	3.27503e+09	3.29359e+09	3.92164e+09	9.23469e+09	5.02141e+09	6.51016e+09
(R)-Pantolactone	C6 H10 O3	130.063	129.056	63.52	20.1655	3.706	2.18139e+07	3.78162e+07	5.47472e+07	1.23562e+07	1.58922e+07	1.15622e+07	6.41256e+07	1.72412e+07	1.37255e+07	6.87236e+07	8.00378e+07	1.35246e+07	1.10825e+07	9.04815e+06	1.19373e+07	1.89676e+07	1.05755e+07	9.59447e+06
(R)-Prunasin	C14 H17 N O6	295.106	294.098	146.041	47.6725	2.67	2.49028e+07	2.79086e+07	1.94945e+07	9.89212e+06	1.24945e+07	7.89703e+06	6.88755e+06	8.60693e+06	4.74717e+06	4.25437e+06	5.14023e+06	6.22455e+06	1.06439e+07	7.87904e+06	8.27167e+06	1.56625e+07	1.06463e+07	1.74671e+07
(R)(-)-Allantoin	C4 H6 N4 O3	158.044	157.036	77.5104	24.829	0.958	2.31873e+07	2.8107e+07	2.57726e+07	1.6577e+07	1.81274e+07	1.7171e+07	2.31899e+07	1.84567e+07	2.45698e+07	1.33333e+07	1.27861e+07	8.85914e+06	1.97917e+07	2.62899e+07	2.80019e+07	2.74584e+07	2.70518e+07	2.02194e+07
(S)-2-Acetolactate	C5 H8 O4	132.043	131.035	64.5096	20.4954	0.919	4.71127e+08	5.49709e+08	5.09469e+08	4.77317e+08	6.21091e+08	4.75582e+08	5.38259e+08	3.09001e+08	3.10944e+08	5.33469e+08	4.36357e+08	2.63679e+08	2.39643e+08	2.38311e+08	2.74958e+08	5.66037e+08	3.37106e+08	3.37586e+08
(S)-4-Amino-5-oxopentanoate	C5 H9 N O3	131.059	130.051	64.0176	20.3313	1.492	1.64805e+07	2.50543e+07	2.13412e+07	1.29773e+07	1.23681e+07	8.63038e+06	9.86133e+06	8.89865e+06	9.80887e+06	1.48957e+07	1.61521e+07	9.96205e+06	1.4142e+07	7.8051e+06	9.87923e+06	2.37618e+07	1.41878e+07	8.93262e+06
(S)-Abscisicacid	C15 H20 O4	264.136	263.128	130.556	42.511	7.999	2.69013e+07	2.77538e+07	2.62468e+07	2.14264e+07	3.31666e+07	2.18056e+07	3.50793e+07	2.13564e+07	1.7243e+07	2.7829e+07	2.81223e+07	1.70733e+07	7.15734e+06	7.11106e+06	6.97652e+06	2.22766e+07	1.239e+07	1.97622e+07
(S)-Methylmalonatesemialdehyde	C4 H6 O3	102.032	101.024	49.5043	15.4936	0.925	4.59828e+08	5.90399e+08	3.80017e+08	2.051e+08	2.95979e+08	2.16107e+08	4.26867e+08	2.14633e+08	1.8271e+08	5.03723e+08	4.3762e+08	2.71552e+08	1.50304e+08	1.65642e+08	1.9088e+08	5.12182e+08	2.35876e+08	1.84367e+08
[FA(18:0)]12R_13S-epoxy-9Z-octadecenoicacid	C18 H32 O3	296.235	295.227	146.606	47.8607	13.663	1.4599e+09	1.47062e+09	1.55617e+09	8.51487e+08	1.00696e+09	1.47532e+09	1.13095e+09	6.89287e+08	5.41751e+08	1.09233e+09	1.21657e+09	7.52817e+08	4.30607e+08	3.89703e+08	4.57876e+08	1.09539e+09	7.03669e+08	1.08492e+09
[FA(18:3)]13S-hydroperoxy-9Z_11E_14Z-octadecatrienoicacid	C18 H30 O4	310.215	309.207	153.596	50.1907	11.609	3.99398e+08	3.58459e+08	3.95569e+08	1.46104e+08	1.8746e+08	1.40021e+08	1.69517e+08	9.72351e+07	1.18848e+08	3.08574e+08	3.0534e+08	2.04891e+08	9.35003e+07	8.66957e+07	9.7219e+07	1.95937e+08	1.09775e+08	1.57535e+08
[FA(18:4)]6Z_9Z_12Z_15Z-octadecatetraenoicacid	C18 H28 O2	276.209	275.201	136.593	44.5231	12.897	1.24063e+07	7.66603e+06	1.21425e+07	6.26548e+06	8.82972e+06	6.13434e+06	8.94547e+06	5.09302e+06	4.18535e+06	1.03571e+07	1.19688e+07	5.68476e+06	2.74881e+06	4.51899e+06	2.19552e+06	7.20302e+06	6.05739e+06	1.03061e+07
[FAamino_oxo(6:0/2:0)]2-amino-3-oxo-hexanedioicacid	C6 H9 N O5	175.048	174.04	86.0124	27.6629	1.42	3.40009e+06	181722	283830	96981.4	876040	119982	50054.9	1.72584e+06	54449	113264	147169	3.92002e+06	101477	24341.4	111605	82006.9	871803	4.57308e+06
[FAamino(5:0)]2S-amino-pentanoicacid	C5 H11 N O2	117.079	116.072	57.028	18.0015	1.003	1.04279e+07	1.32294e+07	1.477e+07	5.89206e+06	7.97104e+06	5.88455e+06	7.74738e+06	4.1503e+06	3.89611e+06	1.43516e+07	1.39718e+07	8.15943e+06	4.99041e+06	4.57596e+06	5.96814e+06	8.3556e+06	5.75476e+06	6.52632e+06
[FAhydroxy_oxo(7:0/2:0)]4-hydroxy-2-oxo-Heptanedioicacid	C7 H10 O6	190.048	189.04	93.5123	30.1629	1.975	2.22188e+07	1.04297e+07	1.05567e+07	4.48213e+06	1.17744e+07	3.69188e+06	755788	1.9289e+06	635750	1.24703e+06	1.13466e+06	2.95476e+06	1.8899e+06	848818	894846	1.32003e+07	1.26642e+06	1.34183e+07
[FAhydroxy(18:0)]12_13-dihydroxy-9Z-octadecenoicacid	C18 H34 O4	314.246	313.238	155.611	50.8625	12.251	6.36292e+08	6.44948e+08	7.9501e+08	4.62778e+08	6.3104e+08	5.2865e+08	6.21133e+08	2.88682e+08	2.2563e+08	8.682e+08	1.10839e+09	6.41331e+08	2.62375e+08	2.2656e+08	2.14143e+08	5.97693e+08	2.61091e+08	4.88215e+08
[FAhydroxy(20:4/2:0)]5S_12R-dihydroxy-6Z_8E_10E_14Z-eicosatetraene-1_20-dioicacid	C20 H30 O6	366.204	365.197	181.59	59.5223	9.295	1.20669e+07	1.19258e+07	1.17479e+07	5.49956e+06	8.04737e+06	5.3326e+06	1.21106e+07	5.96568e+06	5.56466e+06	6.03277e+06	6.19216e+06	3.65237e+06	7.52501e+06	6.55445e+06	6.41918e+06	1.35892e+07	6.74636e+06	1.29697e+07
[FAhydroxy(4:1/2:0)]2-hydroxy-2-butenedioicacid	C4 H4 O5	132.006	130.998	64.4912	20.4892	1.095	6.45988e+09	7.07027e+09	6.60512e+09	9.35384e+09	1.11283e+10	8.10735e+09	1.06356e+10	8.29188e+09	8.60107e+09	6.22361e+09	7.32861e+09	3.93675e+09	3.37823e+09	3.93973e+09	5.074e+09	6.80036e+09	5.03091e+09	3.26969e+09
[FAoxo_amino(6:0)]3-oxo-5S-amino-hexanoicacid	C6 H11 N O3	145.074	144.066	71.0254	22.6673	0.932	8.56721e+07	1.02445e+08	9.67033e+07	6.27089e+07	9.57468e+07	6.65433e+07	9.90299e+07	6.45761e+07	4.98062e+07	4.93941e+07	5.43087e+07	2.69909e+07	4.03043e+07	4.88574e+07	5.6764e+07	9.86007e+07	4.76517e+07	6.82825e+07
[FAoxo_trihydrox]6-oxo-9S_11R_15S-trihydroxy-13E-prostenoicacid	C20 H34 O6	370.236	369.228	183.606	60.1942	11.243	1.18017e+07	1.29205e+07	1.54773e+07	5.91201e+06	8.4619e+06	6.01606e+06	8.50494e+06	5.52525e+06	4.57221e+06	1.2468e+07	1.36499e+07	6.73865e+06	5.34939e+06	3.94046e+06	5.34934e+06	9.43821e+06	7.17147e+06	9.49891e+06
[FAoxo(6:0)]N-(3-oxo-hexanoyl)-homoserinelactone	C10 H15 N O4	213.1	212.093	105.038	34.005	2.927	1.52483e+06	132398	126747	553089	835324	696609	8.85108e+06	806043	475453	3.07441e+06	2.38007e+06	841424	831594	442999	281741	1.26264e+06	722277	515992
[FAtrihydroxy(18:0)]9_10_13-trihydroxy-11-octadecenoicacid	C18 H34 O5	330.241	329.233	163.609	53.5283	10.11	2.44356e+09	2.45114e+09	2.45824e+09	2.0108e+09	2.67309e+09	1.91243e+09	2.24197e+09	1.44098e+09	1.21086e+09	3.2476e+09	3.28511e+09	2.15347e+09	1.08361e+09	9.98648e+08	1.11129e+09	2.1191e+09	1.18188e+09	2.00582e+09
[Fv]Xanthohumol	C21 H22 O5	354.147	353.139	175.562	57.5127	13.593	3.47534e+07	3.46973e+07	3.48304e+07	49302.4	79629.1	46690.9	43376.4	35491.4	36268.7	357914	251085	167134	147342	195717	119911	2.42881e+06	1.28081e+06	2.49374e+06
[PK]7-O-Methylsterigmatocystin	C19 H14 O6	338.08	337.072	167.528	54.8349	10.504	8.26012e+06	8.16973e+06	5.36144e+06	95305.3	141624	97674.1	344686	191643	148714	2.06813e+06	1.66848e+06	1.20404e+06	386961	367028	415217	2.39692e+06	1.27669e+06	2.17006e+06
[PK]Chrysophanol	C15 H10 O4	254.058	253.05	125.517	40.8313	9.257	4.26016e+06	3.77946e+06	3.62634e+06	4.88317e+06	6.61309e+06	4.44877e+06	3.84917e+06	2.48866e+06	1.99606e+06	1.72913e+06	1.85928e+06	1.12944e+06	965969	755598	857693	2.01849e+06	1.13756e+06	1.77175e+06
[PK]Lecanoricacid	C16 H14 O7	318.074	317.066	157.525	51.5006	6.32	2.21889e+07	2.28662e+07	2.29704e+07	1.3226e+07	1.58618e+07	1.27525e+07	1.32844e+07	9.40201e+06	8.95703e+06	1.29954e+07	1.30353e+07	9.824e+06	1.46589e+07	1.45829e+07	1.5339e+07	1.78807e+07	1.27805e+07	1.62863e+07
{4,5-Dihydroxy-3-[(1Z)-1-hydroxy-3-oxo-1-penten-1-yl]-9,10-dioxo-9,10-dihydro-2-anthracenyl}acetic acid	C21 H16 O8	396.084	395.077	196.531	64.5023	6.544	8.39927e+06	8.43811e+06	8.6173e+06	9.86168e+06	1.50616e+07	1.04499e+07	4.81464e+06	3.40978e+06	2.2851e+06	1.13165e+07	1.09263e+07	6.64511e+06	3.84324e+06	3.83338e+06	4.06671e+06	8.26513e+06	3.92776e+06	6.94394e+06
1_2-Bis(3_4-dimethoxyphenyl)propane-1_3-diol	C19 H24 O6	348.157	347.149	172.567	56.5145	5.531	7.07757e+07	7.13925e+07	7.13055e+07	1.3647e+07	1.70251e+07	1.32255e+07	3.69613e+07	2.49649e+07	2.13407e+07	5.32513e+07	5.45155e+07	3.38916e+07	7.4769e+07	7.0034e+07	7.63538e+07	1.01669e+08	6.05494e+07	9.70061e+07
1_4-Dihydroxy-2-naphthoate	C11 H8 O4	204.043	203.035	100.51	32.4953	8.49	3.62698e+07	3.98025e+07	3.90082e+07	1.24004e+07	1.73568e+07	1.29724e+07	1.22827e+07	1.11882e+07	7.24665e+06	2.3927e+07	2.75982e+07	1.58915e+07	1.20685e+06	1.46107e+06	157396	3.75012e+07	1.81918e+07	2.73725e+07
1_4-Lactone	C4 H6 O2	86.0372	85.0293	41.5069	12.8278	1.454	3.03456e+06	2.84528e+06	7.28641e+06	9.87507e+06	7.80578e+06	9.80146e+06	2.27017e+06	3.78383e+07	4.09005e+06	1.47942e+06	2.22183e+06	1.56253e+07	1.77263e+07	5.78393e+06	5.80157e+06	3.85204e+06	6.25072e+06	2.86945e+07
1_5-Anhydro-D-mannitol	C6 H12 O5	164.069	163.061	80.5226	25.833	1.059	1.03074e+07	8.21295e+06	7.56436e+06	1.82387e+07	2.75798e+07	1.86249e+07	1.68984e+07	1.48357e+07	1.23413e+07	1.01285e+07	1.26745e+07	7.45735e+06	3.76384e+06	4.00286e+06	4.74497e+06	1.12262e+07	5.36847e+06	1.05117e+07
1-(2,4-Dihydroxy-6-methoxy-3,5-dimethylphenyl)-3-phenyl-1-propanone	C18 H20 O4	300.136	299.128	148.556	48.5109	10.593	1.56769e+06	1.49001e+06	1.40785e+06	124276	170703	117902	110310	32458.5	26967.5	258763	274715	141563	248221	493366	267853	4.72703e+06	2.54038e+06	5.21557e+06
1-(4-Amino-4-deoxy-beta-D-glucopyranuronosyl)-4-imino-1,4-dihydro-2-pyrimidinol	C10 H14 N4 O6	286.09	285.082	141.533	46.1699	0.922	5.79707e+06	1.00349e+07	8.03905e+06	1.24637e+06	4.27897e+06	1.27942e+06	4.24694e+06	1.34174e+06	885143	4.48001e+06	4.8005e+06	736046	605371	950626	796075	4.72838e+06	1.27657e+06	1.23909e+06
1-(5-Phosphoribosyl)imidazole-4-acetate	C10 H15 N2 O9 P	338.052	337.044	167.514	54.8302	1.696	4.85972e+06	3.63902e+06	3.03396e+06	1.94849e+06	2.41329e+06	1.95599e+06	940032	1.24796e+06	940567	1.24768e+06	1.56213e+06	2.19303e+06	1.24923e+06	1.57854e+06	823721	4.25205e+06	1.65872e+06	6.50053e+06
1-alpha-D-Galactosyl-myo-inositol	C12 H22 O11	342.116	341.108	169.546	55.5076	0.918	3.20944e+09	3.51572e+09	3.35412e+09	3.77492e+09	4.23957e+09	3.82571e+09	4.50346e+09	3.88705e+09	3.91873e+09	3.69005e+09	3.77612e+09	3.12559e+09	2.69561e+09	3.07403e+09	2.97247e+09	3.00732e+09	2.46207e+09	5.30596e+09
1-Aminocyclopropane-1-carboxylate	C4 H7 N O2	101.048	100.04	49.0123	15.3296	1.109	2.98726e+07	3.24451e+07	2.64955e+07	1.44175e+07	1.82359e+07	1.26692e+07	1.38815e+07	1.21319e+07	1.22315e+07	2.3144e+07	2.70047e+07	1.92482e+07	1.44291e+07	1.67689e+07	1.73785e+07	2.62719e+07	1.74743e+07	2.33646e+07
1-Deoxy-D-altro-heptulose7-phosphate	C7 H15 O9 P	274.045	273.038	135.511	44.1625	1.027	2.03666e+07	2.13233e+07	2.02818e+07	2.90514e+07	2.58477e+07	3.4018e+07	1.77458e+07	2.79613e+07	3.09768e+07	1.88277e+07	1.78372e+07	2.31535e+07	2.61057e+07	3.60188e+07	3.06987e+07	1.999e+07	2.73547e+07	3.37334e+07
1-O-Arsonopentofuranose	C5 H11 As O8	273.966	272.958	135.471	44.1493	0.738	4.68574e+08	5.45449e+08	5.48194e+08	7.89476e+08	8.65606e+08	7.33571e+08	8.52401e+08	8.94579e+08	5.81061e+08	6.83404e+08	7.59645e+08	4.89959e+08	3.961e+08	3.78468e+08	5.22627e+08	8.41864e+08	5.9609e+08	4.6811e+08
1-O-coumaroyl-&beta;-D-glucose	C15 H18 O8	326.1	325.092	161.538	52.8383	3.573	7.60014e+07	6.57561e+07	6.18264e+07	2.75902e+07	3.22969e+07	1.51372e+07	1.3664e+07	2.11115e+07	1.52088e+07	2.31924e+07	2.89856e+07	4.51897e+07	2.42483e+07	2.06953e+07	1.82891e+07	5.94877e+07	4.75779e+07	8.28085e+07
1-O-Galloyl-beta-D-glucose	C13 H16 O10	332.074	331.067	164.525	53.834	2.494	9.2909e+07	8.00206e+07	7.37337e+07	4.35657e+07	6.0557e+07	4.00439e+07	3.64448e+07	5.29503e+07	3.20314e+07	2.91579e+07	3.81992e+07	4.31615e+07	1.60312e+08	1.24967e+08	1.47192e+08	1.18313e+08	7.42758e+07	1.241e+08
1-O-Sinapoyl-beta-D-glucose	C17 H22 O10	386.121	385.114	191.549	62.8418	3.908	4.55419e+07	4.4483e+07	4.12255e+07	5.64739e+06	7.22836e+06	5.91007e+06	2.09529e+06	6.24947e+06	5.83351e+06	5.51615e+06	6.83659e+06	1.30052e+07	1.28773e+07	1.32977e+07	1.3278e+07	2.12648e+07	1.35651e+07	2.14572e+07
1-O-vanilloyl-beta-D-glucose	C14 H18 O9	330.095	329.087	163.536	53.5041	2.602	1.39926e+08	1.21589e+08	1.08513e+08	1.48221e+08	1.96462e+08	1.3428e+08	7.51684e+07	1.14741e+08	7.02133e+07	5.9707e+07	7.17747e+07	1.10645e+08	9.2818e+07	6.22971e+07	6.60402e+07	1.13024e+08	7.78701e+07	2.54549e+08
1-Oleoyl-2-hydroxy-sn-glycero-3-PE	C23 H46 N O7 P	479.301	478.294	238.139	78.3718	14.074	1.58914e+07	1.47192e+07	2.16924e+07	1.1925e+07	9.795e+06	7.26529e+06	1.29875e+07	8.3734e+06	6.70507e+06	4.34873e+07	4.26299e+07	2.29007e+07	7.05577e+06	7.4334e+06	7.61924e+06	1.48063e+07	1.10137e+07	2.27392e+07
1-Palmitoyl-2-hydroxy-sn-glycero-3-PE	C21 H44 N O7 P	453.286	452.278	225.131	74.0358	13.662	7.43203e+07	8.14195e+07	8.2244e+07	6.20989e+07	6.45969e+07	6.16534e+07	6.47949e+07	3.95308e+07	2.96116e+07	8.2237e+07	8.06262e+07	4.92705e+07	5.80401e+07	5.87342e+07	7.9104e+07	4.94354e+07	4.33416e+07	8.26646e+07
1-Pyrroline-4-hydroxy-2-carboxylate	C5 H7 N O3	129.043	128.035	63.0098	19.9954	1.1	4.13179e+08	4.86888e+08	4.31478e+08	2.39009e+08	2.71069e+08	2.14849e+08	2.09527e+08	1.70119e+08	1.64217e+08	3.31184e+08	3.92796e+08	2.97892e+08	1.96853e+08	1.84038e+08	2.23581e+08	3.93277e+08	2.29276e+08	2.85993e+08
1-Salicylateglucuronide	C13 H14 O9	314.064	313.056	155.52	50.8322	4.455	5.93431e+06	5.83625e+06	5.7462e+06	1.21779e+06	1.42777e+06	823390	702359	1.71803e+06	937855	2.1579e+06	2.55654e+06	3.77176e+06	2.77367e+06	2.91713e+06	3.14362e+06	5.87384e+06	3.30326e+06	5.18778e+06
1-Thio-beta-D-glucopyranose	C6 H12 O5 S	196.041	195.033	96.5087	31.1617	1.003	4.07772e+06	4.86064e+06	5.33327e+06	7.86637e+06	4.65743e+06	9.47854e+06	3.81548e+06	8.39708e+06	8.0863e+06	4.57642e+06	5.78241e+06	1.01797e+07	6.87311e+06	5.59644e+06	9.09419e+06	6.97089e+06	1.13034e+07	9.49775e+06
1,1'-MONOGLYCERIDE CITRATE	C9 H14 O9	266.064	265.056	131.52	42.8322	1.048	5.4747e+07	6.97489e+07	6.37748e+07	4.61908e+07	4.85281e+07	4.54046e+07	3.34738e+07	2.4995e+07	3.64107e+07	5.39468e+07	5.67213e+07	3.51184e+07	2.23563e+07	3.69405e+07	4.20013e+07	5.52207e+07	4.91496e+07	3.63208e+07
1,2-Benzenediol, 4-(3-(3,5-dihydroxyphenyl)-2,3-dihydro-6-hydroxy-4-(2-(4-hydroxyphenyl)ethenyl)-2-benzofuranyl)-	C28 H22 O7	470.137	469.129	233.557	76.8444	8.512	1.41452e+06	1.13828e+06	1.13559e+06	173375	105601	145570	794248	514078	559188	9.1872e+06	1.10055e+07	7.02959e+06	714962	797545	726359	529191	570441	877456
1,2-Diacetoxy-4,7,8-trihydroxy-3-(4-hydroxyphenyl)dibenzofuran	C22 H16 O9	424.079	423.072	210.528	69.1682	4.968	3.657e+07	3.60813e+07	4.04905e+07	3.65738e+07	3.63026e+07	3.84011e+07	4.98187e+07	3.70203e+07	4.1122e+07	3.14425e+07	3.58475e+07	3.5038e+07	3.89705e+07	4.15209e+07	3.99245e+07	3.25761e+07	3.95959e+07	3.5662e+07
1,4-D-xylobiose	C10 H18 O9	282.095	281.087	139.536	45.5041	0.987	4.75292e+07	4.0046e+07	4.29841e+07	4.32535e+07	4.97227e+07	4.06144e+07	3.95098e+07	3.32231e+07	3.96558e+07	4.8929e+07	4.42319e+07	4.60641e+07	5.28824e+07	6.11989e+07	5.72643e+07	4.91778e+07	4.23609e+07	5.57202e+07
1,5-Anhydro-1-(2,4,6-trihydroxyphenyl)hexitol	C12 H16 O8	288.085	287.077	142.531	46.5024	1.717	6.25614e+06	57182.8	4.01e+06	1.61242e+06	2.66086e+06	1.45797e+06	767044	1.1306e+06	559798	1.61876e+06	2.16039e+06	3.00543e+06	1.52887e+06	975638	847336	3.68002e+06	1.6333e+06	4.83321e+06
1(2H)-Isoquinolinone	C9 H7 N O	145.053	144.045	71.0148	22.6638	6.266	6.29374e+06	5.91796e+06	5.90962e+06	2.39728e+06	3.19264e+06	2.49108e+06	2.83249e+06	2.08498e+06	2.01201e+06	4.14507e+06	4.18125e+06	3.05617e+06	2.836e+06	2.65623e+06	2.86877e+06	4.51644e+06	2.95546e+06	3.46023e+06
10-Formyltetrahydrofolate	C20 H23 N7 O7	473.166	472.158	235.071	77.3492	2.89	1.37603e+08	1.38073e+08	9.34858e+07	7.89737e+07	1.09614e+08	7.34883e+07	5.47291e+07	7.569e+07	6.41254e+07	5.68537e+07	5.91608e+07	7.31065e+07	7.77805e+07	5.86096e+07	6.1845e+07	1.16368e+08	6.78391e+07	1.07452e+08
10-hydroxydecanoicacid	C10 H20 O3	188.142	187.134	92.5591	29.8452	11.272	1.10996e+07	1.16765e+07	1.16095e+07	3.2292e+06	4.9443e+06	3.22574e+06	3.35971e+06	1.96265e+06	1.59318e+06	3.94286e+06	4.06643e+06	2.35403e+06	3.54763e+06	3.09502e+06	3.57317e+06	7.50364e+06	3.4941e+06	6.15631e+06
1228222	C13 H14 N2 O4	262.095	261.087	129.536	42.1708	3.747	2.08375e+07	2.17539e+07	2.03727e+07	1.73238e+07	1.82276e+07	1.52034e+07	1.06579e+07	1.90572e+07	1.25205e+07	6.84995e+06	4.81807e+06	7.71277e+06	1.29419e+07	1.41758e+07	1.61064e+07	1.83323e+07	1.77342e+07	1.04663e+07
14,18-Dihydroxy-12-oxo-9,13,15-octadecatrienoic acid	C18 H28 O5	324.194	323.186	160.585	52.5206	9.621	3.25851e+06	2.46486e+06	3.28248e+06	3.32726e+06	3.60095e+06	2.57551e+06	2.18193e+06	1.26865e+06	1.06776e+06	5.01369e+06	5.32386e+06	3.50052e+06	1.01817e+06	933815	1.00812e+06	3.6501e+06	1.40148e+06	3.98734e+06
1D-chiro-inositol	C6 H12 O6	180.064	179.056	88.52	28.4988	0.913	2.07226e+09	2.86025e+09	2.46495e+09	1.54459e+09	1.74552e+09	1.90571e+09	2.30014e+09	1.64819e+09	1.6445e+09	2.96152e+09	3.02578e+09	2.38904e+09	1.73368e+09	1.34552e+09	2.0217e+09	1.89565e+09	1.99304e+09	2.03795e+09
1D-myo-Inositol3-phosphate	C6 H13 O9 P	260.03	259.022	128.503	41.8265	1.016	1.42314e+07	1.36115e+07	1.32417e+07	1.20765e+07	1.11448e+07	1.46486e+07	7.05041e+06	9.22111e+06	9.83592e+06	1.6077e+07	1.9559e+07	1.35561e+07	1.58357e+07	1.54862e+07	1.60237e+07	7.10931e+06	1.4394e+07	1.59357e+07
2_2'-Iminodipropanoate	C6 H11 N O4	161.069	160.061	79.0228	25.3331	0.907	3.60961e+08	3.4819e+08	3.03244e+08	2.54006e+08	2.35337e+08	2.61007e+08	2.20441e+08	2.84632e+08	2.87689e+08	3.02041e+08	2.91975e+08	4.22369e+08	3.91204e+08	4.23931e+08	3.29844e+08	2.89855e+08	3.71133e+08	2.52619e+08
2_3-cis-proanthocyanidin	C30 H26 O12	578.143	577.135	287.56	94.8454	3.364	1.99997e+09	2.20198e+09	2.17453e+09	2.30666e+09	2.32255e+09	2.35491e+09	1.12844e+09	1.62588e+09	1.65135e+09	1.4309e+09	4.79569e+08	1.82655e+09	1.53993e+09	1.60801e+09	1.66288e+09	1.77217e+09	1.72675e+09	1.89013e+09
2_3-Dihydrogossypetin	C15 H12 O8	320.053	319.045	158.515	51.8304	4.783	4.85518e+06	4.71783e+06	4.43279e+06	1.12542e+07	1.41447e+07	1.11343e+07	7.51105e+06	4.52864e+06	4.0311e+06	2.74809e+06	3.55742e+06	3.17826e+06	3.42677e+06	3.16566e+06	3.41474e+06	5.25267e+06	3.64364e+06	5.42666e+06
2_3-Dimethylmaleate	C6 H8 O4	144.043	143.035	70.5096	22.4953	0.898	8.50801e+07	1.06627e+08	9.69828e+07	4.81373e+07	6.91063e+07	5.29415e+07	7.80832e+07	5.0968e+07	4.82351e+07	1.32259e+08	1.34217e+08	6.1436e+07	4.5897e+07	5.00903e+07	5.76268e+07	1.0397e+08	5.55096e+07	5.03679e+07
2_4_6/3_5-Pentahydroxycyclohexanone	C6 H10 O6	178.048	177.04	87.5122	28.1629	0.98	6.11491e+08	6.55251e+08	6.42383e+08	4.70255e+08	4.98617e+08	4.58909e+08	5.60243e+08	4.41683e+08	5.70693e+08	8.00541e+08	8.04808e+08	5.75813e+08	2.54056e+08	4.87097e+08	6.34818e+08	7.02e+08	8.07739e+08	3.0487e+08
2_4-Dihydroxybenzoicacid	C7 H6 O4	154.027	153.019	75.5018	24.1594	2.762	2.6412e+08	2.59015e+08	1.20949e+08	2.42433e+08	3.1492e+08	2.43673e+08	9.01185e+07	1.41602e+08	4.75705e+07	1.28254e+08	6.43388e+07	2.92491e+08	1.86618e+08	1.77252e+08	2.02485e+08	3.0248e+08	1.82573e+08	2.84169e+08
2_5_6-Trihydroxy-5_6-dihydroquinoline	C9 H9 N O3	179.058	178.051	88.0175	28.3313	5.415	4.80884e+06	5.30032e+06	5.26759e+06	2.10499e+08	2.91108e+08	2.10259e+08	8.75081e+07	1.09864e+08	8.56917e+07	737824	1.00702e+06	1.00173e+06	3.86202e+06	6.06224e+06	4.16022e+06	5.54233e+07	2.75234e+07	4.61106e+07
2_5_6-Trihydroxy-5_6-dihydroquinoline	C9 H9 N O3	179.058	178.051	88.0175	28.3313	5.505	2.80498e+06	2.09695e+06	1.97831e+06	1.47607e+06	1.25613e+07	2.05129e+06	1.44795e+06	976225	676106	233463	284676	422462	946160	750193	723184	3.20825e+06	570821	716906
2,5-Dihydroxybenzaldehyde	C7 H6 O3	138.032	137.024	67.5043	21.4936	6.868	1.18681e+09	1.24975e+09	1.25762e+09	4.60572e+08	6.12878e+08	4.66058e+08	6.73675e+08	3.72271e+08	3.09055e+08	2.23529e+08	2.45099e+08	1.33465e+08	1.86303e+08	1.6207e+08	1.99716e+08	4.09216e+08	2.1472e+08	2.52899e+10
2_6-Diaminoheptanedioicacid	C7 H14 N2 O4	190.096	189.088	93.5361	30.1709	0.882	1.00375e+07	8.25004e+06	7.08591e+06	5.46472e+06	5.32227e+06	5.84972e+06	4.74226e+06	3.1775e+06	4.05643e+06	5.40342e+06	5.23458e+06	3.7361e+06	3.73415e+06	7.11349e+06	4.4975e+06	6.81938e+06	3.7502e+06	4.78232e+06
2_7-Anhydro-alpha-N-acetylneuraminicacid	C11 H17 N O8	291.095	290.088	144.036	47.0042	1.098	9.19956e+06	1.47473e+07	1.17028e+07	3.39862e+06	3.52365e+06	3.41574e+06	3.70034e+06	3.6947e+06	3.15902e+06	7.05538e+06	1.03445e+07	8.47198e+06	6.34827e+06	6.42854e+06	6.54009e+06	1.10887e+07	8.1261e+06	6.31828e+06
2-(2-Carboxyethyl)-4-methyl-5-pentyl-3-furoic acid	C14 H20 O5	268.131	267.123	132.554	43.1768	7.982	1.69339e+07	1.77593e+07	1.79934e+07	2.36563e+06	3.23887e+06	2.23291e+06	5.20521e+06	1.16032e+07	2.65547e+06	1.52314e+07	1.07079e+07	6.77762e+06	1.48982e+06	1.7193e+06	1.50889e+06	1.26398e+07	7.15977e+06	1.12777e+07
2-(Acetamidomethylene)succinate	C7 H9 N O5	187.048	186.04	92.0124	29.663	1.523	5.76274e+07	4.46076e+07	3.76753e+07	1.28545e+07	2.24431e+07	1.00712e+07	9.38459e+06	1.39031e+07	6.4443e+06	1.8876e+07	2.35926e+07	3.1298e+07	2.4388e+07	1.11619e+07	1.38148e+07	3.59879e+07	1.27445e+07	3.28355e+07
2-(alpha-D-Galactosyl)-sn-glycerol3-phosphate	C9 H19 O11 P	334.067	333.059	165.522	54.1661	0.83	8.75257e+06	3.05105e+06	2.74813e+06	1.53034e+07	3.39975e+06	1.94827e+06	2.8376e+06	1.47197e+06	1.90237e+07	9.60487e+06	2.51501e+06	1.19904e+07	602296	142716	1.31765e+07	1.25215e+06	887090	1.69084e+07
2-(Benzoyloxy)-3-hydroxysuccinic acid	C11 H10 O7	254.043	253.035	125.51	40.8287	3.816	1.04123e+08	1.43873e+08	2.20983e+08	3.35226e+07	7.74753e+07	3.26454e+07	4.8844e+06	1.86839e+07	1.74018e+07	4.67856e+07	2.51534e+07	1.57556e+07	2.36106e+07	294264	5.10658e+07	6.67881e+07	5.46771e+06	2.87673e+06
2-(Diethoxymethyl)furan	C9 H14 O3	170.095	169.087	83.5355	26.8373	10.097	7.93147e+07	7.89435e+07	8.81061e+07	2.56208e+07	5.9174e+07	2.48931e+07	7.32449e+06	6.43482e+06	6.39454e+06	1.25498e+07	1.09938e+07	7.88779e+06	2.10521e+07	3.95305e+07	3.31757e+07	5.08171e+07	4.76666e+07	5.88333e+07
2-(Hydroxymethyl)-3-(acetamidomethylene)succinate	C8 H11 N O6	217.059	216.051	107.018	34.6647	1.479	6.47094e+06	6.19295e+06	4.74518e+06	1.83599e+06	2.58919e+06	1.58277e+06	1.51049e+06	1.82796e+06	1.58058e+06	2.81075e+06	2.61037e+06	3.56039e+06	3.04968e+06	103481	2.5129e+06	3.92945e+06	2.69917e+06	5.64211e+06
2-[(2-Amino-2-carboxyethyl)thio]butanedioic acid	C7 H11 N O6 S	237.031	236.023	117.004	37.9934	0.97	1.22805e+07	1.14516e+07	9.73189e+06	1.11266e+07	1.07422e+07	1.11281e+07	9.02776e+06	9.04148e+06	9.32245e+06	4.54955e+06	4.21496e+06	4.3488e+06	8.05692e+06	7.18076e+06	8.12961e+06	1.01918e+07	8.68846e+06	7.01385e+06
2-{2-[(5-Formyl-2-furyl)methoxy]-2-oxoethyl}-2-hydroxysuccinic acid	C12 H12 O9	300.048	299.04	148.512	48.4963	2.714	1.322e+08	1.40986e+08	1.73462e+08	9.18225e+07	1.23291e+08	8.83335e+07	1.81391e+07	6.13622e+07	4.43054e+07	6.17678e+07	2.59631e+07	1.50728e+08	69508	34439.7	6.00541e+07	3.20055e+08	9.58521e+07	1.10462e+08
2-Acetoxy-3-[3-(4-hydroxy-phenyl)-acryloyloxy]-succinic acid	C15 H14 O9	338.064	337.056	167.52	54.8322	8.582	1.10201e+08	1.06099e+08	1.07722e+08	1.31233e+07	6.40414e+07	3.78654e+07	4.28296e+07	3.0427e+07	1.91979e+07	4.40019e+07	6.81476e+07	3.55708e+07	2.58689e+07	3.46274e+07	2.73706e+07	8.35824e+07	4.4968e+07	3.70076e+07
2-Acetyl-5-hydroxy-3-methoxyphenyl hexopyranoside	C15 H20 O9	344.111	343.103	170.544	55.84	3.089	2.61628e+07	2.42632e+07	2.06676e+07	2.03841e+07	2.45946e+07	2.1611e+07	1.33944e+07	1.89529e+07	1.56838e+07	8.25178e+06	1.42437e+07	2.12049e+07	1.54038e+07	1.50036e+07	1.20761e+07	3.10104e+07	1.83811e+07	4.10356e+07
2-amino-2,3,7-trideoxy-D-lyxo-hept-6-ulosonic acid	C7 H13 N O5	191.08	190.072	94.0281	30.3349	0.897	7.58803e+06	7.94665e+06	5.87894e+06	4.22025e+06	4.40324e+06	4.69986e+06	5.29963e+06	5.41906e+06	5.71443e+06	4.66184e+06	4.92303e+06	3.96122e+06	4.34128e+06	6.06209e+06	5.01903e+06	5.81529e+06	5.97284e+06	4.87771e+06
2-Aminoacetophenone;O-Acetylaniline	C8 H9 N O	135.069	134.061	66.0227	20.9997	5.404	119539	131721	113384	5.29447e+06	7.31978e+06	5.30306e+06	1.89338e+06	2.73013e+06	2.13294e+06	26862.7	48503.9	21863.3	78087.9	114795	82728.6	1.43471e+06	669222	1.13424e+06
2-Aminoadenosine	C10 H14 N6 O4	282.106	281.099	139.541	45.506	2.476	6.02566e+06	3.9076e+06	3.50084e+06	2.50632e+06	3.34952e+06	3.45334e+06	3.26932e+06	4.52299e+06	2.63906e+06	1.32465e+06	2.05183e+06	3.95609e+06	4.30645e+06	1.87663e+06	2.14619e+06	5.16574e+06	2.09135e+06	5.16656e+06
2-Aminomuconatesemialdehyde	C6 H7 N O3	141.043	140.035	69.0097	21.9954	1.445	3.53914e+07	3.2121e+07	2.75696e+07	1.10858e+07	1.90117e+07	8.42315e+06	8.32278e+06	1.05812e+07	6.2057e+06	1.55365e+07	1.80316e+07	2.00565e+07	1.77527e+07	9.83702e+06	1.17304e+07	3.53131e+07	1.33781e+07	2.38637e+07
2-Carboxy-D-arabinitol	C6 H12 O7	196.058	195.05	96.5174	31.1646	0.898	2.93401e+09	2.98006e+09	2.84444e+09	1.86098e+09	1.74321e+09	1.94848e+09	1.56804e+09	1.835e+09	2.04965e+09	5.10817e+09	5.26498e+09	6.16346e+09	4.23161e+09	3.40532e+09	4.24237e+09	3.80923e+09	4.9778e+09	1.89214e+09
2-Carboxy-D-arabinitol1-phosphate	C6 H13 O10 P	276.025	275.017	136.501	44.4924	0.99	1.46839e+07	1.7127e+07	1.55402e+07	1.37115e+07	1.00348e+07	1.48623e+07	5.16718e+06	8.96022e+06	1.3059e+07	4.6075e+07	4.21187e+07	6.41101e+07	2.40317e+07	2.14482e+07	2.8806e+07	2.60677e+07	3.79984e+07	7.7283e+06
2-coumarate	C9 H8 O3	164.048	163.04	80.5121	25.8295	3.777	5.0807e+08	4.27478e+08	4.42171e+08	4.99726e+08	3.80235e+08	4.7309e+08	2.46554e+08	3.88973e+08	3.1844e+08	4.27522e+08	3.32982e+08	5.59039e+08	5.10274e+08	4.34072e+08	5.76211e+08	9.61754e+08	6.25081e+08	5.95496e+08
2-Dehydro-D-gluconate	C6 H10 O7	194.043	193.035	95.5097	30.8287	0.993	3.19831e+07	3.69415e+07	1.09949e+07	2.63731e+07	2.16053e+07	2.60027e+07	2.25486e+07	2.16466e+07	1.48849e+07	3.11388e+07	3.30961e+07	2.57024e+07	1.72254e+07	1.43994e+07	1.698e+07	3.95746e+07	5.58225e+06	2.92452e+07
2-Deoxy-4-O-[(2E)-3-(4-hydroxyphenyl)-2-propenoyl]pentaric acid	C14 H14 O8	310.069	309.061	153.523	50.1664	7.362	1.64763e+07	1.76182e+07	1.8565e+07	1.25079e+07	1.93528e+07	1.23523e+07	1.16588e+07	8.22171e+06	5.578e+06	1.5359e+07	2.39824e+07	1.22255e+07	1.51899e+07	1.21488e+07	1.68028e+07	5.02029e+07	2.16191e+07	3.97227e+07
2-Dimethylallyl-(6aS_11aS)-3_6a_9-trihydroxypterocarpan	C20 H20 O5	340.131	339.124	168.554	55.1768	12.089	1.87432e+07	1.84643e+07	1.85941e+07	606870	671790	533261	1.72797e+06	908535	856752	9.90117e+06	1.01154e+07	5.54698e+06	1.98073e+06	1.90352e+06	2.0045e+06	5.35517e+06	2.34801e+06	3.97532e+06
2-Formylglutarate	C6 H8 O5	160.037	159.029	78.5069	25.1611	1.118	1.10867e+08	9.31826e+07	9.61906e+07	2.6773e+07	5.47021e+07	1.65292e+07	4.41757e+07	4.24685e+07	2.73713e+07	8.77181e+07	7.87974e+07	5.95205e+07	5.0045e+07	2.65171e+07	4.78002e+07	8.34647e+07	3.83135e+07	4.94024e+07
2-Furoate	C5 H4 O3	112.016	111.009	54.4965	17.1577	1.097	3.10121e+08	3.44604e+08	3.41587e+08	4.78724e+07	4.95557e+08	4.15219e+08	5.13532e+08	3.24361e+08	2.9357e+07	2.78456e+08	2.82422e+08	1.64079e+07	1.66997e+08	1.67208e+08	2.51678e+07	3.38833e+08	2.07642e+08	1.58163e+08
2-Hydroxy-2_4-pentadienoate	C5 H6 O3	114.032	113.024	55.5044	17.4936	0.902	1.5128e+08	1.92092e+08	1.74436e+08	9.64822e+07	1.2168e+08	9.6864e+07	1.51144e+08	1.00529e+08	8.12561e+07	3.03321e+08	1.66352e+08	9.51333e+07	6.99273e+07	7.80239e+07	9.5565e+07	1.78514e+08	1.08125e+08	8.6013e+07
2-Hydroxy-3-(4-hydroxyphenyl)propenoate	C9 H8 O4	180.042	179.035	88.5095	28.4953	3.985	2.09677e+08	2.19862e+08	2.22528e+08	5.40959e+07	6.38769e+07	5.37433e+07	5.06924e+07	5.02474e+07	4.40601e+07	1.69279e+08	2.35287e+08	2.3159e+08	9.76094e+07	1.13379e+08	1.08958e+08	2.51951e+08	1.77968e+08	1.94116e+08
2-Hydroxy-3-oxopropanoate	C3 H4 O4	104.011	103.004	50.494	15.8235	1.228	1.72971e+08	2.53722e+08	1.66942e+08	3.76329e+07	1.10862e+08	8.65239e+07	2.94211e+07	2.06433e+07	6.95612e+07	1.03088e+08	1.11851e+08	5.9405e+07	8.45959e+07	9.83622e+07	5.07104e+07	1.64235e+08	1.06134e+08	1.22776e+08
2-Hydroxy-4-(7-hydroxy-3,5-dimethoxy-4-oxo-4H-chromen-2-yl)benzyl beta-D-glucopyranoside	C24 H26 O12	506.143	505.135	251.56	82.8454	7.16	5.12122e+07	5.27253e+07	5.326e+07	1.71724e+07	1.91967e+07	1.63477e+07	1.52353e+07	1.47917e+07	1.39302e+07	3.56089e+07	3.58209e+07	2.84629e+07	1.60987e+07	2.11501e+07	2.34235e+07	3.52335e+07	2.30127e+07	3.34954e+07
2-hydroxycaproicacid	C6 H12 O3	132.079	131.071	64.5278	20.5014	4.195	1.36923e+07	1.38618e+07	1.37463e+07	1.17712e+07	1.25494e+07	1.16022e+07	2.42854e+07	1.50097e+07	1.41828e+07	1.75232e+07	1.67136e+07	9.75807e+06	7.33008e+06	6.2763e+06	7.15874e+06	1.17377e+07	7.30622e+06	8.98337e+06
2-Hydroxyhepta-2_4-dienedioate	C7 H8 O5	172.037	171.03	84.507	27.1611	1.094	9.39132e+06	8.69959e+06	1.09273e+07	5.38159e+06	8.18764e+06	3.32556e+06	5.40676e+06	2.15184e+06	3.13291e+06	3.63691e+06	3.89787e+06	2.14036e+06	2.2565e+06	5.60398e+06	4.03376e+06	8.28494e+06	5.85757e+06	7.09869e+06
2-linoleoyl-sn-glycero-3-phosphoethanolamine	C23 H44 N O7 P	477.286	476.278	237.131	78.0359	13.103	1.16226e+08	1.66209e+08	3.53955e+08	6.1251e+07	8.45281e+07	8.67125e+07	6.46146e+07	3.51647e+07	7.1486e+07	1.25491e+08	1.20154e+08	3.81036e+07	3.9566e+07	7.19989e+07	6.25637e+07	7.13767e+07	7.38318e+07	1.07048e+08
2-methoxyacetaminophen sulfate	C9 H11 N O6 S	261.031	260.023	129.004	41.9934	1.679	2.62805e+07	1.51584e+07	1.42356e+07	1.13127e+07	1.99354e+07	9.52623e+06	1.21638e+07	1.12305e+07	6.86053e+06	1.40572e+07	1.04717e+07	1.18773e+07	1.21692e+07	9.32577e+06	7.91349e+06	1.4283e+07	1.47932e+07	1.76061e+07
2-Methylguanosine	C11 H15 N5 O5	297.107	296.1	147.042	48.0061	1.555	7.08875e+06	3.39506e+06	2.48136e+06	1.48696e+06	2.97022e+06	1.41046e+06	880024	2.35361e+06	570316	2.69928e+06	3.10635e+06	6.58221e+06	3.43444e+06	958404	1.1705e+06	2.76668e+06	940496	4.08325e+06
2-Methylhippuricacid	C10 H11 N O3	193.074	192.066	95.0254	30.6673	3.495	9.11675e+06	4.22029e+06	1.77902e+06	2.05208e+06	2.51389e+06	2.14845e+06	1.2559e+06	2.14518e+06	974547	1.64018e+06	1.35996e+06	4.42885e+06	4.43926e+06	3.72957e+06	3.47221e+06	5.57256e+06	3.11453e+06	5.76708e+06
2-Methylserine	C4 H9 N O3	119.059	118.051	58.0176	18.3314	0.881	5.37829e+07	5.04275e+07	5.32562e+07	3.44845e+07	4.43078e+07	3.96217e+07	3.91804e+07	3.36993e+07	2.92084e+07	4.56259e+07	4.89086e+07	3.75468e+07	3.23453e+07	3.70781e+07	2.94285e+07	4.63771e+07	3.02777e+07	4.27545e+07
2-Oxooctadecanoicacid	C18 H34 O3	298.251	297.243	147.614	48.1967	14.039	1.26856e+08	1.27248e+08	1.14271e+08	3.64414e+07	4.52998e+07	2.79589e+07	6.5232e+07	3.44588e+07	2.40942e+07	1.15947e+07	8.0931e+07	3.32143e+07	6.40361e+07	3.11957e+07	3.3226e+07	1.88165e+08	7.12859e+07	2.09531e+08
2,3-Bis(octanoyloxy)propanimidic acid	C19 H35 N O5	357.252	356.244	177.114	58.0302	11.552	6.78813e+06	3.82786e+06	5.56834e+06	2.32773e+06	2.30344e+06	2.14768e+06	2.82369e+06	1.78724e+06	1.50644e+06	2.56069e+06	3.22548e+06	1.93126e+06	3.66453e+06	5.51094e+06	3.93937e+06	1.59707e+06	2.2474e+06	3.2149e+06
2,3,4,5-tetrachloro-4'-biphenylol	C12 H6 Cl4 O	305.916	304.908	151.446	49.4743	0.7	1.61705e+07	1.34402e+07	1.21376e+07	9.24496e+06	1.36494e+07	9.56904e+06	6.17227e+06	1.054e+07	1.02581e+07	9.36507e+06	9.44711e+06	7.81829e+06	9.43976e+06	9.30103e+06	7.60052e+06	1.33796e+07	9.17233e+06	1.23367e+07
2,3,4,5-Tetrahydroxy-8-(3,5,7-trihydroxy-3,4-dihydro-2H-chromen-2-yl)-6H-benzo[7]annulen-6-one	C20 H16 O9	400.08	399.072	198.528	65.1682	9.38	3.21787e+07	1.84688e+07	2.26716e+07	1.66297e+07	2.03151e+07	1.55518e+07	2.11278e+07	9.9347e+06	7.92845e+06	2.08659e+07	2.22011e+07	1.16225e+07	9.43278e+06	1.10502e+07	1.09538e+07	3.59217e+07	1.9685e+07	3.00989e+07
2,3,4,9-Tetrahydro-1H-beta-carboline-1,3-dicarboxylic acid	C13 H12 N2 O4	260.08	259.072	128.528	41.8349	6.245	1.4323e+07	1.02663e+07	1.0371e+07	9.35132e+06	4.77039e+06	7.6189e+06	8.07017e+06	7.37788e+06	6.03091e+06	2.47759e+07	3.69925e+07	2.1976e+07	4.31891e+06	7.87159e+06	8.37938e+06	7.36038e+06	1.51481e+07	2.58753e+07
2,4,6-Tribromophenol	C6 H3 Br3 O	327.774	326.766	162.375	53.1172	12.641	6.15743e+07	6.43585e+07	6.42975e+07	3.63788e+07	5.18008e+07	3.86869e+07	9.02871e+07	3.58271e+07	3.98329e+07	5.97325e+07	6.66593e+07	2.71977e+07	4.17484e+07	3.08933e+07	5.1993e+07	5.44279e+07	3.45564e+07	3.29573e+07
2,5-Dihydroxybenzoate 2-O-β-D-glucoside	C13 H16 O9	316.08	315.072	156.528	51.1682	2.589	7.54292e+07	6.28243e+07	5.24587e+07	4.02558e+07	4.21271e+07	3.14188e+07	1.95275e+07	3.18176e+07	2.11972e+07	1.67504e+07	1.88505e+07	2.47535e+07	2.62238e+07	2.81041e+07	2.47041e+07	3.68018e+07	1.95136e+07	5.17273e+07
2'-deamino-2'-hydroxy-6'-dehydroparomamine	C12 H22 N2 O8	322.138	321.13	159.557	52.1778	0.886	7.4929e+07	6.20102e+07	5.4521e+07	4.91114e+07	5.12979e+07	4.1916e+07	4.77896e+07	2.20612e+07	2.31708e+07	4.7828e+07	3.47656e+07	5.4074e+07	1.80673e+07	1.68215e+07	2.04595e+07	4.066e+07	3.96549e+07	6.86295e+06
2'-Hydroxydaidzein	C15 H10 O5	270.053	269.045	133.515	43.4971	9.638	8.46835e+07	8.91265e+07	8.82877e+07	1.1979e+07	1.65699e+07	1.14089e+07	1.7373e+07	1.07004e+07	9.16169e+06	8.26123e+06	1.12638e+07	5.58702e+06	4.44409e+06	4.47089e+06	3.87076e+06	2.2387e+07	1.21921e+07	2.03689e+07
2'-Hydroxygenistein	C15 H10 O6	286.048	285.04	141.512	46.1629	9.852	2.08458e+07	2.0965e+07	2.18248e+07	1.16337e+07	1.65193e+07	1.02877e+07	2.36022e+07	1.5078e+07	1.24291e+07	2.50773e+07	2.50849e+07	1.70718e+07	2.89805e+06	2.86986e+06	2.97735e+06	1.31099e+07	8.1777e+06	1.1041e+07
2'-Hydroxypseudobaptigenin	C15 H10 O7	302.043	301.035	149.51	48.8287	8.611	1.67389e+08	1.7841e+08	1.82638e+08	2.01303e+08	2.60604e+08	1.97278e+08	1.59225e+08	9.49138e+07	8.074e+07	5.48325e+08	5.28339e+08	3.48846e+08	1.1337e+08	1.08124e+08	1.21503e+08	1.90221e+08	1.24496e+08	1.86521e+08
202-791	C17 H18 N4 O5	358.126	357.118	177.551	58.176	3.421	3.91695e+06	3.98696e+06	1.39391e+06	3.4679e+06	5.29954e+06	3.47726e+06	890676	4.21948e+06	3.11854e+06	1.0814e+06	358368	2.8616e+06	2.0371e+06	1.89827e+06	1.70167e+06	3.93188e+06	3.04481e+06	3.70382e+06
3_3'_4'_5_7_8-Hexahydroxyflavone	C15 H10 O8	318.037	317.029	157.507	51.4945	4.442	2.06432e+06	2.26997e+06	2.10042e+06	3.51056e+06	5.0823e+06	3.65925e+06	1.66543e+06	1.88761e+06	1.43413e+06	3.39895e+06	4.21147e+06	3.06149e+06	1.18318e+06	1.17068e+06	1.14718e+06	2.62009e+06	1.57722e+06	2.18087e+06
3_4-Dihydroxymandelaldehyde	C8 H8 O4	168.042	167.034	82.5094	26.4953	3.932	1.3623e+08	1.46155e+08	1.54011e+08	1.58264e+08	1.67889e+08	1.67002e+08	8.71257e+07	1.22186e+08	1.31007e+08	8.17566e+07	1.44951e+08	9.59981e+07	1.22495e+08	1.30328e+08	1.36889e+08	1.33545e+08	1.27652e+08	1.35512e+08
3_4-Dihydroxyphthalate	C8 H6 O6	198.017	197.009	97.4967	31.4911	1.866	816962	207307	1.13725e+07	111588	147824	53091.9	5.93456e+06	133932	41649.2	1.4073e+07	1.47266e+07	290001	103313	100218	157979	206131	66486.9	248012
3_4'_5-Trihydroxystilbene	C14 H12 O3	228.079	227.071	112.528	36.5014	8.657	1.03831e+08	9.14188e+07	9.56564e+07	8.18327e+06	8.20102e+06	8.19365e+06	3.28409e+07	1.49451e+07	2.03365e+07	2.46457e+08	2.84891e+08	1.6723e+08	1.33093e+07	1.97561e+07	1.42093e+07	2.98952e+07	1.42384e+07	1.94479e+07
3_5-Dimethoxy-4-hydroxycinnamicacid;Sinapicacid	C11 H12 O5	224.069	223.061	110.523	35.833	4.126	2.13503e+07	1.27576e+07	9.31557e+06	9.11174e+06	1.00962e+07	8.75376e+06	1.49431e+06	7.08285e+06	4.38106e+06	2.87446e+06	3.21184e+06	7.86179e+06	9.06144e+06	6.62542e+06	1.10191e+07	1.26205e+07	9.44652e+06	1.21524e+07
3-(2-Hydroxy-4-methoxyphenyl)-8,8-dimethyl-2H,8H-pyrano[2,3-f]chromen-2-one	C21 H18 O5	350.116	349.108	173.546	56.8409	9.748	6.78626e+06	7.06992e+06	7.31506e+06	95683.3	115415	78552.2	337142	215272	159775	814512	711213	472404	446480	388626	530145	1.76707e+06	941979	1.42859e+06
3-(2-Hydroxyphenyl)propanoate	C9 H10 O3	166.063	165.055	81.5198	26.1654	5.076	9.08452e+06	8.20571e+06	8.25383e+06	4.63039e+06	6.80677e+06	4.59153e+06	4.99465e+06	7.72126e+06	5.59082e+06	7.82242e+06	7.75888e+06	5.92867e+06	2.24274e+06	2.46563e+06	2.07326e+06	1.59819e+07	9.01663e+06	1.01771e+07
3-(3_4-Dihydroxyphenyl)lactate	C9 H10 O5	198.053	197.045	97.5148	31.4971	1.431	6.85332e+06	5.19231e+06	3.36754e+06	5.89111e+06	1.16992e+07	1.03788e+07	2.10745e+06	4.00853e+06	2.60604e+06	3.57324e+06	3.14963e+06	7.8607e+06	4.44381e+06	2.71471e+06	2.16889e+06	1.05356e+07	2.33474e+06	7.03956e+06
3-(3_4-Dihydroxypyridin-1-yl)-L-alanine	C8 H12 N2 O4	200.08	199.072	98.5283	31.8349	1.589	9.16655e+06	6.83448e+06	6.24798e+06	4.25332e+06	6.18858e+06	3.91131e+06	2.5807e+06	4.28405e+06	2.25584e+06	4.40527e+06	5.39828e+06	7.1856e+06	4.5253e+06	1.63189e+06	2.93213e+06	6.93977e+06	3.50418e+06	4.00034e+06
3-(Pyrazol-1-yl)-L-alanine	C6 H9 N3 O2	155.07	154.062	76.0232	24.3332	0.85	4.01204e+07	4.5725e+07	4.31663e+07	3.69905e+07	4.38042e+07	3.61577e+07	3.70484e+07	3.89755e+07	3.55322e+07	3.73141e+07	3.82072e+07	3.18895e+07	2.59311e+07	2.6024e+07	2.95768e+07	4.56913e+07	3.48604e+07	3.05444e+07
3-(Sulfooxy)butanoic acid	C4 H8 O6 S	184.004	182.997	90.4905	29.1557	1.169	7.04737e+06	5.55824e+06	5.6102e+06	6.05961e+06	3.23657e+06	3.80004e+06	5.0275e+06	6.2956e+06	4.28293e+06	3.96114e+06	4.33708e+06	4.49043e+06	6.32659e+06	5.05855e+06	5.25101e+06	4.33283e+06	4.88319e+06	6.59326e+06
3-Amino-3-(4-hydroxyphenyl)propanoate	C9 H11 N O3	181.074	180.066	89.0254	28.6673	1.111	1.52324e+07	1.72766e+07	1.72804e+07	8.17785e+06	1.14704e+07	8.88646e+06	8.10031e+06	6.38566e+06	5.15228e+06	1.50922e+07	1.29987e+07	1.00957e+07	6.34675e+06	6.43175e+06	6.1716e+06	1.51826e+07	9.85934e+06	1.24044e+07
3-Carboxy-1-methylpyridinium;N-Methylnicotinicacid	C7 H7 N O2	137.048	136.04	67.0122	21.3296	5.415	7.41322e+06	7.76386e+06	7.74425e+06	2.91217e+08	4.01925e+08	2.93832e+08	1.24969e+08	1.54315e+08	1.21666e+08	995371	1.07429e+06	1.56468e+06	5.65888e+06	8.73064e+06	6.05957e+06	8.11555e+07	3.86936e+07	6.57911e+07
3-Dehydrocarnitine	C7 H13 N O3	159.09	158.082	78.0331	25.0032	3.038	1.81319e+07	4.09434e+07	1.76711e+07	3.16321e+07	3.82632e+07	3.06595e+07	1.77956e+07	2.92268e+07	2.3945e+07	1.32942e+07	3.9556e+07	2.73413e+07	1.31007e+07	1.16377e+07	1.42771e+07	3.43639e+07	1.95294e+07	2.01082e+07
3-Deoxy-D-manno-octulosonate	C8 H14 O8	238.069	237.061	117.523	38.1664	1.082	9.43996e+06	1.43511e+07	6.89704e+06	5.28878e+06	5.80882e+06	7.28672e+06	1.25267e+06	4.09902e+06	1.05998e+07	1.03457e+07	5.59565e+06	1.45649e+07	5.44453e+06	4.54678e+06	8.77291e+06	9.55669e+06	9.65558e+06	8.02798e+06
3-Hydroxy-2-methyl-4-pyrone	C6 H6 O3	126.032	125.024	61.5042	19.4936	3.504	1.65219e+07	1.37002e+07	1.25354e+07	1.80563e+07	2.30345e+07	1.61118e+07	5.2686e+06	1.16275e+07	1.05994e+07	4.69577e+06	6.13578e+06	1.25254e+07	1.07884e+07	1.32683e+07	1.76982e+07	4.07629e+07	1.96073e+07	2.33134e+07
3-Hydroxy-cis-5-tetradecenoylcarnitine	C21 H39 N O5	385.283	384.275	191.13	62.7021	12.2	1.23434e+07	1.12372e+07	1.23825e+07	3.80253e+06	4.8586e+06	3.51519e+06	9.53093e+06	5.50632e+06	4.69124e+06	6.6196e+06	7.94213e+06	4.21234e+06	1.49276e+06	1.5961e+06	1.75852e+06	6.52957e+06	3.76955e+06	7.1318e+06
3-Hydroxyaminophenol	C6 H7 N O2	125.048	124.04	61.0123	19.3296	2.493	6.52729e+06	6.71679e+06	3.09184e+06	8.88366e+06	6.27158e+06	9.65061e+06	4.9485e+06	8.25199e+06	7.59918e+06	6.74646e+06	6.9675e+06	1.1371e+07	5.6551e+06	5.03965e+06	2.23451e+06	1.00282e+07	6.19688e+06	9.476e+06
3-hydroxydodecanoylcarnitine	C19 H37 N O5	359.267	358.26	178.122	58.3662	13.403	1.68483e+07	1.16283e+07	1.0258e+07	5.60363e+06	5.41584e+06	3.90038e+06	4.78622e+06	3.26526e+06	3.94237e+06	4.77298e+06	8.40268e+06	2.87467e+06	6.65547e+06	4.89184e+06	6.89644e+06	2.02686e+06	7.29025e+06	9.14015e+06
3-Hydroxynonanoic acid	C9 H18 O3	174.126	173.118	85.5512	27.5092	10.32	1.55244e+07	1.69948e+07	1.71106e+07	5.4698e+06	7.98487e+06	5.03357e+06	4.28452e+06	2.77909e+06	2.39269e+06	5.99184e+06	6.95476e+06	3.74278e+06	6.03845e+06	5.51725e+06	6.51647e+06	1.19888e+07	6.2297e+06	1.16605e+07
3-Hydroxypropenoate	C3 H4 O3	88.0162	87.0083	42.4964	13.1576	1.035	9.93535e+09	1.02834e+10	9.65091e+09	6.5081e+09	9.04066e+09	6.24096e+09	7.70489e+09	5.17618e+09	4.84808e+09	5.83962e+09	6.20862e+09	3.31771e+09	3.07078e+09	3.14026e+09	3.74945e+09	8.73166e+09	4.71456e+09	6.0931e+09
3-Hydroxysebacic acid	C10 H18 O5	218.116	217.108	107.546	34.8408	5.52	1.31997e+07	1.364e+07	1.3478e+07	7.55788e+06	1.34199e+07	8.82277e+06	8.04635e+06	4.66761e+06	3.84995e+06	2.07743e+07	2.21362e+07	1.14193e+07	5.45826e+06	4.93703e+06	4.59051e+06	1.35293e+07	5.84057e+06	8.00107e+06
3-Hydroxytetradecanedioic acid	C14 H26 O5	274.178	273.17	135.577	44.1846	6.868	7.60071e+06	6.97218e+06	7.57552e+06	4.03224e+06	5.27606e+06	3.85336e+06	7.1762e+06	5.23029e+06	3.76605e+06	1.02175e+07	1.08693e+07	7.50248e+06	4.34052e+06	3.75194e+06	4.72746e+06	7.34864e+06	4.16135e+06	6.5334e+06
3-Methoxy-4-hydroxyphenylglycolglucuronide	C15 H20 O10	360.106	359.098	178.541	58.5058	2.81	1.42611e+08	1.74969e+08	9.15732e+07	7.95166e+07	9.7324e+07	8.3887e+07	3.29626e+07	4.24926e+07	3.40349e+07	2.52785e+07	2.57896e+07	5.44368e+07	9.54614e+07	7.95504e+07	5.42938e+07	1.64038e+08	1.02401e+08	1.74734e+08
3-O-(3-Methylbutanoyl)-beta-D-fructofuranosyl 2-O-acetyl-alpha-D-glucopyranoside	C19 H32 O13	468.184	467.177	232.58	76.519	3.911	1.58284e+07	1.75113e+07	5.29843e+07	1.12618e+07	1.43905e+07	1.0946e+07	7.5132e+06	1.69462e+07	1.55959e+07	4.84389e+06	1.2848e+07	1.1775e+07	5.92415e+06	6.67735e+06	7.61174e+06	9.17769e+06	4.41864e+06	8.13977e+06
3-O-(alpha-L-oleandrosyl)oleandolide	C27 H46 O10	530.31	529.302	263.643	86.8732	14.247	8.77165e+06	9.93416e+06	8.77536e+06	9.04485e+06	1.31704e+07	7.96055e+06	1.55264e+07	8.83428e+06	6.65456e+06	1.52921e+07	1.63515e+07	8.24369e+06	5.88893e+06	5.0209e+06	5.94553e+06	9.59472e+06	4.48981e+06	8.81706e+06
3-oxopalmitic acid	C16 H30 O3	270.22	269.212	133.598	43.5249	15.994	2.84749e+07	3.0129e+07	3.37553e+07	1.78383e+07	2.07822e+07	1.83369e+07	1.94041e+07	1.15259e+07	6.52445e+06	3.20533e+07	2.51756e+07	1.74813e+07	6.60833e+06	6.92255e+06	9.01125e+06	2.54906e+07	1.49107e+07	2.66693e+07
3-Ureidoisobutyrate	C5 H10 N2 O3	146.069	145.062	71.523	22.8332	0.874	1.48285e+08	1.19673e+08	1.16114e+08	9.14642e+07	9.52856e+07	9.43016e+07	6.77799e+07	7.38751e+07	6.50778e+07	9.2792e+07	8.3863e+07	9.06628e+07	1.01913e+08	1.26858e+08	9.48505e+07	1.11881e+08	1.0462e+08	1.22795e+08
3,11,14,16,17a-Pentamethyl-14b,14c,17,17a-tetrahydrobis[1]benzofuro[3,2-b:2',3'-i]benzo[kl]xanthene-1,6,6a,13(6H)-tetrol	C33 H30 O7	538.2	537.192	267.588	88.1882	11.086	4.11199e+06	3.67161e+06	3.8739e+06	640032	666261	659023	1.54811e+06	671688	672645	1.94864e+07	2.22236e+07	1.17778e+07	1.45997e+06	1.11131e+06	1.32519e+06	2.26304e+06	1.02e+06	1.67266e+06
3,4-DHPEA-EA	C19 H22 O8	378.131	377.124	187.554	61.5101	9.417	3.8267e+08	3.94698e+08	3.83031e+08	2.48775e+07	3.61479e+07	2.32932e+07	1.27537e+08	7.07511e+07	5.64964e+07	1.24338e+08	1.27124e+08	6.50205e+07	2.76064e+08	2.24889e+08	2.92164e+08	4.95664e+08	2.22833e+08	3.93772e+08
3,4,15-Trihydroxy-12,13-epoxytrichothec-9-en-8-yl 3-methylbutanoate	C20 H30 O7	382.199	381.191	189.588	62.1881	4.084	4.30279e+06	5.13106e+06	5.32299e+06	2.74276e+06	2.99663e+06	2.61288e+06	2.63453e+06	4.03919e+06	3.68664e+06	987966	1.10605e+06	1.79789e+06	4.28789e+06	4.78485e+06	5.06992e+06	4.41666e+06	3.45371e+06	4.24974e+06
3,5-Dioxooctanedioic acid	C8 H10 O6	202.048	201.04	99.5123	32.1629	1.322	678088	6.58502e+07	6.43065e+07	3.44601e+07	7.05785e+07	9.51263e+06	2.931e+06	689995	5.07729e+06	3.53006e+06	1.86468e+06	263009	224751	2.14187e+06	1.59145e+07	5.22421e+07	2.13342e+07	216862
3,7,15-Trihydroxy-12,13-epoxytrichothec-9-en-8-one	C15 H20 O6	296.126	295.118	146.551	47.8426	9.334	8.51304e+06	8.8125e+06	8.60309e+06	12225.5	33468.8	18165	9513.36	8422.42	7747.2	44177.4	50637.9	28996.9	60560.9	20983.5	70372	128879	47613	80243.2
3'_4'_5_7-Tetrahydroxy-3-methoxyflavone	C16 H12 O7	316.058	315.051	156.518	51.1647	10.003	1.77776e+07	1.97556e+07	1.86459e+07	6.81501e+07	9.73843e+07	6.97118e+07	6.99803e+07	4.46116e+07	3.46527e+07	4.32944e+07	3.97061e+07	2.61035e+07	7.11614e+06	7.16149e+06	7.47149e+06	3.287e+07	1.72617e+07	2.81421e+07
3'-hydroxyacetophenone;3-ACETYLPHENOL	C8 H8 O2	136.053	135.045	66.5146	21.1637	3.053	1.91367e+07	1.32276e+07	8.66848e+06	1.54552e+07	1.85698e+07	1.51047e+07	1.34802e+07	1.77088e+07	1.1662e+07	1.04351e+07	6.29636e+06	1.39753e+07	7.76845e+06	5.41916e+06	8.51734e+06	2.04672e+07	9.68654e+06	1.37776e+07
3'-UMP	C9 H13 N2 O9 P	324.036	323.028	160.506	52.4943	1.409	6.61458e+06	237931	127898	127773	174110	123829	234478	338089	243377	130310	192140	2.2148e+06	128129	139864	204606	31608.1	102442	4.71118e+06
4-(2-Amino-3-hydroxyphenyl)-2_4-dioxobutanoate	C10 H9 N O5	223.048	222.04	110.012	35.6629	5.415	4.49506e+06	4.77924e+06	4.84879e+06	1.85699e+08	2.46474e+08	1.84262e+08	8.202e+07	1.07729e+08	8.39505e+07	702996	701407	947289	3.68482e+06	5.59632e+06	3.71179e+06	5.08052e+07	2.53241e+07	4.12877e+07
4-(2-Carboxyethyl)-2-methoxyphenyl beta-D-glucopyranosiduronic acid	C16 H20 O10	372.106	371.098	184.541	60.5059	3.007	7.3132e+06	5.35612e+06	3.51007e+06	4.96859e+06	3.94982e+06	2.24096e+06	1.15193e+07	4.25899e+06	1.198e+06	1.51638e+07	416299	2.85136e+06	4.82218e+06	4.5124e+06	2.88348e+06	7.01835e+06	4.02338e+06	7.9251e+06
4-(beta-D-Glucosyloxy)benzoate	C13 H16 O8	300.085	299.077	148.531	48.5023	2.236	1.10285e+08	6.98602e+07	7.0843e+07	1.24696e+08	2.11213e+08	1.15095e+08	7.41593e+07	9.78986e+07	5.98634e+07	1.97913e+07	2.25444e+07	3.07731e+07	5.01806e+07	3.11184e+07	3.04412e+07	9.61554e+07	3.70967e+07	9.26525e+07
4-Amino-7-(alpha-D-ribofuranosyl)-7H-pyrrolo[2,3-d]pyrimidine-5-carbonitrile	C12 H13 N5 O4	291.095	290.088	144.036	47.0042	1.437	5.89973e+06	388276	512833	139709	80960	111526	189263	1.88983e+06	79747.3	220508	173748	5.26965e+06	4.16334e+06	2.22796e+06	95955.4	221865	106114	4.53457e+06
4-Aminohippuricacid	C9 H10 N2 O3	194.069	193.062	95.523	30.8332	1.531	5.99334e+06	3.00454e+06	2.24005e+06	194811	365759	97136.2	175914	487473	81828.6	509671	579174	1.3689e+06	1.02469e+06	371545	384570	1.38828e+06	417904	2.1571e+06
4-Ethyl-7-hydroxy-3-(p-methoxyphenyl)coumarin	C18 H16 O4	296.105	295.097	146.541	47.8391	9.06	4.23819e+06	4.49925e+06	4.51101e+06	162014	234458	153011	271439	149055	113878	1.79989e+06	1.8055e+06	1.07505e+06	1.25205e+06	1.03073e+06	1.42972e+06	1.36533e+06	724353	1.23007e+06
4-Hydroxy-2-oxoglutarate	C5 H6 O6	162.017	161.009	79.4966	25.491	0.964	2.85317e+07	2.3552e+07	2.08505e+07	4.94825e+07	2.21224e+07	5.49516e+07	2.99228e+07	6.51652e+07	5.63194e+07	4.56837e+07	3.6629e+07	5.65646e+07	3.73517e+07	5.90981e+07	8.00501e+07	6.7133e+07	6.06747e+07	3.88167e+07
4-Hydroxybenzaldehyde	C7 H6 O2	122.037	121.029	59.5067	18.8277	3.488	7.15685e+09	7.29639e+09	7.44981e+09	7.1751e+09	7.49202e+09	7.39538e+09	4.91705e+09	5.36133e+09	5.70606e+09	6.33707e+09	7.58833e+09	5.46234e+09	5.43901e+09	5.69878e+09	6.05456e+09	6.49728e+09	5.92975e+09	6.57818e+09
4-Hydroxyphenylacetylglutamicacid	C13 H15 N O6	281.09	280.082	139.033	45.3366	4.881	1.60551e+07	2.32152e+07	2.2845e+07	7.71355e+06	9.49681e+06	7.31306e+06	6.72509e+06	6.48648e+06	7.70688e+06	4.45037e+06	4.74062e+06	5.11994e+06	5.28576e+06	5.73347e+06	5.72796e+06	1.43515e+07	9.61907e+06	1.58945e+07
4-Hydroxyphenylacetylglycine	C10 H11 N O4	209.069	208.061	103.023	33.3331	4.789	7.1319e+06	7.41794e+06	8.36252e+06	2.29276e+06	3.60562e+06	1.98706e+06	1.87046e+06	1.78774e+06	1.28379e+06	1.21834e+06	1.10309e+06	883711	1.22939e+06	1.02667e+06	1.30006e+06	2.6424e+06	988502	2.29381e+06
4-Methylene-2-oxoglutarate	C6 H6 O5	158.022	157.014	77.4992	24.8252	1.082	2.8203e+07	4.2939e+07	4.02256e+07	1.40471e+07	1.58423e+07	1.33862e+07	1.86656e+07	1.13767e+07	8.41193e+06	2.44256e+07	2.70005e+07	1.76959e+07	1.15443e+07	9.58167e+06	1.48097e+07	3.20493e+07	1.70443e+07	1.55157e+07
4-Methylene-L-glutamate	C6 H9 N O4	159.053	158.046	78.015	24.9971	1.088	3.49135e+07	3.48786e+07	4.17741e+07	2.34659e+07	2.87265e+07	2.26549e+07	1.49046e+07	1.85831e+07	2.05204e+07	1.51034e+07	1.64539e+07	1.53103e+07	1.92987e+07	2.45465e+07	2.45935e+07	3.11077e+07	2.44754e+07	3.52217e+07
4-Oxo-1-(5,6,7-trimethoxy-4-oxo-4H-chromen-2-yl)-2,5-cyclohexadien-1-yl hexopyranosiduronic acid	C24 H24 O13	520.122	519.114	258.549	85.1752	7.108	2.62671e+07	2.54484e+07	2.43293e+07	1.33264e+08	1.57717e+08	1.27849e+08	1.10237e+08	8.04093e+07	6.81726e+07	2.27402e+07	2.32026e+07	1.72433e+07	1.51432e+07	1.48486e+07	1.55615e+07	3.7028e+07	2.21808e+07	3.48588e+07
4-Sulfanyldihydro-3(2H)-furanone	C4 H6 O2 S	118.009	117.001	57.4929	18.1565	2.448	3.18254e+07	9.97547e+06	1.25484e+07	8.70792e+06	1.46713e+07	8.71575e+06	6.18878e+06	1.02246e+07	6.58521e+06	1.23179e+07	9.07638e+06	2.06162e+07	8.19381e+06	6.75708e+06	1.19937e+07	1.77807e+07	1.20976e+07	6.92118e+06
4,15-Diacetylnivalenol	C19 H24 O9	396.142	395.134	196.559	64.5119	4.251	4.06747e+08	3.0824e+08	3.00323e+08	2.45254e+08	2.91019e+08	2.19461e+08	1.31369e+08	2.36341e+08	1.5832e+08	8.08785e+07	1.33671e+08	1.33333e+08	6.73058e+08	5.90773e+08	6.45672e+08	4.75203e+08	3.37954e+08	3.95336e+08
4,7-Dimethoxy-3-oxo-3,4-dihydro-2H-1,4-benzoxazin-2-yl D-glucopyranoside	C16 H21 N O10	387.117	386.109	192.047	63.0077	2.467	2.35438e+07	2.38732e+07	2.27575e+07	2.79562e+07	3.52621e+07	2.5688e+07	1.90018e+07	2.95389e+07	1.72739e+07	8.1738e+06	1.23341e+07	1.78404e+07	8.9849e+07	3.12428e+07	3.92113e+07	8.89505e+07	1.43428e+07	8.37228e+07
4'-{5,13-Bis(3,4-dihydroxyphenyl)-7-[2-(3,4-dihydroxyphenyl)-3,5,7-trihydroxy-3,4-dihydro-2H-chromen-8-yl]-6,9,17,19,21-pentahydroxy-4,12,14-trioxapentacyclo[11.7.1.0~2,11~.0~3,8~.0~15,20~]henicosa-2,_x000D_ 8,10,15,17,19-hexaen-16-yl}-2,2'-bis(3,4-dihydroxyphenyl)-3,3',4,4'-tetrahydro-2H,2'H-4,8'-bichromene-3,3',5,5',7,7'-hexol	C75 H60 O30	1440.32	1439.32	718.65	238.542	4.27	1.61826e+08	1.31377e+08	1.10581e+08	4.09367e+07	1.70685e+08	1.51608e+08	7.1993e+07	1.2449e+08	1.38032e+08	2.63604e+08	1.73423e+08	2.00323e+08	1.19616e+08	1.20858e+08	9.49169e+07	1.32342e+08	1.3101e+08	1.17093e+08
4',5,6,7-Tetramethoxyflavanone	C19 H20 O6	344.126	343.118	170.551	55.8426	10.593	2.37111e+07	2.30022e+07	2.27455e+07	1.69319e+06	2.25626e+06	1.69669e+06	952414	178889	219395	3.54177e+06	3.72059e+06	2.19642e+06	3.70454e+06	7.19606e+06	3.73857e+06	7.24118e+07	4.03654e+07	7.7583e+07
5_6-Dihydroxy-3-methyl-2-oxo-1_2-dihydroquinoline	C10 H9 N O3	191.058	190.051	94.0175	30.3313	4.216	4.61087e+08	5.03068e+08	1.91214e+08	1.45511e+08	1.85854e+08	1.43927e+08	5.2455e+07	1.30135e+08	1.08185e+08	1.73885e+08	1.30383e+08	1.58902e+08	1.51451e+08	1.80388e+08	1.58953e+08	7.01408e+08	4.68502e+08	6.55868e+08
5-(2-Carboxyethyl)-2-hydroxyphenyl beta-D-glucopyranosiduronic acid	C15 H18 O10	358.09	357.082	177.533	58.1699	4.06	6.32286e+06	5.87496e+06	4.49818e+06	2.47473e+06	4.14979e+06	2.22289e+06	1.41431e+06	1.83557e+06	1.16186e+06	1.08314e+06	1.15715e+06	1.63688e+06	2.63606e+06	1.6472e+06	1.65358e+06	5.68324e+06	2.19335e+06	4.62506e+06
5-(3'-carboxy-3'-oxopropyl) -4,6-dihydroxypicolinate	C10 H9 N O7	255.038	254.03	126.007	40.9946	1.405	3.44712e+08	3.28303e+08	2.83639e+08	1.57683e+08	2.15368e+08	1.35491e+08	1.19775e+08	1.18148e+08	1.0071e+08	1.68691e+08	2.26323e+08	2.19346e+08	3.29828e+08	2.85973e+08	2.88393e+08	4.83654e+08	3.08121e+08	4.00427e+08
5-[(E)-2-Carboxyvinyl]-2-hydroxyphenyl beta-D-glucopyranosiduronic acid	C15 H16 O10	356.075	355.067	176.526	57.834	3.939	9.30271e+07	1.18512e+08	1.10686e+08	4.01025e+07	6.46284e+07	3.91378e+07	1.89858e+07	2.7e+07	1.72026e+07	3.56009e+07	4.17523e+07	2.43335e+07	1.71391e+06	1.0081e+07	3.9901e+07	1.58158e+08	3.25977e+07	3.09604e+07
5-Hexyl-2-oxotetrahydro-3-furancarboxylic acid	C11 H18 O4	214.121	213.113	105.549	34.1751	9.159	2.09888e+07	2.17578e+07	2.25537e+07	1.06459e+07	1.53506e+07	9.88705e+06	7.75503e+06	4.51462e+06	3.48533e+06	2.06597e+07	2.07033e+07	1.21355e+07	7.17481e+06	6.00275e+06	7.41785e+06	1.73416e+07	9.85983e+06	1.3949e+07
5-hydroxy-2_4-dioxopentanoate	C5 H6 O5	146.022	145.014	71.4991	22.8252	1.1	6.5458e+09	7.14607e+09	6.68873e+09	9.37881e+09	1.11671e+10	7.95415e+09	1.25181e+10	7.13083e+09	7.55544e+09	6.28987e+09	7.37801e+09	3.98577e+09	3.43136e+09	3.58263e+09	4.69356e+09	6.88049e+09	4.28025e+09	3.31206e+09
5-Hydroxy-6-methoxyindoleglucuronide	C15 H17 N O8	339.096	338.088	168.036	55.0042	4.612	3.98395e+07	4.39713e+07	2.51362e+07	3.13654e+06	3.98568e+06	2.73514e+06	2.14292e+06	2.85829e+06	2.26734e+06	1.88472e+06	2.25822e+06	2.79558e+06	5.48157e+06	5.35236e+06	5.8231e+06	2.54183e+07	1.34792e+07	1.74853e+07
5-Hydroxy-N-formylkynurenine	C11 H12 N2 O5	252.075	251.067	124.526	40.5007	1.923	5.98293e+06	7.10473e+06	58667.2	1.01733e+06	1.91799e+06	1.43781e+06	36899.7	835666	23033.2	1.12959e+06	1.52805e+06	2.83214e+06	2.71729e+06	931729	815735	6.95154e+06	1.58765e+06	4.14649e+06
5-Hydroxyconiferaldehyde	C10 H10 O4	194.058	193.05	95.5173	30.8313	4.112	5.60453e+07	5.14949e+07	4.03018e+07	1.74338e+07	3.87927e+07	1.51446e+07	1.02262e+07	2.61088e+07	1.28862e+07	3.82938e+07	4.16758e+07	5.14695e+07	3.26563e+07	2.55709e+07	2.80826e+07	9.62247e+07	3.9408e+07	4.92762e+07
5-Hydroxyisourate	C5 H4 N4 O4	184.023	183.016	90.5	29.1588	1.414	4.63593e+06	84115.1	69130.6	50586.4	31369	43417.6	22878	175742	18515.3	65302.5	111020	2.26359e+06	2.83743e+06	14585.9	89753.8	151684	126437	8.75138e+06
5-O-Caffeoylshikimicacid	C16 H16 O8	336.085	335.077	166.531	54.5024	3.485	2.47226e+08	2.66877e+08	2.54992e+08	2.34231e+08	2.32209e+08	2.39947e+08	4.47309e+08	2.05027e+08	2.18336e+08	1.69638e+08	2.83796e+08	1.95743e+08	1.91119e+08	2.04625e+08	1.86205e+08	2.13639e+08	2.1201e+08	2.1792e+08
5-O-methyl embelin	C18 H28 O4	308.199	307.191	152.588	49.8547	11.037	1.19283e+08	1.18558e+08	1.23164e+08	6.5293e+07	7.78132e+07	5.45704e+07	8.9025e+07	5.46612e+07	4.42256e+07	1.50725e+08	1.51119e+08	1.06368e+08	4.70841e+07	3.69451e+07	4.19488e+07	9.98775e+07	4.93681e+07	8.93331e+07
5-O-Methylvisamminol	C16 H18 O5	290.117	289.109	143.547	46.841	4.048	89714.1	279860	187148	793124	3.03953e+06	322220	121353	358858	51995	117129	318606	691983	1.97588e+06	1.06493e+06	65898.6	91463.4	877515	259979
5,5',7,7'-Tetrahydroxy-2-(4-hydroxyphenyl)-2,3-dihydro-4H,4'H-3,8'-bichromene-4,4'-dione	C24 H16 O9	448.08	447.072	222.528	73.1682	8.448	6.03248e+06	5.78147e+06	6.06236e+06	2.77356e+06	3.15839e+06	2.63931e+06	2.93498e+06	2.30272e+06	1.87124e+06	1.26203e+07	1.19484e+07	9.76734e+06	7.0141e+06	6.80648e+06	7.40944e+06	6.62792e+06	5.76287e+06	6.93265e+06
5'-Dehydroinosine	C10 H10 N4 O5	266.064	265.056	131.52	42.8322	1.413	5.24441e+06	159211	63982	67202.5	138455	75344.7	43632.4	1.57784e+06	47632.3	142278	43469.6	3.34514e+06	263498	52346.1	39001.6	69735.6	102969	3.96852e+06
5'-O-Carboxyinosine	C11 H12 N4 O7	312.069	311.062	154.523	50.4998	0.998	6.37376e+06	1.25795e+07	8.50045e+06	7.15282e+06	7.82265e+06	7.50421e+06	6.08394e+06	5.75683e+06	7.09989e+06	1.01914e+07	1.18226e+07	7.36207e+06	7.99169e+06	1.30003e+07	1.10434e+07	8.22215e+06	1.04217e+07	6.86949e+06
5D-5-O-Methyl-2_3_5/4_6-pentahydroxycyclohexanone	C7 H12 O6	192.064	191.056	94.5201	30.4988	0.937	4.21148e+08	4.66888e+08	2.22824e+08	5.47866e+08	7.3059e+08	5.31131e+08	6.07573e+08	3.97098e+08	3.69269e+08	3.13631e+08	3.23168e+08	1.96649e+08	2.14732e+08	3.02345e+08	2.51093e+08	4.69933e+08	2.83371e+08	2.09619e+08
5H,6H-6,13a,5a,14-[1,2,3,4]Butanetetraylcycloocta[1,2-b:5,6-b']dinaphthalene-5,8,13,16(14H)-tetrone, 1,4,7,9,12,15,17,20-octahydroxy-3,11-dimethyl-	C30 H22 O12	574.112	573.104	285.544	94.1735	6.15	1.54852e+08	1.50897e+08	1.50536e+08	1.54373e+08	9.17824e+07	1.37371e+08	1.35572e+08	1.14705e+08	9.8208e+07	1.76552e+08	2.13088e+08	1.67495e+08	1.30881e+08	1.20102e+08	1.35793e+08	1.58959e+08	1.14072e+08	1.47136e+08
6_7-Dimethyl-8-(1-D-ribityl)lumazine	C13 H18 N4 O6	326.121	325.114	161.549	52.8418	1.469	2.29143e+07	1.13126e+07	9.59681e+06	4.18233e+06	6.61145e+06	4.05461e+06	2.71336e+06	7.11163e+06	2.357e+06	2.35651e+06	2.8063e+06	7.53324e+06	1.15241e+07	4.15726e+06	4.24958e+06	7.52979e+06	3.74935e+06	1.57647e+07
6-[(1R,2S)-1,2-Dihydroxypropyl]-3,4-dihydro-2,4-pteridinediol	C9 H12 N4 O4	240.085	239.077	118.531	38.5024	1.138	1.76355e+08	2.6088e+07	1.67137e+08	1.51929e+08	1.22087e+08	6.11227e+07	1.14373e+08	7.46013e+07	7.90527e+07	2.67732e+08	2.76684e+08	1.60558e+07	8.69099e+07	3.84365e+07	1.46075e+08	1.69165e+08	1.43814e+08	9.9175e+07
6-Acetamido-3-aminohexanoate	C8 H16 N2 O3	188.116	187.109	92.5465	29.841	2.371	6.3949e+06	6.34306e+06	4.80475e+06	3.69469e+06	5.94332e+06	3.43111e+06	3.71924e+06	4.42118e+06	1.16778e+06	6.88753e+06	7.39411e+06	8.04172e+06	3.37354e+06	817953	1.08751e+06	6.44284e+06	5.93296e+06	4.07659e+06
6-Acetyl-D-glucose	C8 H14 O7	222.074	221.066	109.525	35.5006	0.96	4.63254e+07	4.86818e+07	5.72461e+07	4.25428e+07	4.09408e+07	4.81682e+07	4.01883e+07	3.68746e+07	3.82369e+07	5.4586e+07	6.40958e+07	4.71756e+07	4.62512e+07	6.59335e+07	7.14249e+07	4.61994e+07	4.83896e+07	3.5867e+07
6-DeoxyerythronolideB	C21 H38 O6	386.267	385.259	191.622	62.8661	11.122	1.41822e+08	1.43175e+08	1.40838e+08	8.8056e+07	1.27417e+08	8.08886e+07	1.22085e+08	6.46419e+07	5.51877e+07	1.70997e+08	1.6893e+08	9.77089e+07	4.43713e+07	4.02541e+07	4.73452e+07	1.2476e+08	5.61041e+07	1.12436e+08
6-Hydroxy-5-methyl-4,11-dioxoundecanoic acid	C12 H20 O5	244.131	243.123	120.554	39.1768	6.73	4.72259e+07	4.87225e+07	4.90711e+07	3.07946e+07	3.56535e+07	2.99902e+07	2.00805e+07	1.58041e+07	1.29141e+07	5.13609e+07	5.25965e+07	3.50339e+07	1.81051e+07	1.56766e+07	1.91072e+07	3.83919e+07	2.60562e+07	3.06793e+07
6-Hydroxy-7-oxo-1,2,3a,12c-tetrahydro-7H-furo[3',2':4,5]furo[2,3-c]xanthen-8-yl hexopyranosiduronic acid	C23 H20 O12	488.095	487.087	242.536	79.8374	8.724	1.21198e+08	1.10131e+08	1.55654e+07	9.90089e+07	220926	3.97615e+07	3.12563e+06	4.08607e+07	7.17866e+07	1.13324e+07	1.45661e+08	1.23753e+08	3.17343e+08	1.41467e+07	1.27089e+08	1.67244e+08	4.48858e+07	8.19699e+06
6-O-(beta-D-Xylopyranosyl)-beta-D-glucopyranose	C11 H20 O10	312.106	311.098	154.541	50.5059	0.996	1.39027e+07	1.18703e+07	1.34705e+07	1.16495e+07	1.40433e+07	1.18e+07	1.26224e+07	1.08096e+07	1.07663e+07	6.94381e+06	6.6478e+06	4.91932e+06	9.8782e+06	9.27398e+06	1.01953e+07	1.09279e+07	9.13596e+06	8.14839e+06
6beta-hydroxygeniposide	C17 H24 O11	404.132	403.124	200.554	65.8436	2.02	5.19462e+08	4.09514e+08	3.31334e+08	5.10766e+08	7.63785e+08	4.18257e+08	2.08101e+08	3.26894e+08	1.64294e+08	1.35909e+08	1.85005e+08	2.46603e+08	2.8238e+08	1.96504e+08	2.41281e+08	5.72296e+08	2.16788e+08	2.89135e+08
7_8-Dihydroxycoumarin	C9 H6 O4	178.027	177.019	87.5017	28.1594	3.086	3.72987e+08	3.75147e+08	1.6992e+08	2.11949e+08	3.0085e+08	1.51925e+08	1.03032e+08	6.64146e+07	4.5535e+07	2.00182e+08	2.5092e+08	1.20823e+08	6.4261e+07	6.70826e+07	2.09885e+08	4.74293e+08	1.42443e+08	3.83562e+08
7_8-Dihydroxykynurenate	C10 H7 N O5	221.033	220.025	109.005	35.327	4.704	4.11882e+07	3.92873e+07	3.37984e+07	7.27521e+06	1.07281e+07	7.55835e+06	4.74043e+06	6.73307e+06	6.22289e+06	8.61119e+06	1.23888e+07	1.36558e+07	1.10964e+07	1.14792e+07	1.50109e+07	2.36e+07	1.15369e+07	1.94868e+07
7-Hydroxy-2'_4'_5'-trimethoxyisoflavone	C18 H16 O6	328.095	327.087	162.536	53.1707	9.413	8.04361e+06	8.57012e+06	7.95928e+06	78904	147267	78719.3	96955.8	45277.6	13148.3	113484	126434	69308.8	79078.7	46380.7	72879.7	625360	321456	515159
7-Hydroxy-6-methyl-8-ribityllumazine	C12 H16 N4 O7	328.1	327.093	162.539	53.1717	0.987	1.13713e+07	1.14965e+07	1.14546e+07	6.40058e+06	9.26859e+06	4.70616e+06	8.38575e+06	5.46047e+06	5.84186e+06	9.09085e+06	8.63316e+06	6.74547e+06	8.61573e+06	8.04576e+06	8.31818e+06	1.07309e+07	7.35629e+06	8.10751e+06
7-O-Methylluteone	C21 H20 O6	368.126	367.118	182.551	59.8426	12.531	1.71598e+06	1.47647e+06	1.61955e+06	1.62709e+06	1.93228e+06	1.39611e+06	9.95913e+06	6.08387e+06	4.82336e+06	8.28739e+07	7.80556e+07	4.53593e+07	1.02072e+07	1.09446e+07	1.11839e+07	4.74232e+07	2.1621e+07	4.11564e+07
7,15-Dihydroxy-8-oxo-12,13-epoxytrichothec-9-en-3-yl hexopyranoside	C21 H30 O11	458.179	457.171	227.578	74.8514	6.032	4.84307e+07	8.00685e+07	7.96723e+07	7.04374e+06	8.21304e+06	5.24153e+06	8.07496e+06	1.01141e+07	6.92522e+06	9.76867e+06	2.11198e+07	1.20405e+07	2.08336e+07	2.07257e+07	2.06394e+07	3.22559e+07	3.57322e+07	3.11259e+07
8-Amino-7-oxononanoate	C9 H17 N O3	187.121	186.113	92.0488	29.6751	4.545	1.44989e+07	9.73576e+06	1.29457e+07	6.379e+06	6.23906e+06	6.44044e+06	7.071e+06	1.03439e+07	9.30325e+06	3.31567e+06	7.46682e+06	7.15755e+06	1.68031e+07	2.15884e+07	1.68379e+07	5.79462e+06	1.07127e+07	8.87693e+06
8,12-Dihydroxy-2,2',2',6,9,13-hexamethyl-16-methylene-6'H,11H-spiro[10,14-dioxatetracyclo[7.6.1.0~1,12~.0~2,7~]hexadec-6-ene-5,3'-pyran]-6',11,15-trione	C25 H30 O8	458.195	457.187	227.586	74.854	9.359	275709	253955	189345	163446	235994	210518	384812	182173	192729	1.52121e+07	1.6147e+07	9.18182e+06	329992	314587	355557	511885	236180	399913
8,8a-Deoxyoleandolide	C20 H36 O6	372.251	371.243	184.614	60.5301	11.707	4.2362e+07	3.90358e+07	3.80124e+07	2.82972e+07	3.16626e+07	2.56014e+07	2.67417e+07	1.58098e+07	1.69454e+07	3.98634e+07	4.29249e+07	2.59716e+07	1.5553e+07	1.50815e+07	1.98333e+07	3.34419e+07	2.11469e+07	3.85318e+07
8'-Hydroxyabscisate	C15 H20 O5	280.131	279.123	138.554	45.1768	5.874	5.84141e+06	5.92438e+06	6.10211e+06	3.92689e+06	5.01647e+06	3.88498e+06	1.01563e+07	4.71241e+06	3.99355e+06	7.29552e+06	5.07001e+06	3.51384e+06	3.02051e+06	2.99418e+06	3.28216e+06	5.46714e+06	3.50764e+06	5.21833e+06
9_12-Dioxododecanoicacid	C12 H20 O4	228.136	227.128	112.556	36.511	4.889	1.69051e+07	1.66148e+07	2.87166e+07	7.40918e+07	2.9535e+07	7.53928e+07	1.30072e+08	1.2253e+08	1.20667e+08	9.77823e+07	1.03454e+08	7.62223e+07	2.89672e+07	3.37538e+07	3.22107e+07	2.20604e+07	4.8099e+07	5.16623e+07
9-Oxononanoicacid	C9 H16 O3	172.11	171.102	84.5434	27.1733	10.673	7.15106e+06	6.43462e+06	7.16039e+06	4.68595e+06	6.69671e+06	5.17118e+06	4.35726e+06	2.26138e+06	1.60979e+06	8.86813e+06	1.00598e+07	5.86418e+06	2.07287e+06	1.80019e+06	1.93047e+06	5.6663e+06	2.64792e+06	5.11522e+06
Acetylenedicarboxylate	C4 H2 O4	113.996	112.988	55.4861	17.4875	3.808	1.79085e+07	1.70631e+07	1.36037e+07	1.17118e+07	1.03983e+07	9.86519e+06	8.06744e+06	9.27915e+06	7.12196e+06	1.34542e+07	1.62125e+07	1.67903e+07	1.80246e+07	1.57074e+07	2.29208e+07	3.90508e+07	2.0591e+07	2.10491e+07
Adenine	C5 H5 N5	135.055	134.047	66.0157	20.9974	0.982	4.7309e+07	6.07655e+07	6.50898e+07	3.15058e+07	5.0231e+07	3.58385e+07	4.98236e+07	2.91265e+07	2.44299e+07	3.33711e+07	3.26039e+07	1.60897e+07	1.51789e+07	9.63747e+06	1.60216e+07	4.96019e+07	2.16954e+07	1.59751e+07
Adenosine	C10 H13 N5 O4	267.097	266.089	132.037	43.0044	1.535	1.56679e+08	7.84613e+07	6.62506e+07	3.8368e+07	5.58732e+07	1.44303e+07	2.28024e+07	6.39518e+07	1.25496e+07	5.50769e+07	6.71496e+07	1.30869e+08	6.22513e+07	2.77084e+07	2.48888e+07	2.92327e+07	2.60774e+07	1.06058e+08
Adenosine2'-phosphate	C10 H14 N5 O7 P	347.063	346.055	172.02	56.3321	1.42	3.37805e+06	348801	355217	277015	427440	150028	157958	320236	108142	151453	199451	1.37353e+06	80320.6	223066	36704.9	524478	167429	1.50877e+06
Adlerol	C18 H22 O6	334.142	333.134	165.559	54.1786	9.792	6.82611e+06	7.03172e+06	6.60481e+06	451273	513512	370765	2.3907e+06	1.14178e+06	856852	3.70034e+06	3.81522e+06	1.61524e+06	4.73179e+06	3.90398e+06	4.74129e+06	8.89257e+06	3.63178e+06	7.72562e+06
Aesculin(Esculin)	C15 H16 O9	340.079	339.072	168.528	55.1681	5.727	3.78461e+06	3.76806e+06	3.96357e+06	5.50923e+06	6.89612e+06	5.17882e+06	2.37232e+06	3.698e+06	3.36805e+06	137079	258363	692476	946461	819672	919094	2.24517e+06	1.876e+06	1.69368e+06
aflatoxinB2	C17 H14 O6	314.079	313.072	155.528	50.8348	11.544	9.3027e+06	7.23792e+06	1.07264e+07	484155	1.0201e+06	666525	377446	288463	259115	1.50146e+06	1.48539e+06	776457	320598	314077	198331	1.3287e+06	596802	1.56398e+06
AflatoxinG	C17 H12 O7	328.058	327.05	162.517	53.1646	2.543	4.51004e+06	3.14097e+06	3.51324e+06	4.11124e+07	1.27676e+07	1.33713e+07	3.07722e+06	3.3297e+06	3.02096e+06	2.14999e+06	2.81637e+06	2.87069e+06	3.14516e+06	2.06305e+06	3.82959e+06	5.75573e+06	1.78029e+06	6.65324e+06
Ala-Tyr(Alanyltyrosine)	C12 H16 N2 O4	252.111	251.103	124.544	40.5068	2.652	1.28231e+07	1.3542e+07	7.42831e+06	6.72936e+06	4.90841e+06	5.63202e+06	3.15765e+06	6.94419e+06	3.14596e+06	5.01513e+06	5.8414e+06	7.1052e+06	3.82418e+06	1.86969e+06	3.49489e+06	1.1206e+07	3.00944e+06	5.35214e+06
allylcysteine	C6 H11 N O2 S	161.051	160.044	79.014	25.3302	2.19	6.17634e+06	4.47389e+06	4.20142e+06	6.09872e+06	8.18499e+06	6.00844e+06	5.53597e+06	8.45311e+06	5.54989e+06	4.77776e+06	5.18631e+06	7.74737e+06	3.91621e+06	1.84386e+06	2.43125e+06	5.53289e+06	2.88368e+06	6.51852e+06
Aloesin	C19 H22 O9	394.127	393.119	195.552	64.176	2.954	2.89171e+08	3.01294e+08	3.45514e+08	9.35636e+07	1.03373e+08	9.07836e+07	1.95882e+08	2.42586e+08	1.21483e+08	1.51644e+08	9.78543e+07	1.32367e+08	3.06882e+08	6.3547e+08	5.05554e+08	2.52973e+08	3.39586e+08	7.42862e+08
alpha-L-Arabinose	C5 H10 O5	150.053	149.045	73.5146	23.497	0.899	2.85175e+09	2.8797e+09	2.75683e+09	1.81806e+09	1.70635e+09	1.90766e+09	1.52955e+09	1.84403e+09	2.02437e+09	4.95735e+09	5.1042e+09	5.99599e+09	4.17626e+09	3.36942e+09	4.15623e+09	3.72237e+09	4.8808e+09	1.90251e+09
AminoDHQ	C7 H11 N O5	189.064	188.056	93.0204	29.9989	1.1	1.79793e+07	2.75117e+07	1.93628e+07	1.08526e+07	1.77867e+07	1.03789e+07	1.5953e+07	9.48252e+06	1.26021e+07	1.67274e+07	1.77559e+07	1.43033e+07	9.13199e+06	8.62964e+06	8.46664e+06	2.48182e+07	1.54641e+07	1.87662e+07
Arbutin;Arbutoside	C12 H16 O7	272.09	271.082	134.533	43.8365	1.566	2.23685e+08	1.64408e+08	1.4258e+08	1.17754e+08	1.67013e+08	1.04905e+08	5.39224e+07	7.87325e+07	4.32133e+07	8.31701e+07	9.72141e+07	1.31289e+08	8.67596e+07	5.42458e+07	5.65363e+07	1.6418e+08	8.47842e+07	2.02247e+08
ARTOCARPIN	C26 H28 O6	436.189	435.181	216.583	71.1864	15.043	670998	697647	538023	9.07235e+06	1.20741e+07	8.97744e+06	8.52036e+06	4.86467e+06	4.15204e+06	2.63293e+06	3.59959e+06	1.94839e+06	869297	1.73883e+06	839665	3.43546e+06	2.18999e+06	3.77324e+06
asp-leu	C10 H18 N2 O5	246.122	245.114	121.549	39.5085	2.007	1.01485e+07	1.71586e+07	1.08614e+07	4.23415e+06	5.36393e+06	3.38658e+06	2.34456e+06	4.09304e+06	1.97093e+06	6.20395e+06	4.71508e+06	6.94748e+06	6.54544e+06	3.77716e+06	4.08256e+06	1.52571e+07	4.99968e+06	7.2065e+06
Aspartic acid, N-salicyloyl-	C11 H11 N O6	253.059	252.051	125.018	40.6647	4.798	5.16195e+08	5.44271e+08	4.0702e+08	1.54849e+08	2.13994e+08	1.47954e+08	1.47243e+08	1.67935e+08	1.32685e+08	5.52852e+07	6.53499e+07	7.48544e+07	1.19178e+08	1.04902e+08	1.24801e+08	1.91435e+08	9.76885e+07	1.68281e+08
ATEE	C13 H17 N O4	251.116	250.108	124.046	40.3409	2.854	5.11374e+06	5.47836e+06	4.88546e+06	2.55184e+06	2.43251e+06	2.63431e+06	2.17883e+06	3.02035e+06	1.95027e+06	1.48987e+07	1.64899e+07	2.15067e+07	4.50431e+06	4.97647e+06	4.34485e+06	1.37992e+07	1.18358e+07	1.57161e+07
Aucubin	C15 H22 O9	346.126	345.119	171.551	56.176	2.982	1.28927e+08	1.15753e+08	6.39303e+07	3.61019e+07	6.43729e+07	3.09048e+07	4.10251e+07	7.44906e+07	3.69662e+07	7.6864e+07	8.58861e+07	1.38744e+08	5.34565e+07	3.15116e+07	3.53787e+07	9.23677e+07	6.06663e+07	1.01082e+08
Aurasperone B	C32 H30 O12	606.175	605.167	301.576	99.5175	7.112	3.93791e+06	3.70585e+06	3.8842e+06	4.22499e+06	5.01846e+06	4.23774e+06	6.61742e+06	4.33177e+06	4.40436e+06	1.40834e+06	1.51495e+06	1.00794e+06	1.22478e+06	1.06564e+06	1.21031e+06	2.46684e+06	1.98625e+06	2.88682e+06
Aureusidin6-O-glucoside	C21 H20 O11	448.101	447.093	222.539	73.1717	6.305	1.81123e+07	1.92253e+07	1.86151e+07	8.919e+06	9.72944e+06	8.7775e+06	1.1233e+07	9.55856e+06	8.37431e+06	1.0561e+07	1.15533e+07	9.83207e+06	5.73086e+06	4.8595e+06	5.19293e+06	9.67234e+06	8.97829e+06	9.10336e+06
Avenein	C14 H18 O8	314.1	313.092	155.538	50.8383	2.819	2.98947e+08	3.22108e+08	2.59836e+08	1.69134e+08	2.05308e+08	1.6599e+08	7.02632e+07	9.13013e+07	7.8728e+07	5.11394e+07	5.44561e+07	6.66863e+07	1.18472e+08	1.24844e+08	1.15732e+08	1.69165e+08	1.03963e+08	1.89127e+08
Azelaicacid	C9 H16 O4	188.105	187.097	92.5408	29.8391	6.531	3.761e+08	3.98623e+08	4.21783e+08	1.82188e+08	2.40838e+08	1.79557e+08	2.93961e+08	1.33905e+08	1.18802e+08	3.40797e+08	3.31428e+08	2.16155e+08	1.27575e+08	1.20711e+08	1.4385e+08	2.97285e+08	2.04035e+08	2.47007e+08
Baicalin;7-D-Glucuronicacid-5_6-dihydroxyflavone	C21 H18 O11	446.085	445.077	221.531	72.8357	7.722	9.43909e+07	2.05834e+07	1.72615e+06	3.18618e+07	5.70727e+07	2.54314e+07	2.6729e+07	1.48041e+07	2.70026e+07	2.93173e+07	234887	3.39386e+07	2.9578e+07	3.14261e+07	3.23701e+07	8.16135e+07	3.35322e+07	4.71223e+07
Benzoylglucuronide(Benzoicacid)	C13 H14 O8	298.069	297.061	147.523	48.1664	3.483	2.06382e+07	1.1044e+07	8.47779e+06	1.02766e+07	1.70825e+07	1.09743e+07	2.26298e+06	7.26971e+06	5.99454e+06	1.81596e+06	3.17916e+06	7.77734e+06	5.60327e+06	7.84777e+06	1.18352e+07	3.28811e+07	1.26184e+07	1.69995e+07
Benzyl butyl phthalate	C19 H20 O4	312.136	311.128	154.556	50.511	11.178	2.10442e+08	2.3706e+08	2.18239e+08	4.29889e+07	4.65517e+07	4.14175e+07	2.9694e+07	1.93514e+07	1.28695e+07	5.46508e+08	4.96627e+08	3.33686e+08	9.54777e+07	7.53178e+07	1.2554e+08	2.40603e+08	1.56788e+08	2.38319e+08
Beta-Alanine	C3 H7 N O2	89.048	88.0402	43.0123	13.3296	0.879	6.82614e+06	6.41346e+06	6.66533e+06	4.66522e+06	4.59936e+06	5.23886e+06	4.67431e+06	6.35252e+06	5.80657e+06	4.21151e+06	4.54407e+06	5.43218e+06	1.08015e+07	1.14938e+07	8.12296e+06	6.23674e+06	8.1454e+06	6.41555e+06
beta-Aspartylaspartic acid	C8 H12 N2 O7	248.064	247.057	122.52	39.8323	1.002	5.65293e+06	9.70732e+06	8.45514e+06	6.69045e+06	7.83629e+06	6.51908e+06	7.31869e+06	6.43174e+06	7.74277e+06	5.48957e+06	5.25794e+06	4.99761e+06	5.28806e+06	5.61028e+06	6.02422e+06	7.86572e+06	6.91528e+06	6.1858e+06
beta-D-Fructofuranosyl 4-O-isobutyryl-alpha-D-glucopyranoside	C16 H28 O12	412.158	411.15	204.567	67.1813	1.124	3.70025e+07	3.04637e+07	3.00752e+07	2.76331e+06	3.31145e+06	2.70386e+06	5.60992e+06	4.10855e+06	4.04503e+06	1.24843e+07	1.43196e+07	1.13022e+07	2.13904e+07	1.94565e+07	2.22036e+07	4.83824e+07	1.59659e+07	3.57326e+07
beta-Glycerophosphoricacid	C3 H9 O6 P	172.014	171.006	84.4952	27.1572	1.018	3.86325e+06	4.47262e+06	3.80884e+06	3.05673e+06	2.06876e+06	2.47602e+06	2.26353e+06	4.80054e+06	4.21135e+06	3.04073e+06	3.6033e+06	5.06838e+06	8.03148e+06	1.05325e+07	9.52902e+06	3.2519e+06	7.00365e+06	5.19557e+06
Betanidin	C18 H16 N2 O8	388.091	387.083	192.534	63.1701	2.591	2.69004e+07	2.05409e+07	1.53776e+07	1.32978e+07	1.77793e+07	1.18179e+07	5.38649e+06	6.9814e+06	4.77974e+06	5.76467e+06	6.75151e+06	1.18822e+07	1.71247e+07	1.16618e+07	1.28423e+07	2.8596e+07	1.00112e+07	2.56854e+07
Biacetyl	C4 H6 O2	86.0372	85.0294	41.5069	12.8278	0.936	3.23927e+07	5.62942e+07	5.09484e+07	1.91943e+07	8.24986e+07	2.17465e+07	6.20384e+07	2.00922e+07	2.82196e+07	3.0859e+07	3.59154e+07	2.24799e+07	1.32665e+07	1.7949e+07	1.62751e+07	2.94126e+07	2.57692e+07	1.2868e+07
Bis-D-fructose2'_1:2_1'-dianhydride	C12 H20 O10	324.106	323.098	160.541	52.5059	1.496	3.15952e+07	1.46436e+07	9.27644e+06	4.6699e+06	6.51881e+06	2.88451e+06	1.43362e+06	1.47183e+07	2.4269e+06	2.44761e+06	2.31873e+06	1.78964e+07	1.42111e+07	3.91946e+06	4.3343e+06	441163	4.041e+06	2.42831e+07
Bracteatin6-O-glucoside	C21 H20 O12	464.096	463.088	230.536	75.8375	2.801	4.64089e+07	3.6839e+07	4.78876e+07	6.82661e+07	9.21727e+07	8.4783e+07	3.24694e+07	3.69994e+07	3.01398e+07	2.5636e+07	2.6758e+07	2.81016e+07	3.3217e+07	2.2396e+07	2.23218e+07	5.87148e+07	2.62567e+07	5.83899e+07
Brassylic acid	C13 H24 O4	244.168	243.16	120.572	39.1828	11.114	5.24415e+06	5.19436e+06	5.55997e+06	3.64739e+06	4.34688e+06	3.36701e+06	5.83328e+06	3.52993e+06	3.24459e+06	4.46975e+06	4.34844e+06	3.00883e+06	2.93598e+06	2.63723e+06	3.18647e+06	4.88695e+06	3.24183e+06	3.89482e+06
Butopyronoxyl	C12 H18 O4	226.121	225.113	111.549	36.175	4.553	2.31073e+08	2.21583e+08	2.15259e+08	1.94708e+08	2.32087e+08	1.30335e+08	3.41166e+08	2.57693e+08	1.56993e+08	3.39957e+08	3.46292e+08	2.60215e+08	1.16412e+08	1.14854e+08	1.15843e+08	2.4009e+08	1.72471e+08	2.23591e+08
butyrin	C15 H26 O6	302.173	301.165	149.575	48.8504	9.343	6.36057e+06	8.79163e+06	8.37072e+06	2.24269e+06	4.23138e+06	2.87424e+06	2.14532e+06	1.18351e+06	1.04809e+06	1.87198e+06	2.00626e+06	1.03422e+06	2.11614e+06	2.18604e+06	3.06871e+06	5.05444e+06	2.67557e+06	5.71618e+06
Caffeic acid 3-glucoside	C15 H18 O9	342.095	341.087	169.536	55.5041	3.03	8.66868e+07	5.9156e+07	7.95966e+07	4.42311e+07	5.3882e+07	1.95636e+07	8.74696e+06	1.93757e+07	3.62023e+07	2.84533e+07	4.04501e+07	6.77521e+07	2.09775e+07	3.22281e+07	2.4142e+07	4.90422e+07	5.88167e+07	5.56097e+07
Caftaric acid	C13 H12 O9	312.048	311.04	154.512	50.4962	3.148	5.20601e+08	4.88962e+08	4.21908e+08	4.84681e+08	4.08909e+08	4.68867e+08	2.01307e+08	3.35547e+08	2.25188e+08	6.28937e+08	7.7182e+08	9.48204e+08	6.40863e+08	4.50213e+08	5.92321e+08	1.338e+09	6.0291e+08	9.14005e+08
Camostat	C20 H22 N4 O5	398.157	397.15	197.567	64.8478	3.54	7.49937e+07	5.96699e+07	4.90253e+07	1.72418e+07	2.19274e+07	1.95459e+07	1.17542e+07	3.44295e+07	2.28395e+07	1.21772e+07	1.35495e+07	3.5101e+07	9.159e+07	7.53062e+07	6.72765e+07	1.20345e+08	7.18056e+07	1.18381e+08
carglumic acid	C6 H10 N2 O5	190.059	189.051	93.5179	30.1648	0.874	1.4301e+06	1.42316e+06	1.79432e+06	1.90669e+06	1.46628e+06	1.57122e+06	1.2886e+06	1.98276e+06	1.92445e+06	645876	932208	2.2641e+06	3.4911e+06	2.37732e+06	1.82768e+06	1.75193e+06	1.95846e+06	1.16002e+06
Catechin	C15 H14 O6	290.079	289.071	143.528	46.8347	3.504	9.64962e+09	9.72227e+09	9.62988e+09	9.72996e+09	1.01013e+10	9.95258e+09	5.85564e+09	7.1641e+09	7.071e+09	4.76102e+09	5.48858e+09	7.42852e+09	7.32583e+09	7.63171e+09	7.74155e+09	8.84367e+09	8.02484e+09	9.01852e+09
Catechingallate	C22 H18 O10	442.09	441.082	219.533	72.1699	8.551	4.75276e+09	5.40194e+09	5.5471e+09	1.98938e+09	2.58973e+09	1.58418e+09	1.99616e+09	1.71635e+09	1.09715e+09	3.77382e+09	4.6353e+09	2.49453e+09	2.2951e+09	6.88165e+08	2.43938e+09	5.79138e+09	3.07141e+09	4.26135e+09
Catechol;1_2-Dihydroxybenzene	C6 H6 O2	110.037	109.029	53.5069	16.8278	2.657	3.84259e+07	1.85507e+07	2.29372e+07	2.82523e+07	1.19228e+07	2.83651e+07	1.37745e+07	1.66534e+07	1.42775e+07	2.27967e+07	2.331e+07	2.85399e+07	2.16925e+07	2.51477e+07	2.22233e+07	3.32142e+07	1.92019e+07	1.00279e+07
Chaparrin	C20 H28 O7	380.184	379.176	188.58	61.8522	3.912	7.00779e+06	8.235e+06	6.99198e+06	3.49615e+06	4.2362e+06	3.56352e+06	2.2972e+06	6.37577e+06	5.78305e+06	2.66102e+06	3.25904e+06	5.18419e+06	4.92834e+06	5.50677e+06	5.85175e+06	5.37984e+06	4.69135e+06	5.11655e+06
Chicoricacid	C22 H18 O12	474.08	473.072	235.528	77.5015	7.216	1.06361e+09	1.50257e+09	1.21681e+09	2.1868e+08	4.22973e+08	2.52166e+08	1.7504e+08	2.18633e+08	1.0859e+08	1.35689e+09	1.47306e+09	1.29243e+09	4.75244e+08	5.4467e+08	6.3787e+08	9.20749e+08	4.34502e+08	1.01333e+09
cinchonain Ia	C24 H20 O9	452.111	451.103	224.544	73.8401	6.221	1.3366e+08	1.32506e+08	1.33167e+08	3.37334e+07	3.85117e+07	3.28056e+07	4.35841e+07	3.17549e+07	2.88891e+07	1.29188e+08	1.32827e+08	1.09899e+08	9.40665e+07	9.14135e+07	9.61624e+07	1.17382e+08	8.19319e+07	1.19151e+08
cinnamtannin A2	C60 H50 O24	1154.27	1153.26	575.624	190.867	3.059	2.49246e+07	2.65406e+07	1.84088e+07	5.34581e+06	3.21317e+07	2.18449e+07	1.4667e+07	1.82065e+07	2.73894e+07	3.97204e+07	7.91619e+07	4.28726e+07	1.67832e+07	1.56814e+07	1.29741e+07	2.25724e+07	5.72367e+07	2.44686e+07
Cinnamtannin A3	C75 H62 O30	1442.33	1441.32	719.653	238.877	3.716	3.06567e+07	2.17843e+07	2.41977e+07	2.64336e+07	2.73097e+07	1.61532e+07	9.19544e+06	2.51448e+07	1.73133e+07	1.06421e+07	3.00269e+07	5.06772e+07	3.10166e+07	3.37694e+07	1.58108e+07	1.81895e+07	2.31681e+07	3.47385e+07
Cinnamtannin B2	C60 H48 O24	1152.25	1151.25	574.616	190.531	4.969	1.25486e+09	1.0928e+09	1.0588e+09	1.13722e+09	1.10201e+09	1.2121e+09	1.28832e+09	1.25381e+09	1.4227e+09	1.12029e+09	9.94279e+08	1.15658e+09	1.17339e+09	1.24353e+09	1.19458e+09	1.32013e+09	1.19748e+09	1.08822e+09
cis-2-Carboxycyclohexyl-acetic acid	C9 H14 O4	186.089	185.082	91.533	29.5032	8.468	3.64578e+07	2.26583e+07	4.00342e+07	7.16739e+06	1.14517e+07	7.05772e+06	4.4316e+06	2.87908e+06	2.29108e+06	5.75132e+06	8.5778e+06	4.5759e+06	8.44548e+06	7.4376e+06	9.0891e+06	1.01117e+07	6.66124e+06	9.4312e+06
cis-5-Tetradecenoylcarnitine	C21 H39 N O4	369.288	368.28	183.132	60.0363	15.508	2.41064e+07	3.24209e+07	3.02216e+07	1.22414e+07	2.62327e+07	2.0414e+07	2.80641e+07	1.32696e+07	1.31468e+07	5.01452e+07	4.32518e+07	2.38728e+07	1.40224e+07	7.04555e+06	8.80941e+06	2.51151e+07	1.93387e+07	1.82247e+07
cis-Aconiticacid	C6 H6 O6	174.017	173.009	85.4966	27.491	1.124	3.99341e+08	4.14488e+08	3.54694e+08	4.4229e+08	6.44869e+08	4.48829e+08	4.6423e+08	1.05278e+08	2.12071e+08	2.21006e+08	2.18931e+08	6.09501e+07	7.98604e+07	7.38056e+07	1.04482e+08	4.34642e+08	7.61918e+07	5.57335e+07
Clavulanicacid	C8 H9 N O5	199.048	198.04	98.0124	31.663	2.763	4.43237e+06	3.32486e+06	2.80452e+06	6.07439e+06	6.10756e+06	1.01905e+07	4.74376e+06	7.46188e+06	3.78995e+06	6.22711e+06	5.88867e+06	1.03702e+07	6.7914e+06	5.53775e+06	5.80426e+06	5.63537e+06	4.61812e+06	8.71201e+06
Cnicin	C20 H26 O7	378.168	377.16	187.572	61.5162	4.016	1.9556e+08	2.02501e+08	2.07294e+08	1.25017e+08	1.58816e+08	1.12664e+08	8.32902e+07	1.70588e+08	1.42587e+08	4.64998e+07	7.04958e+07	7.10568e+07	7.26401e+07	7.20511e+07	7.78408e+07	1.33975e+08	7.71975e+07	1.36209e+08
Columbianetin	C14 H14 O4	246.089	245.081	121.533	39.5031	3.503	3.62832e+07	3.44484e+07	3.20318e+07	3.59985e+07	3.83415e+07	8.3736e+06	1.64087e+07	2.51222e+07	7.1438e+06	1.72337e+07	1.9046e+07	2.65468e+07	2.36554e+07	2.6157e+07	2.73749e+07	3.37365e+07	2.86552e+07	3.38173e+07
Coniferin	C16 H22 O8	342.131	341.124	169.554	55.5102	3.909	9.45555e+07	9.07505e+07	5.60173e+07	8.57645e+06	1.19899e+07	8.93335e+06	4.81886e+06	9.87752e+06	5.45691e+06	9.90727e+06	1.23707e+07	1.91369e+07	2.75533e+07	2.6234e+07	2.97306e+07	3.88642e+07	2.32164e+07	3.61859e+07
Coniferylaldehyde	C10 H10 O3	178.063	177.055	87.5199	28.1655	8.75	3.07415e+07	2.52773e+07	2.39078e+07	7.66815e+06	1.10642e+07	7.24587e+06	1.16878e+07	7.07508e+06	5.82959e+06	3.2918e+07	2.64406e+07	1.37326e+07	1.3339e+07	8.06554e+06	1.31997e+07	3.72144e+07	1.96777e+07	1.12832e+07
convicine	C10 H15 N3 O8	305.086	304.078	151.031	49.3359	2.223	5.13705e+07	5.78145e+07	4.94616e+07	3.93364e+07	5.75282e+07	4.03825e+07	2.05637e+07	2.69714e+07	1.9671e+07	4.62915e+07	4.94267e+07	5.67725e+07	3.25453e+07	2.57808e+07	2.9331e+07	5.29422e+07	2.96169e+07	4.54902e+07
Cyanidin3-O-sophoroside	C27 H30 O16	610.154	609.146	303.565	100.181	5.226	1.8615e+08	1.88067e+08	1.8964e+08	1.08426e+08	1.12989e+08	1.10989e+08	1.38095e+08	4.88951e+07	4.47982e+07	1.58519e+08	2.39183e+08	1.98739e+08	2.03714e+08	1.8644e+08	2.01122e+08	1.96676e+08	1.83103e+08	2.12022e+08
D-(-)-Erythrose;L-Threose	C4 H8 O4	120.042	119.035	58.5095	18.4953	0.901	1.86745e+09	2.63929e+09	1.67314e+09	1.21956e+09	1.36585e+09	1.52853e+09	1.62654e+09	1.35513e+09	1.10496e+09	1.82999e+09	1.90003e+09	1.16867e+09	1.01319e+09	1.0618e+09	1.26234e+09	1.50959e+09	1.28731e+09	9.99935e+08
D-Ala-D-Ala	C6 H12 N2 O3	160.085	159.077	78.5307	25.1691	0.889	1.01135e+07	9.52805e+06	9.33412e+06	7.66873e+06	8.31152e+06	7.0704e+06	7.99332e+06	8.37011e+06	9.10938e+06	5.58526e+06	6.80654e+06	5.90164e+06	7.46725e+06	1.04173e+07	7.98761e+06	8.4208e+06	7.18922e+06	5.81162e+06
D-Arabinonate	C5 H10 O6	166.048	165.04	81.5123	26.1629	0.909	2.81769e+08	2.84254e+08	2.62132e+08	2.05288e+08	2.17101e+08	2.2197e+08	2.00787e+08	2.35646e+08	2.13183e+08	1.82918e+08	1.76156e+08	1.52138e+08	1.85169e+08	1.8617e+08	1.87549e+08	2.62312e+08	2.16688e+08	2.53713e+08
D-Arabitol	C5 H12 O5	152.069	151.061	74.5226	23.833	0.92	2.16988e+07	2.6992e+07	2.92288e+07	1.76685e+07	2.26869e+07	1.73545e+07	2.55458e+07	1.6451e+07	1.38795e+07	3.5302e+07	2.79816e+07	1.40773e+07	8.99212e+06	1.00128e+07	1.17105e+07	2.44585e+07	1.26733e+07	1.64183e+07
D-Arginine	C6 H14 N4 O2	174.112	173.104	85.5442	27.5069	0.849	5.62454e+07	6.13121e+07	6.17626e+07	3.04631e+08	2.06953e+08	2.97022e+08	2.3723e+08	2.88453e+08	3.21168e+08	7.5425e+07	8.94456e+07	8.64201e+07	9.90884e+07	1.27157e+08	1.30323e+08	1.44025e+08	1.41537e+08	1.0463e+08
D-Asparagine	C4 H8 N2 O3	132.054	131.046	64.5152	20.4972	0.871	9.18028e+07	7.93343e+07	8.53185e+07	9.31343e+07	8.61611e+07	8.53919e+07	8.50207e+07	9.87281e+07	8.84152e+07	1.41633e+08	1.41994e+08	1.54515e+08	1.40527e+08	1.60683e+08	1.42901e+08	1.16605e+08	9.73569e+07	1.16804e+08
D-Aspartate	C4 H7 N O4	133.038	132.03	65.0072	20.6612	0.876	6.96627e+07	9.23183e+07	8.40465e+07	3.70067e+07	3.70685e+07	3.88457e+07	3.73975e+07	5.45631e+07	5.06794e+07	4.45038e+07	4.74619e+07	6.67371e+07	1.45416e+08	1.55321e+08	8.92743e+07	7.05039e+07	1.01103e+08	7.12669e+07
D-Cathinone	C9 H11 N O	149.084	148.077	73.0305	23.3357	3.878	8.86957e+06	8.47504e+06	8.38101e+06	1.11293e+06	1.54853e+06	1.18225e+06	1.36756e+06	2.13048e+06	3.09966e+06	1.55882e+06	1.66437e+06	3.12409e+06	4.05409e+06	2.9432e+06	2.44585e+06	7.89772e+06	5.93766e+06	1.04225e+07
D-Glutamate	C5 H9 N O4	147.053	146.046	72.015	22.9972	0.884	2.97839e+08	2.71302e+08	2.56403e+08	2.10215e+08	2.06124e+08	2.15115e+08	2.43747e+08	3.34495e+08	3.30567e+08	3.01741e+08	3.06876e+08	4.21848e+08	5.22922e+08	5.79728e+08	3.31394e+08	2.98101e+08	3.91936e+08	2.79506e+08
D-Glycericacid;a_b-Hydroxypropionicacid	C3 H6 O4	106.027	105.019	51.5018	16.1594	0.959	8.49654e+07	1.05457e+08	1.37569e+08	7.76968e+07	1.24098e+08	7.73787e+07	7.76239e+07	9.95733e+07	8.89563e+07	7.4855e+07	8.04309e+07	7.10162e+07	4.17516e+07	3.88168e+07	5.16344e+07	1.29702e+08	6.58124e+07	5.31364e+07
D-glycero-D-manno-Heptose1-phosphate	C7 H15 O10 P	290.04	289.032	143.508	46.8283	0.984	8.41001e+06	9.29969e+06	8.9373e+06	1.97586e+07	1.29093e+07	1.97276e+07	6.9902e+06	1.25052e+07	1.47001e+07	1.58728e+07	1.60854e+07	8.39736e+06	1.47501e+07	1.90794e+07	8.48121e+06	1.58517e+07	1.31421e+07	8.2884e+06
D-Iditol	C6 H14 O6	182.079	181.071	89.5279	28.8348	0.879	2.17362e+07	2.48101e+07	1.75626e+07	2.12267e+07	2.71409e+07	2.21895e+07	2.78913e+07	1.76216e+07	1.55859e+07	1.85836e+07	1.95511e+07	1.22758e+07	8.38127e+06	1.29089e+07	1.21384e+07	2.32084e+07	1.17472e+07	1.96244e+07
D-O-Phosphoserine	C3 H8 N O6 P	185.009	184.001	90.9929	29.3231	0.87	5.97431e+06	5.8419e+06	6.8353e+06	2.25258e+06	3.41608e+06	2.37337e+06	4.59673e+06	3.02466e+06	2.41279e+06	3.75911e+06	4.05884e+06	1.94803e+06	2.08248e+06	1.94443e+06	2.71787e+06	4.90102e+06	2.76747e+06	2.61997e+06
D-Phenylalanine	C9 H11 N O2	165.079	164.072	81.028	26.0015	2.149	1.32192e+08	1.21315e+08	1.08651e+08	3.05929e+07	3.23347e+07	3.02423e+07	2.07854e+07	3.63912e+07	1.68755e+07	3.14543e+07	4.21014e+07	5.51661e+07	3.02978e+07	1.88909e+07	2.17851e+07	1.28828e+08	5.22061e+07	1.04232e+08
D-Proline	C5 H9 N O2	115.064	114.056	56.0202	17.6656	0.951	8.81555e+06	8.75502e+06	8.01184e+06	7.74267e+06	9.23179e+06	6.88494e+06	1.0779e+07	8.33977e+06	7.7263e+06	1.17769e+07	1.27819e+07	8.64277e+06	6.33032e+06	7.61978e+06	7.78716e+06	1.0545e+07	7.66649e+06	8.14827e+06
D-Saccharicacid	C6 H10 O8	210.038	209.03	103.507	33.4945	0.913	3.19346e+08	3.43624e+08	3.136e+08	2.69406e+08	2.00322e+08	2.57752e+08	2.53059e+08	3.81511e+08	4.54109e+08	2.50344e+08	2.68074e+08	3.2848e+08	3.90724e+08	4.03436e+08	4.23517e+08	3.01531e+08	6.28826e+08	1.72871e+08
D-Serine	C3 H7 N O3	105.043	104.035	51.0098	15.9954	0.871	4.10145e+07	4.15933e+07	4.22633e+07	2.70062e+07	3.02989e+07	3.12137e+07	3.09291e+07	3.13413e+07	3.53641e+07	5.65103e+07	5.7782e+07	4.87949e+07	3.9609e+07	4.7969e+07	3.76692e+07	3.87545e+07	3.54383e+07	3.95352e+07
D-Tryptophan	C11 H12 N2 O2	204.09	203.082	100.533	32.5033	2.885	9.70256e+07	8.05688e+07	4.99726e+07	5.43738e+07	7.10966e+07	5.09072e+07	2.9031e+07	4.8503e+07	2.24896e+07	4.61829e+07	5.34523e+07	7.95808e+07	4.14857e+07	3.58044e+07	4.15018e+07	6.9843e+07	4.45959e+07	6.9384e+07
D-Xylulosonic acid	C5 H8 O6	164.032	163.025	80.5045	25.827	0.964	4.36253e+08	4.56708e+08	4.53753e+08	3.17362e+08	3.49382e+08	3.08136e+08	4.29601e+08	4.61286e+08	4.64633e+08	4.45265e+08	4.39046e+08	3.28922e+08	3.59851e+08	3.2526e+08	4.39883e+08	4.88759e+08	5.96628e+08	1.66793e+08
dacisteine	C7 H11 N O4 S	205.041	204.033	101.009	32.6618	2.149	5.92758e+07	3.37911e+07	3.76604e+07	5.82383e+07	7.19816e+07	5.80177e+07	4.73591e+07	7.07408e+07	4.59209e+07	3.77301e+07	4.84257e+07	6.04929e+07	2.26402e+07	1.39439e+07	2.02113e+07	4.79573e+07	2.8998e+07	3.56186e+07
demethylwedelolactone	C15 H8 O7	300.027	299.019	148.502	48.4928	9.164	1.05623e+07	5.69994e+06	9.47267e+06	1.57538e+07	1.83009e+07	1.36504e+07	1.25481e+07	5.30494e+06	4.7453e+06	1.44891e+07	1.568e+07	6.11685e+06	2.41196e+06	2.31858e+06	2.02358e+06	1.50724e+07	3.26359e+06	4.91483e+06
Di-n-Amyl phthalate	C18 H26 O4	306.183	305.175	151.58	49.5188	11.551	3.64012e+07	2.60977e+07	4.57385e+07	1.35209e+07	1.64292e+07	2.70938e+07	2.43917e+07	8.34697e+06	1.07303e+07	4.78986e+07	5.11476e+07	2.27211e+07	1.33258e+07	8.22378e+06	1.4756e+07	2.92521e+07	1.37094e+07	3.38436e+07
Didanosine	C10 H12 N4 O3	236.09	235.082	116.533	37.8366	1.107	1.40234e+06	3.01554e+06	3.26752e+06	705188	1.20572e+06	755501	1.30633e+06	519623	800850	6.61257e+06	8.58789e+06	1.36404e+06	833931	874499	1.83282e+06	1.48794e+06	2.25874e+06	398105
Diethyl phthalate	C12 H14 O4	222.089	221.081	109.533	35.5031	3.501	1.12388e+07	1.15899e+07	1.09714e+07	1.15072e+07	1.20257e+07	1.1809e+07	4.43821e+06	7.71265e+06	7.36727e+06	6.03777e+06	4.60323e+06	8.28578e+06	7.7615e+06	7.77411e+06	8.55417e+06	1.09092e+07	9.15473e+06	1.00514e+07
Dieugenol	C20 H22 O4	326.152	325.144	161.564	52.8469	11.583	7.8212e+06	7.88089e+06	8.1367e+06	963482	1.2869e+06	956537	804243	431422	388071	6.9525e+06	8.15738e+06	4.78939e+06	2.75101e+06	2.85815e+06	2.98264e+06	4.38864e+06	2.37796e+06	3.84737e+06
Dihydrokalafungin	C16 H14 O6	302.079	301.071	149.528	48.8348	9.613	2.34018e+07	2.3246e+07	2.35873e+07	6.43921e+07	8.98304e+07	6.05528e+07	1.08015e+08	6.77855e+07	5.59133e+07	1.64683e+08	1.58306e+08	1.02469e+08	3.87309e+07	3.83827e+07	4.06003e+07	1.24737e+08	6.66702e+07	1.1626e+08
Dihydrophaseicacid	C15 H22 O5	282.147	281.139	139.562	45.5127	4.193	6.15212e+07	5.70829e+07	5.66573e+07	5.7737e+07	6.90437e+07	5.5896e+07	5.26298e+07	9.02894e+07	7.56406e+07	8.82911e+06	1.05506e+07	1.29527e+07	4.50039e+07	4.36977e+07	4.39877e+07	6.61825e+07	4.91594e+07	6.76404e+07
Diphenol glucuronide	C12 H14 O8	286.069	285.061	141.523	46.1664	2.951	7.22662e+06	6.36687e+06	1.6215e+06	1.13073e+07	1.6084e+07	8.35886e+06	2.0372e+06	7.81606e+06	5.89325e+06	1.69282e+06	1.01676e+06	2.18946e+06	723434	1.30581e+06	2.12294e+06	3.69603e+06	1.00047e+06	2.57594e+06
dipyrocetyl	C11 H10 O6	238.048	237.04	117.512	38.1629	5.941	2.47677e+08	2.60421e+08	2.65138e+08	1.86116e+07	2.50609e+07	1.81982e+07	2.19826e+07	3.51646e+07	2.83723e+07	5.9032e+07	5.72513e+07	6.7149e+07	9.25391e+07	8.43436e+07	9.69191e+07	1.93116e+08	9.78996e+07	1.74255e+08
DL-Erythrono-1_4-lactone;Erythrono-1_4-lactone	C4 H6 O4	118.027	117.019	57.5018	18.1594	1.487	3.49463e+08	3.13764e+08	2.69677e+08	1.56464e+08	2.58422e+08	1.49762e+08	1.04272e+08	1.45604e+08	8.73367e+07	1.04705e+08	1.20393e+08	1.49301e+08	1.23927e+08	9.09553e+07	9.05526e+07	2.72536e+08	1.19284e+08	2.64129e+08
Doxofylline	C11 H14 N4 O4	266.1	265.092	131.538	42.8383	1.754	9.93124e+06	6.78176e+06	5.49301e+06	28336.9	5.73631e+06	3.09689e+06	2.45492e+06	3.88342e+06	1.62009e+06	4.21216e+06	5.08842e+06	7.44656e+06	5.28741e+06	22691.7	3.08492e+06	7.27058e+06	3.38254e+06	8.84698e+06
EPIGALLOCATECHIN 3-O-(3-O-METHYL)GALLATE	C23 H20 O11	472.101	471.093	234.539	77.1717	8.743	1.41423e+09	1.43668e+09	1.40505e+09	2.96581e+08	5.32487e+08	3.89041e+08	6.2004e+08	3.5377e+08	2.52061e+08	8.93802e+08	9.80337e+08	5.71986e+08	3.95809e+08	3.90156e+08	4.03515e+08	1.30446e+09	4.73366e+08	7.71622e+08
Epigallocatechingallate(EGCG)	C22 H18 O11	458.085	457.077	227.531	74.8357	7.725	7.4412e+08	6.4546e+08	1.40679e+08	1.12233e+08	1.57196e+08	3.83577e+07	1.13706e+08	8.72779e+07	7.82241e+07	5.79784e+08	3.81392e+07	4.03909e+08	1.70662e+08	3.1633e+08	2.89212e+08	4.96675e+08	2.63152e+08	3.71381e+08
Ethanal tetramer	C8 H16 O4	176.105	175.097	86.5408	27.8391	5.279	4.83178e+07	3.47601e+07	3.75258e+07	9.08421e+06	1.20136e+07	8.99673e+06	3.828e+06	2.47415e+06	1.57411e+06	1.09429e+07	1.17289e+07	4.73808e+06	1.2168e+07	1.12346e+07	1.27265e+07	2.11091e+07	1.2594e+07	2.50607e+07
Ethopabate	C12 H15 N O4	237.1	236.093	117.039	38.005	2.215	2.35046e+07	1.73952e+07	1.68532e+07	3.25205e+06	4.52709e+06	3.3597e+06	3.60859e+06	6.45428e+06	3.78849e+06	4.47047e+06	5.62092e+06	8.05408e+06	4.84931e+06	2.29981e+06	3.50794e+06	1.3729e+07	8.39349e+06	1.14118e+07
Ethyl(R)-3-hydroxyhexanoate	C8 H16 O3	160.11	159.102	78.5434	25.1733	7.589	3.02672e+07	3.26265e+07	3.35208e+07	7.56539e+06	1.04412e+07	6.44602e+06	3.03817e+06	1.79552e+06	1.4534e+06	4.9717e+06	4.93419e+06	2.74664e+06	8.4455e+06	7.41382e+06	8.7309e+06	1.62888e+07	8.87149e+06	1.35815e+07
Ethyl3-oxohexanoate	C8 H14 O3	158.095	157.087	77.5356	24.8374	9.502	9.39978e+06	1.06728e+07	1.06801e+07	2.6907e+06	3.95942e+06	2.42237e+06	1.40747e+06	643025	679150	1.23094e+06	1.6755e+06	986066	2.71967e+06	2.07194e+06	3.21853e+06	6.89575e+06	3.28656e+06	5.5805e+06
Etoglucid	C12 H22 O6	262.142	261.134	129.559	42.1785	5.993	4.48182e+07	4.46247e+07	4.45452e+07	1.54024e+07	2.11823e+07	1.50188e+07	2.7964e+07	1.38263e+07	1.26733e+07	2.67418e+07	2.69711e+07	1.2955e+07	2.0428e+07	1.86604e+07	2.42141e+07	3.66454e+07	2.69182e+07	2.63056e+07
Formononetin	C16 H12 O4	268.074	267.066	132.525	43.1672	10.507	5.12947e+06	4.8606e+06	4.89504e+06	1.86998e+06	2.48144e+06	1.63676e+06	634028	171256	188217	679683	758176	475414	996490	3.24507e+06	959202	4.25637e+07	2.20753e+07	3.78377e+07
FOSAMINE	C3 H8 N O4 P	153.019	152.011	74.9978	23.9914	3.544	4.19858e+06	2.45866e+06	2.26082e+06	3.97847e+06	4.38872e+06	3.007e+06	1.85525e+06	2.55683e+06	2.08539e+06	924188	1.00302e+06	2.1822e+06	3.86514e+06	2.33974e+06	2.32407e+06	6.55155e+06	2.91485e+06	5.30614e+06
Fumaricacid	C4 H4 O4	116.011	115.003	56.4939	17.8235	1.06	1.99455e+08	6.41837e+08	6.62568e+08	4.42576e+08	5.78078e+08	4.20422e+08	5.16247e+08	3.31778e+08	3.21897e+08	3.98082e+08	4.08355e+08	2.77259e+08	2.10793e+08	2.10782e+08	2.53892e+08	5.48863e+08	3.26128e+08	4.22068e+08
Furaltadone	C13 H16 N4 O6	324.106	323.098	160.541	52.5059	1.106	9.67738e+06	1.01621e+07	8.39811e+06	2.4173e+06	2.5484e+06	2.69077e+06	2.96915e+06	3.09235e+06	3.277e+06	5.23294e+06	4.71892e+06	4.48654e+06	7.33584e+06	7.13898e+06	6.63856e+06	7.40992e+06	6.58197e+06	9.30338e+06
Furcatin	C20 H28 O10	428.168	427.16	212.572	69.8496	6.127	8.96891e+07	1.29471e+08	9.41179e+07	1.00238e+07	1.2532e+07	9.73486e+06	1.96925e+07	9.38723e+06	8.0807e+06	2.22591e+07	2.26002e+07	1.07655e+07	1.68005e+07	1.52658e+07	1.90953e+07	3.63976e+07	2.25565e+07	3.31294e+07
Fusarenone X	C17 H22 O8	354.131	353.123	175.554	57.5101	3.103	5.81925e+06	4.44546e+06	4.3277e+06	3.15649e+06	3.38177e+06	2.59331e+06	3.75356e+06	5.47373e+06	2.90336e+06	1.88135e+06	2.82063e+06	3.62287e+06	8.23042e+06	6.48941e+06	6.07327e+06	1.14582e+07	5.98339e+06	1.05419e+07
Gallicacid	C7 H6 O5	170.022	169.014	83.4992	26.8252	1.96	2.18251e+08	1.72449e+08	1.33544e+08	4.11827e+07	6.97341e+07	3.44861e+07	3.98197e+07	3.43474e+07	1.73214e+07	4.86252e+07	5.45258e+07	8.02479e+07	1.30278e+08	5.97718e+07	1.43551e+08	2.61653e+08	6.18532e+07	2.59641e+08
Gambiriin A1	C30 H28 O12	580.159	579.151	288.568	95.1814	3.509	2.11688e+09	2.04423e+09	1.82563e+09	2.18602e+09	2.2216e+09	2.21415e+09	8.0006e+08	1.44888e+09	1.05321e+09	8.47608e+08	9.59455e+08	1.62998e+09	1.54579e+09	1.59496e+09	1.36248e+09	1.99828e+09	1.72426e+09	2.06797e+09
gamma-L-glutamyl-L-tyrosine	C14 H18 N2 O6	310.117	309.109	153.547	50.1744	2.41	7.68204e+07	6.39394e+07	5.55149e+07	3.29633e+07	4.26372e+07	2.94525e+07	2.76961e+07	4.20651e+07	2.48698e+07	4.95701e+07	6.0383e+07	8.16631e+07	9.73222e+07	6.53806e+07	6.35688e+07	7.70615e+07	3.45052e+07	7.94129e+07
gancaonin G	C21 H20 O5	352.131	351.123	174.554	57.1768	14.088	1.68278e+09	1.70638e+09	1.66028e+09	1.42366e+07	1.70017e+07	1.15485e+07	5.25691e+07	3.06347e+07	2.44497e+07	3.0209e+08	3.17634e+08	1.78181e+08	4.57139e+07	5.1925e+07	6.76497e+07	3.44522e+08	1.94073e+08	3.5546e+08
Garcinone D	C24 H28 O7	428.184	427.176	212.58	69.8523	10.49	7.4882e+06	6.85716e+06	7.10684e+06	2.45313e+06	3.5297e+06	2.39825e+06	1.85111e+06	1.03657e+06	811612	1.2849e+06	1.3872e+06	878662	1.43949e+06	1.04198e+06	1.29121e+06	3.57195e+06	1.81292e+06	2.73995e+06
Gaultherin	C19 H26 O12	446.143	445.135	221.56	72.8454	3.289	3.92597e+06	6.08504e+06	9.01054e+06	6.95664e+06	9.23961e+06	5.34916e+06	3.40774e+06	480376	9.3004e+06	1.50192e+06	2.33019e+06	127789	1.91209e+07	403118	8.76896e+06	1.12873e+06	618798	553877
Ggamma-L-Glutamyl-L-glutamicacid	C10 H16 N2 O7	276.096	275.088	136.536	44.5042	0.981	1.00519e+07	1.58312e+07	1.40021e+07	6.17828e+06	7.36072e+06	5.52216e+06	8.30871e+06	6.0281e+06	6.13617e+06	1.01054e+07	1.19032e+07	8.70196e+06	9.00742e+06	5.14049e+06	6.80036e+06	1.24245e+07	7.55318e+06	4.99388e+06
Gibberellicacid	C19 H22 O6	346.142	345.134	171.559	56.1785	5.915	2.91618e+07	2.93268e+07	3.05505e+07	5.5289e+06	7.37856e+06	5.68722e+06	7.95247e+06	8.95051e+06	7.50493e+06	1.58904e+07	2.61611e+07	1.71271e+07	2.20549e+07	1.99281e+07	2.20896e+07	3.1831e+07	1.88158e+07	3.00042e+07
GibberellinA19	C20 H26 O6	362.173	361.165	179.575	58.8504	6.283	1.57883e+07	1.64014e+07	2.133e+07	1.35212e+07	1.41995e+07	1.35361e+07	3.76062e+07	2.47873e+07	1.95985e+07	8.78512e+06	8.78934e+06	3.75895e+06	4.97392e+06	4.81757e+06	6.88356e+06	9.6505e+06	5.82084e+06	1.21499e+07
GibberellinA20	C19 H24 O5	332.162	331.155	164.569	53.8487	5.156	6.14366e+06	6.37458e+06	6.07488e+06	880224	1.12044e+06	847284	1.25914e+06	1.68115e+06	1.41837e+06	2.00649e+06	2.72446e+06	2.50604e+06	4.54981e+06	4.01154e+06	4.76911e+06	5.90418e+06	3.79115e+06	5.83503e+06
GibberellinA51-catabolite	C19 H22 O5	330.147	329.139	163.562	53.5128	10.803	1.27233e+06	1.02232e+06	1.06548e+06	520691	1.04624e+06	465519	411762	282103	341763	6.74963e+06	7.98462e+06	4.29266e+06	1.28459e+06	1.91917e+06	1.34235e+06	1.44333e+06	1.19525e+06	3.76348e+06
GibberellinA8	C19 H24 O7	364.152	363.144	180.564	59.1803	8.79	3.99828e+08	4.11872e+08	4.1113e+08	8.619e+07	1.22673e+08	8.07986e+07	2.21506e+08	1.27896e+08	1.02245e+08	1.57364e+08	1.66335e+08	8.96516e+07	3.07686e+08	2.70312e+08	3.20766e+08	4.78745e+08	2.42106e+08	4.36146e+08
GibberellinA8-catabolite	C19 H22 O7	362.137	361.129	179.557	58.8444	3.995	3.55496e+07	3.95665e+07	3.88526e+07	3.83665e+07	4.71721e+07	3.67411e+07	2.2668e+07	3.63162e+07	1.11824e+07	8.78352e+06	9.86872e+06	1.27661e+07	4.32042e+07	3.92895e+07	4.11497e+07	5.22521e+07	3.32972e+07	5.01799e+07
glaucarubolone	C20 H26 O8	394.163	393.155	195.57	64.1821	4.426	4.76177e+07	4.62877e+07	4.79072e+07	1.4878e+07	1.83646e+07	1.42698e+07	1.48122e+07	1.99096e+07	1.72504e+07	2.51293e+07	3.47572e+07	3.58486e+07	4.41216e+07	4.41709e+07	4.88038e+07	6.01863e+07	3.97999e+07	5.966e+07
glu-asp	C9 H14 N2 O7	262.08	261.072	129.528	42.1683	1.061	1.13296e+07	2.07058e+07	1.92105e+07	1.03399e+07	1.31436e+07	7.94265e+06	6.48869e+06	3.19897e+06	5.24726e+06	9.98228e+06	8.29567e+06	3.37807e+06	1.7611e+06	5.08614e+06	4.18398e+06	1.63102e+07	8.98524e+06	8.34028e+06
glu-thr	C9 H16 N2 O6	248.101	247.093	122.539	39.8384	0.893	8.14322e+06	9.94912e+06	7.93063e+06	5.82169e+06	5.16758e+06	6.04054e+06	6.03499e+06	7.7773e+06	6.86176e+06	4.36411e+06	5.27255e+06	4.99227e+06	7.0085e+06	6.26139e+06	6.63852e+06	6.80003e+06	6.62269e+06	5.63056e+06
Glucoheptonic Acid	C7 H14 O8	226.069	225.061	111.523	36.1664	0.969	1.29347e+09	1.1252e+09	3.52009e+08	6.04323e+08	8.08416e+08	4.86008e+08	6.50336e+08	4.69751e+08	4.2137e+08	7.23675e+08	4.03787e+08	6.79474e+08	4.22032e+08	4.83505e+08	4.60237e+08	8.15616e+08	5.75229e+08	5.80185e+08
Gly-DL-Phe	C11 H14 N2 O3	222.101	221.093	109.539	35.505	2.737	9.23878e+06	6.84087e+06	6.29617e+06	5.97861e+06	8.36989e+06	2.9279e+06	2.13641e+06	4.78029e+06	2.21168e+06	3.76e+06	4.00863e+06	7.91708e+06	3.44517e+06	1.73169e+06	2.00134e+06	7.00024e+06	6.14995e+06	4.88845e+06
Glycerophosphoglycerol	C6 H15 O8 P	246.05	245.043	121.513	39.4966	0.898	1.48467e+07	1.32581e+07	1.2829e+07	1.91929e+07	1.26798e+07	1.84549e+07	9.35464e+06	1.19748e+07	1.08089e+07	1.79937e+07	1.84118e+07	3.32842e+07	1.99109e+07	2.34967e+07	1.96337e+07	1.28482e+07	1.82874e+07	2.56047e+07
Glycoperine	C19 H21 N O8	391.127	390.119	194.052	63.676	2.903	5.86098e+06	2.25625e+06	2.68014e+06	752110	1.16902e+06	797248	403995	548322	342892	670321	628025	1.28756e+06	2.2541e+06	1.15686e+06	1.10108e+06	3.96443e+06	1.6767e+06	4.09494e+06
glycyrol	C21 H18 O6	366.11	365.102	181.543	59.5066	8.101	2.07508e+06	2.07019e+06	1.96783e+06	296497	388993	305571	1.39585e+06	901899	653277	4.09064e+06	4.52517e+06	2.8169e+06	2.12027e+06	2.06852e+06	2.03886e+06	5.27345e+06	2.69995e+06	4.53356e+06
GU6490000	C8 H14 O2	142.1	141.092	69.5382	22.1715	8.478	5.70898e+06	5.82558e+06	6.34749e+06	2.97367e+06	2.66727e+06	3.02636e+06	1.10777e+06	446295	574191	1.8254e+06	1.77877e+06	728044	2.25563e+06	2.01046e+06	2.34492e+06	4.13919e+06	2.54419e+06	4.14185e+06
Guanosine	C10 H13 N5 O5	283.092	282.084	140.034	45.6702	1.543	6.68127e+07	3.51927e+07	2.9122e+07	3.01326e+07	4.50271e+07	2.53664e+07	1.71312e+07	3.42117e+07	1.27736e+07	2.39831e+07	2.79632e+07	5.0512e+07	2.89389e+07	1.10773e+07	1.29945e+07	3.54079e+07	1.71868e+07	4.48323e+07
Heliettin	C19 H22 O4	314.152	313.144	155.564	50.8469	11.402	3.23637e+06	2.54954e+06	2.79899e+06	300332	730770	312457	981419	621175	628996	1.2026e+07	1.42865e+07	8.39496e+06	1.05191e+06	1.19457e+06	1.04369e+06	1.50638e+06	1.17906e+06	2.62315e+06
heraclenol	C16 H16 O6	304.095	303.087	150.536	49.1707	4.505	8.04533e+07	7.53108e+07	7.69252e+07	2.083e+07	2.40304e+07	2.04755e+07	2.24133e+07	2.87767e+07	3.03535e+07	2.57193e+07	2.97193e+07	3.10276e+07	2.7889e+07	3.0662e+07	2.96586e+07	5.29499e+07	4.31956e+07	4.93232e+07
Hesperetin 7-glucoside	C22 H24 O11	464.132	463.124	230.554	75.8436	6.829	5.4976e+06	5.30313e+06	5.58029e+06	3.40344e+07	3.89231e+07	3.17433e+07	5.78495e+07	4.45244e+07	3.63671e+07	9.42446e+07	9.60435e+07	7.14808e+07	3.41309e+07	3.31659e+07	3.49684e+07	8.24747e+07	5.75371e+07	7.52378e+07
Hexadecanedioicacid;Thapsicacid	C16 H30 O4	286.215	285.207	141.596	46.1907	11.401	6.96741e+06	5.33397e+06	7.10025e+06	1.74653e+06	2.59723e+06	1.87836e+06	644264	332235	235167	1.48985e+06	1.45742e+06	562211	1.20463e+06	944017	1.23653e+06	3.62619e+06	1.20335e+06	2.56101e+06
Hexanoylglycine	C8 H15 N O3	173.105	172.098	85.041	27.3392	4.262	2.19711e+07	2.47819e+07	4.92139e+07	2.08813e+07	3.08688e+07	1.94048e+07	4.39804e+07	2.71848e+07	2.4225e+07	1.18455e+07	3.88854e+07	1.7159e+07	1.21548e+07	1.09342e+07	1.30382e+07	2.14811e+07	1.32881e+07	1.72582e+07
Homoferreirin	C17 H16 O6	316.095	315.087	156.536	51.1708	11.526	7.11432e+06	4.85058e+06	5.57016e+06	74334.1	122460	74367.8	30548.8	26257.6	34719.8	418526	426497	154388	1.44406e+06	1.58966e+06	1.49668e+06	2.21717e+06	744548	1.91891e+06
Homovanillicacidsulfate	C9 H10 O7 S	262.015	261.007	129.496	42.1574	2.748	3.47997e+07	3.31003e+07	3.14603e+07	1.01803e+07	1.4478e+07	9.56454e+06	6.29707e+06	7.60311e+06	7.02533e+06	1.73502e+06	1.64139e+06	90475.4	124690	91133.9	1.32549e+07	1.96416e+07	9.10121e+06	2.72164e+06
hydroxycitric acid	C6 H8 O8	208.022	207.014	102.499	33.1586	1.001	6.008e+06	5.87618e+06	6.11762e+06	8.55668e+06	6.16712e+06	9.59677e+06	6.16789e+06	8.91372e+06	6.55158e+06	5.28239e+06	5.06931e+06	6.36632e+06	3.45673e+06	3.11883e+06	5.95961e+06	7.71728e+06	1.39632e+07	9.35542e+06
Hymexazol O-glucoside	C10 H15 N O7	261.085	260.077	129.031	42.0024	1.484	4.04712e+06	2.56113e+06	2.05321e+06	779543	1.02734e+06	960867	668646	1.60038e+06	673205	977750	1.007e+06	2.53825e+06	2.38127e+06	142098	1.18082e+06	470417	178767	3.03652e+06
hypaphorine	C14 H18 N2 O2	246.137	245.129	121.557	39.511	3.403	1.14002e+07	9.16484e+06	4.76754e+06	1.45897e+07	1.70818e+07	1.28395e+07	1.45344e+06	1.15851e+07	1.10858e+07	2.10391e+06	667781	1.30275e+07	1.34623e+07	1.21418e+07	1.03112e+07	1.14364e+07	8.51062e+06	1.14642e+07
Indoleacrylicacid	C11 H9 N O2	187.063	186.056	92.02	29.6655	3.404	2.30159e+07	1.9048e+07	9.92911e+06	2.91864e+07	3.5403e+07	1.97783e+07	4.6872e+06	2.3872e+07	1.53566e+07	5.11179e+06	3.51218e+06	2.61882e+07	2.79611e+07	2.5445e+07	2.75053e+07	2.40802e+07	1.7975e+07	2.40774e+07
Indoxyl-beta-D-glucuronide	C14 H15 N O7	309.085	308.077	153.031	50.0024	4.166	2.05227e+08	1.40365e+08	9.66186e+07	6.17375e+07	1.01823e+08	5.41573e+07	3.38678e+07	6.91859e+07	3.73342e+07	9.2684e+07	1.00259e+08	1.47933e+08	1.11607e+08	9.17905e+07	7.88193e+07	2.02523e+08	1.311e+08	2.02361e+08
isorhamnetin 3-glucoside	C22 H22 O12	478.111	477.103	237.544	78.1735	6.459	4.41807e+06	4.11129e+06	3.82617e+06	2.74591e+07	3.12049e+07	2.73666e+07	2.7667e+07	1.96111e+07	1.74935e+07	5.63263e+06	5.54909e+06	4.78303e+06	3.73055e+06	3.41539e+06	3.67753e+06	7.20948e+06	5.4066e+06	7.42625e+06
Isoscoparine	C22 H22 O11	462.116	461.108	229.546	75.5076	7.36	8.04887e+06	8.75498e+06	8.81957e+06	1.3335e+08	1.53972e+08	1.30562e+08	1.27662e+08	9.86596e+07	8.09677e+07	2.87116e+07	3.07597e+07	2.33037e+07	2.02194e+07	1.81081e+07	2.09964e+07	3.73559e+07	2.6166e+07	3.5911e+07
Juniperic acid	C16 H32 O3	272.235	271.227	134.606	43.8608	13.314	2.23189e+07	4.3141e+08	5.16e+08	1.30465e+07	3.32143e+08	4.54162e+08	2.33544e+08	9.43312e+06	4.28716e+08	7.54922e+08	4.94574e+08	2.22004e+07	1.26617e+07	3.98369e+08	2.75114e+08	5.73685e+08	3.79717e+08	1.61568e+07
Kanokoside A	C21 H32 O12	476.189	475.182	236.583	77.8532	4.763	1.47264e+07	9.98842e+06	2.29826e+07	6.55354e+06	7.1596e+06	5.07129e+06	2.28055e+06	8.4205e+06	6.96074e+06	1.33014e+06	7.92921e+06	6.30962e+06	5.84362e+06	6.20875e+06	6.01606e+06	1.2419e+07	9.89429e+06	1.22865e+07
Kelampayoside A	C20 H30 O13	478.169	477.161	237.573	78.183	2.791	1.52409e+07	1.26807e+07	1.21868e+07	1.40731e+06	1.24457e+06	1.33503e+06	1.2304e+06	1.7725e+06	1.35167e+06	2.99391e+06	3.16152e+06	4.41726e+06	9.69483e+06	7.76912e+06	7.75598e+06	1.15678e+07	3.62458e+06	1.14336e+07
Kievitone	C20 H20 O6	356.126	355.119	176.551	57.8426	10.289	6.70306e+06	7.09979e+06	6.58866e+06	113016	128693	96632.1	341539	177444	146301	1.73418e+06	1.91537e+06	1.00756e+06	378470	317771	374192	1.36342e+06	659778	1.22253e+06
Kievitonehydrate	C20 H22 O7	374.136	373.129	185.556	60.8443	4.179	4.16114e+06	3.8142e+06	2.1961e+06	592839	618411	566653	673801	1.35161e+06	1.03711e+06	876351	977162	2.10531e+06	3.83909e+06	3.66769e+06	3.82233e+06	4.30091e+06	2.99308e+06	4.47253e+06
Kinetin	C10 H9 N5 O	215.08	214.072	106.028	34.3348	3.246	1.77925e+07	1.13533e+07	1.36362e+07	3.09595e+06	3.38226e+06	3.06697e+06	2.27584e+06	5.75454e+06	3.14599e+06	5.29586e+06	6.40871e+06	1.13381e+07	9.86898e+06	7.64997e+06	9.21467e+06	1.17412e+07	7.00973e+06	1.02796e+07
L-3372	C19 H18 O3	294.126	293.118	145.551	47.5092	12.214	9.78182e+06	2.46807e+07	2.5355e+07	1.03252e+06	1.05246e+06	896967	3.19844e+06	2.0199e+06	1.55905e+06	2.53673e+07	2.78948e+07	1.51779e+07	2.19726e+06	2.47861e+06	3.02481e+06	7.09139e+06	3.15605e+06	6.59568e+06
L-gamma-Glutamyl-L-leucine	C11 H20 N2 O5	260.137	259.129	128.557	41.8444	2.978	2.33718e+07	8.52189e+06	1.07989e+07	2.30027e+07	2.38932e+07	2.69169e+07	4.22501e+06	1.24888e+07	4.54891e+06	7.66416e+06	8.41908e+06	1.85541e+07	9.55054e+06	9.92949e+06	1.68567e+07	1.76165e+07	1.23923e+07	1.3095e+07
L-Proline, 4-hydroxy-5-oxo-4-(tetrahydro-2,3,4-trihydroxy-2-furanyl)-	C9 H13 N O8	263.064	262.056	130.02	42.3323	0.968	9.03281e+07	9.4728e+07	1.02945e+08	1.09477e+08	1.24894e+08	1.13534e+08	1.23215e+08	1.13483e+08	1.51332e+08	1.70188e+08	1.51486e+08	1.74472e+08	1.31415e+08	1.55281e+08	1.6102e+08	1.62167e+08	1.71251e+08	1.30624e+08
L-Threonicacid	C4 H8 O5	136.037	135.03	66.507	21.1612	0.918	3.06535e+09	3.09533e+09	2.97541e+09	1.93238e+09	1.86676e+09	2.01773e+09	1.65932e+09	1.92542e+09	2.09185e+09	5.10349e+09	5.25344e+09	6.06405e+09	4.23072e+09	3.4386e+09	4.22923e+09	3.94356e+09	4.97498e+09	2.03323e+09
L-Tyrosinemethylester	C10 H13 N O3	195.09	194.082	96.0331	31.0032	12.283	5.77448e+07	5.74717e+07	6.19916e+07	6.14141e+07	5.44834e+07	6.20068e+07	6.32247e+07	5.39897e+07	6.5821e+07	5.47525e+07	5.26096e+07	5.7057e+07	5.29498e+07	7.07592e+07	6.37024e+07	5.7205e+07	5.83232e+07	4.60765e+07
Lamiide	C17 H26 O12	422.143	421.135	209.56	68.8454	1.699	1.18051e+07	2.26355e+07	1.99937e+07	6.31373e+06	9.11123e+06	5.5329e+06	3.60488e+06	2.51545e+06	2.48543e+06	1.14178e+07	1.52754e+07	9.60401e+06	4.85684e+06	6.79641e+06	6.6415e+06	1.77855e+07	7.65757e+06	9.7295e+06
Lariciresinol	C20 H24 O6	360.157	359.15	178.567	58.5145	7.985	1.0596e+07	1.09839e+07	1.12634e+07	1.56624e+06	2.09935e+06	1.46245e+06	7.82502e+06	4.47522e+06	3.83725e+06	1.82156e+07	1.88685e+07	1.14757e+07	3.85276e+07	3.16661e+07	3.97708e+07	2.49096e+07	1.35532e+07	2.33563e+07
laurilsulfate	C12 H26 O4 S	266.155	265.147	131.566	42.8474	12.354	556662	3.19202e+09	1.61535e+09	1.3063e+06	5.23641e+06	8.69399e+06	7.3109e+06	355625	2.32847e+08	1.22146e+09	2.46265e+07	470816	326260	1.13576e+07	1.39086e+06	1.06403e+07	1.09956e+10	426732
Leu-Pro(Leucyl-Proline)	C11 H20 N2 O3	228.148	227.14	112.562	36.5129	2.702	1.31592e+07	1.77195e+07	1.30353e+07	1.37142e+07	1.78693e+07	1.14861e+07	4.78042e+06	1.01304e+07	5.71884e+06	7.36884e+06	7.88039e+06	1.5419e+07	1.12842e+07	4.97029e+06	5.57317e+06	1.48471e+07	6.53155e+06	1.20975e+07
Leu-Val	C11 H22 N2 O3	230.163	229.155	113.57	36.8487	2.638	8.82237e+06	4.01656e+06	5.37755e+06	3.71724e+06	9.84515e+06	3.46127e+06	1.31338e+06	3.5312e+06	1.15528e+06	2.15381e+06	2.70991e+06	9.69511e+06	3.18813e+06	1.01141e+06	1.67194e+06	5.71575e+06	1.6631e+06	5.43377e+06
Leucodelphinidin	C15 H14 O8	322.069	321.061	159.523	52.1664	3.562	1.18937e+07	8.90342e+06	9.46865e+06	516346	406338	652489	231292	318771	187933	2.21212e+06	2.15986e+06	8.11025e+06	4.18152e+06	5.29084e+06	3.24847e+06	2.57559e+07	1.88117e+07	2.50613e+07
LicoisoflavoneA	C20 H18 O6	354.11	353.103	175.543	57.5067	10.124	8.25376e+07	8.00134e+07	7.85779e+07	1.16848e+06	1.51508e+06	1.13754e+06	5.24119e+06	3.16018e+06	2.67872e+06	2.28217e+07	2.24358e+07	1.55378e+07	6.21949e+06	5.66831e+06	6.0004e+06	1.78175e+07	1.05152e+07	1.74646e+07
Linamarin	C10 H17 N O6	247.106	246.098	122.041	39.6725	4.064	1.69075e+07	1.87622e+07	2.16524e+07	1.16138e+07	1.64287e+07	1.186e+07	1.29162e+07	1.1638e+07	1.04916e+07	9.39021e+06	1.13125e+07	6.6792e+06	6.64723e+06	5.55589e+06	6.5184e+06	1.18897e+07	6.87605e+06	9.57458e+06
Luteolin 7-O-malonylglucoside	C24 H22 O14	534.101	533.093	265.539	87.5051	6.907	1.8279e+08	1.76529e+08	1.84225e+08	7.40803e+07	8.76742e+07	7.33545e+07	8.239e+07	6.47695e+07	5.15983e+07	6.49277e+07	6.46892e+07	4.86794e+07	3.23569e+07	3.11994e+07	3.44169e+07	8.79235e+07	6.2873e+07	8.27508e+07
Malonyldaidzin	C24 H22 O12	502.111	501.103	249.544	82.1735	8.546	2.15624e+09	2.31895e+09	2.19764e+09	8.16556e+07	1.07749e+09	7.35823e+08	8.0711e+08	7.95336e+08	3.12146e+08	1.06626e+09	1.45758e+09	8.8254e+08	2.17757e+08	4.11706e+08	7.59715e+08	1.76535e+09	7.27661e+08	1.11644e+09
Mammea A/BA	C25 H26 O5	406.178	405.171	201.578	66.1847	15.027	6.77577e+06	6.533e+06	6.19441e+06	78942.5	130259	42429.3	1.62648e+06	828243	906150	9.715e+06	1.04842e+07	5.50995e+06	1.28703e+06	726105	696134	3.2518e+06	2.00412e+06	3.53195e+06
Maraniol	C12 H12 O3	204.079	203.071	100.528	32.5014	3.507	4.90388e+06	5.69732e+06	5.36232e+06	5.47549e+06	5.35969e+06	5.72911e+06	2.39207e+06	3.51833e+06	3.63068e+06	2.56353e+06	2.23527e+06	4.01774e+06	3.58337e+06	3.91671e+06	4.11552e+06	5.16796e+06	4.28158e+06	4.26109e+06
mebutamate	C10 H20 N2 O4	232.142	231.135	114.56	37.1787	1.539	1.83499e+07	1.0268e+07	8.36643e+06	2.93471e+06	4.80213e+06	2.4073e+06	1.61516e+06	3.62679e+06	1.22169e+06	4.13433e+06	4.79846e+06	8.62018e+06	8.59668e+06	3.32828e+06	3.57002e+06	9.00546e+06	4.03081e+06	1.22379e+07
Medronic Acid	C H6 O6 P2	175.964	174.956	86.4701	27.8155	0.743	9.227e+07	9.1026e+07	6.99037e+07	6.05221e+07	5.628e+07	3.06714e+07	7.86445e+07	7.30421e+07	4.11287e+07	1.02757e+08	1.14592e+08	6.84326e+07	6.79896e+07	6.97842e+07	8.49096e+07	9.98382e+07	8.55187e+07	2.47149e+07
meglumine	C7 H17 N O5	195.111	194.103	96.0437	31.0067	0.862	6.01714e+06	91664.1	4.18605e+06	8.7634e+06	5.58106e+06	9.92171e+06	4.53852e+06	1.08459e+07	1.45059e+07	2.07909e+06	558387	8.27167e+06	1.19854e+07	2.22845e+07	1.15993e+07	3.41299e+06	9.66597e+06	8.79421e+06
Methyl 2-{[beta-D-glucopyranosyl-(1->2)-[beta-D-xylopyranosyl-(1->6)]-beta-D-glucopyranosyl]oxy}benzoate	C25 H36 O17	608.197	607.189	302.587	99.8544	2.652	8.4384e+06	5.55917e+06	5.26751e+06	5.48479e+06	7.98357e+06	5.0984e+06	3.54103e+06	5.21614e+06	2.61082e+06	2.23565e+06	2.0896e+06	3.91311e+06	6.05566e+06	3.81985e+06	4.20976e+06	9.16599e+06	3.54183e+06	9.77615e+06
Methyl alpha-aspartylphenylalaninate	C14 H18 N2 O5	294.122	293.114	145.549	47.5085	3.289	4.68904e+08	4.42349e+08	2.85622e+08	1.45244e+08	1.75364e+08	1.39535e+08	6.87613e+07	1.84519e+08	1.56071e+08	1.29282e+08	1.85297e+08	3.62626e+08	3.65753e+08	3.39146e+08	3.43121e+08	6.82303e+08	4.43522e+08	5.66369e+08
MFCD00025555	C9 H18 N2 O3	202.132	201.124	99.5543	32.1769	2.342	6.11713e+06	8.90367e+06	1.10904e+07	4.41144e+06	4.42106e+06	2.27414e+06	2.27932e+06	3.68634e+06	1.90337e+06	2.30834e+06	6.92076e+06	7.4294e+06	3.85355e+06	808447	1.38036e+06	7.6859e+06	1.90648e+06	4.62508e+06
MFCD00059633	C14 H28 O3	244.204	243.196	120.59	39.1889	13.849	4.69654e+06	4.95351e+06	5.28755e+06	2.7157e+06	3.68963e+06	2.42475e+06	3.15531e+06	1.89718e+06	1.59286e+06	5.50726e+06	5.77051e+06	2.99298e+06	2.05895e+06	1.90025e+06	2.05991e+06	4.55159e+06	2.09027e+06	4.06785e+06
MFCD00153469	C12 H23 N O3	229.168	228.16	113.072	36.6829	8.977	6.55461e+06	6.30606e+06	7.12382e+06	7.44175e+06	7.29697e+06	7.09806e+06	8.10764e+06	6.68614e+06	7.47675e+06	6.46345e+06	6.60083e+06	5.62276e+06	6.53719e+06	8.89224e+06	8.62264e+06	6.11755e+06	7.15191e+06	6.07835e+06
MFCD00914626	C21 H20 O7	384.121	383.113	190.549	62.5085	10.386	1.59147e+06	1.3659e+06	1.43259e+06	1.84095e+06	2.44415e+06	2.17832e+06	7.65958e+06	4.59362e+06	3.772e+06	4.38022e+07	4.33701e+07	2.64013e+07	9.93213e+06	9.50199e+06	1.02002e+07	2.47359e+07	1.11279e+07	2.04036e+07
MFCD03411993	C18 H30 O5	326.21	325.202	161.593	52.8565	9.769	7.51488e+07	7.12896e+07	6.03927e+07	3.86972e+07	5.82952e+07	3.62975e+07	4.45346e+07	2.60813e+07	2.21034e+07	9.77236e+07	1.00448e+08	6.63654e+07	2.29628e+07	2.51835e+07	2.77909e+07	5.30021e+07	2.23406e+07	4.40223e+07
MFCD09953737	C10 H17 N O5	231.111	230.103	114.044	37.0067	5.028	3.39628e+07	3.57753e+07	3.59631e+07	1.14288e+07	1.75427e+07	1.16078e+07	8.50598e+06	7.53992e+06	7.62571e+06	1.58398e+07	1.842e+07	9.187e+06	1.88742e+07	1.46679e+07	2.01687e+07	2.45912e+07	1.17407e+07	2.02094e+07
Mitoxantrone	C22 H28 N4 O6	444.199	443.192	220.588	72.5215	3.142	9.35831e+07	9.4102e+07	6.02737e+07	1.47167e+08	1.65415e+08	8.68164e+07	7.92923e+07	1.79169e+08	8.50347e+07	1.16424e+07	1.75535e+07	3.02847e+07	8.99264e+07	8.545e+07	5.31913e+07	8.58656e+07	8.02538e+07	9.61419e+07
Moracin C	C19 H18 O4	310.121	309.113	153.549	50.1751	11.306	2.51102e+07	2.55304e+07	2.40798e+07	5.2823e+06	6.06889e+06	4.70396e+06	4.65363e+06	2.92093e+06	2.63703e+06	5.7507e+07	5.73908e+07	4.437e+07	1.63871e+07	1.30543e+07	1.70787e+07	3.05918e+07	2.32793e+07	3.14019e+07
morroniside	C17 H26 O11	406.148	405.14	201.562	66.1796	1.823	2.41338e+07	6.24435e+06	518626	2.13611e+06	9.78533e+06	467812	159938	8.21515e+06	846026	2.19307e+06	500254	1.0614e+07	1.23347e+07	599978	294706	1.90219e+07	422240	2.56148e+07
Mycophenolic acid	C17 H20 O6	320.126	319.118	158.551	51.8425	7.792	6.1221e+08	6.30047e+08	6.28329e+08	9.09118e+07	1.27572e+08	8.77599e+07	2.00941e+08	1.50364e+08	1.21439e+08	2.29069e+08	2.46264e+08	1.37916e+08	6.87282e+08	5.72728e+08	7.15635e+08	7.83557e+08	4.18312e+08	7.15395e+08
Myriocin	C21 H39 N O6	401.278	400.27	199.127	65.368	10.439	4.17939e+06	4.34261e+06	4.46833e+06	2.29566e+06	3.40606e+06	2.18647e+06	4.01711e+06	2.25211e+06	1.62643e+06	6.38071e+06	6.61757e+06	3.74049e+06	1.19277e+06	974801	1.15021e+06	3.76679e+06	1.42948e+06	2.97872e+06
N-(3-Carboxypropanoyl)-5-hydroxynorvaline	C9 H15 N O6	233.09	232.082	115.033	37.3366	1.888	7.52688e+07	6.08944e+07	4.52377e+07	1.20704e+07	1.9406e+07	1.05769e+07	7.59015e+06	1.24139e+07	5.75918e+06	1.4677e+07	1.94643e+07	2.84939e+07	2.15902e+07	1.06678e+07	1.14931e+07	5.07162e+07	1.66057e+07	4.93056e+07
N-[(6-Hydroxy-1,3-benzodioxol-5-yl)carbonyl]glycine	C10 H9 N O6	239.043	238.035	118.01	38.3288	2.065	4.00817e+07	2.79869e+07	2.55813e+06	2.12471e+06	4.24931e+06	1.59506e+06	400181	4.18507e+06	2.11008e+06	718103	1.04133e+06	39387.1	44318	26320	7.85584e+06	1.96435e+07	5.51187e+06	63107.9
N-{3,4-Dihydroxy-5-[(3,4,5-trihydroxybenzoyl)oxy]benzoyl}glycine	C16 H13 N O10	379.054	378.046	188.015	61.6639	10.005	1.90477e+06	1.97544e+06	2.03505e+06	6.66226e+06	1.0279e+07	6.91489e+06	8.34412e+06	4.59248e+06	3.89849e+06	3.94803e+06	4.20493e+06	2.02848e+06	777473	670517	749167	3.07183e+06	1.83826e+06	2.85534e+06
N-Acetyl-alpha-D-glucosamine1-phosphate	C8 H16 N O9 P	301.056	300.048	149.016	48.6643	1.035	2.09177e+07	1.94792e+07	1.95046e+07	1.37874e+07	1.37443e+07	1.35113e+07	4.83476e+06	9.22368e+06	1.01065e+07	1.00992e+07	1.13887e+07	1.75775e+07	1.0998e+07	1.53945e+07	1.13633e+07	1.94286e+07	2.29131e+07	1.94579e+07
N-Acetyl-beta-D-galactosamine	C8 H15 N O6	221.09	220.082	109.033	35.3366	0.899	3.8247e+08	3.97235e+08	3.684e+08	2.99908e+08	2.75702e+08	3.24915e+08	2.50875e+08	3.19574e+08	3.53855e+08	3.6657e+08	3.7022e+08	4.8001e+08	4.65158e+08	5.22855e+08	4.12141e+08	3.38674e+08	4.34444e+08	3.42601e+08
N-Acetyl-beta-D-glucosaminylamine	C8 H16 N2 O5	220.106	219.098	108.541	35.1726	0.869	5.43342e+06	5.19732e+06	5.5158e+06	6.52756e+06	6.01392e+06	6.15017e+06	6.02139e+06	7.99782e+06	8.83695e+06	6.12538e+06	6.62128e+06	7.97354e+06	8.14182e+06	9.45251e+06	8.28252e+06	5.96154e+06	7.16538e+06	4.539e+06
N-Acetyl-D-glucosaminate	C8 H15 N O7	237.085	236.077	117.031	38.0024	0.935	4.23341e+07	4.30359e+07	4.30982e+07	2.41689e+07	2.81569e+07	2.19984e+07	2.56751e+07	2.36834e+07	2.4772e+07	4.04414e+07	4.05118e+07	2.42449e+07	1.99585e+07	2.49291e+07	2.7221e+07	3.96095e+07	2.85338e+07	3.01682e+07
N-Acetyl-D-quinovosamine	C8 H15 N O5	205.095	204.087	101.036	32.6708	1.567	8.31047e+06	5.01283e+06	593767	331770	545655	263194	275330	4.28413e+06	170189	1.0842e+06	303201	2.55344e+06	5.23665e+06	270667	277080	767045	282211	7.39918e+06
N-acetyl-DL-tryptophan	C13 H14 N2 O3	246.1	245.092	121.538	39.505	5.541	3.07862e+08	3.20038e+08	3.17444e+08	2.01674e+08	2.58105e+08	1.96482e+08	1.38402e+08	1.9109e+08	1.5919e+08	1.41336e+08	1.61402e+08	1.77933e+08	3.53493e+08	2.90113e+08	3.65956e+08	2.95764e+08	1.85364e+08	2.314e+08
N-Acetyl-L-2-amino-6-oxopimelate	C9 H13 N O6	231.074	230.067	114.026	37.0007	1.097	1.45554e+07	2.13224e+07	1.92252e+07	6.80575e+06	7.66892e+06	4.19709e+06	5.96689e+06	5.39634e+06	4.42585e+06	1.14767e+07	1.42605e+07	1.07617e+07	7.80526e+06	8.30387e+06	8.2525e+06	1.33373e+07	9.86478e+06	9.5885e+06
N-Acetyl-L-glutamate5-semialdehyde	C7 H11 N O4	173.069	172.061	85.0228	27.3331	1.109	1.04599e+07	1.31425e+07	1.109e+07	1.05149e+07	9.69535e+06	9.34556e+06	1.02361e+07	1.25787e+07	1.3894e+07	7.93254e+06	9.60849e+06	6.50117e+06	5.19867e+06	1.0051e+07	1.20589e+07	1.27468e+07	1.05033e+07	8.98136e+06
N-Acetyl-L-methionine	C7 H13 N O3 S	191.062	190.054	94.0192	30.3319	3.064	7.41227e+06	9.71725e+06	1.69276e+07	1.83201e+06	6.16423e+06	4.97305e+06	3.68929e+06	9.32652e+06	1.14409e+07	1.00131e+07	1.13456e+07	9.09215e+06	1.11625e+06	3.90848e+06	6.76354e+06	5.74776e+06	1.07639e+06	890812
N-Acetyl-L-phenylalanine	C11 H13 N O3	207.09	206.082	102.033	33.0032	4.895	6.50785e+08	7.18335e+08	5.28937e+08	2.57453e+08	3.37567e+08	2.5385e+08	9.8159e+07	2.35786e+08	2.09872e+08	1.29338e+08	1.6808e+08	2.665e+08	2.50724e+08	2.59759e+08	2.81501e+08	7.92777e+08	4.99646e+08	6.01998e+08
N-Acetylleucylleucyltyrosinamide	C23 H36 N4 O5	448.268	447.26	222.622	73.1995	9.051	3.6336e+07	3.56595e+07	3.74358e+07	2.1107e+07	2.87037e+07	2.02249e+07	2.45502e+07	1.63276e+07	1.31838e+07	5.55274e+07	5.58681e+07	3.16869e+07	1.12408e+07	1.04792e+07	1.23376e+07	3.42182e+07	1.74489e+07	3.2425e+07
N-Benzoylaspartic acid	C11 H11 N O5	237.064	236.056	117.02	37.9989	3.886	5.52301e+07	3.22354e+07	2.97735e+07	3.21852e+07	7.02491e+07	3.38394e+07	2.77862e+07	4.93699e+07	2.57499e+07	2.22497e+07	2.47949e+07	2.18586e+07	1.66025e+07	1.61141e+07	1.1502e+07	4.65532e+07	2.03019e+07	4.33809e+07
n-Butyl lactate	C7 H14 O3	146.095	145.087	71.5356	22.8374	6.609	1.01815e+08	1.04878e+08	1.0941e+08	2.61431e+07	3.4669e+07	3.01221e+07	1.57692e+07	7.00492e+06	6.07853e+06	2.00183e+07	1.99993e+07	1.3419e+07	3.23062e+07	2.97008e+07	4.10066e+07	5.32512e+07	3.44739e+07	5.16397e+07
N-CAFFEOYL-L-ASPARTIC ACID	C13 H13 N O7	295.069	294.061	146.023	47.6665	3.24	5.99188e+07	4.74918e+07	5.15229e+07	6.41747e+06	8.7886e+06	5.33806e+06	3.0663e+06	6.37441e+06	3.88323e+06	8.25589e+06	9.31824e+06	1.62964e+07	1.49425e+07	1.10562e+07	1.21448e+07	4.12845e+07	1.72487e+07	2.87151e+07
N-COUMAROYL-L-ASPARTIC ACID	C13 H13 N O6	279.074	278.066	138.025	45.0006	3.792	6.76245e+07	6.1718e+07	5.37441e+07	3.26559e+07	3.71048e+07	3.08696e+07	2.8809e+07	1.73348e+07	3.5626e+07	1.99548e+07	2.05293e+07	3.11198e+07	7.33094e+07	1.67455e+07	5.12161e+07	6.92775e+07	5.64632e+07	6.30635e+07
N-Feruloylglycine	C12 H13 N O5	251.079	250.071	124.028	40.3348	4.296	4.51036e+08	4.93121e+08	3.14526e+08	1.41841e+08	1.81481e+08	1.4034e+08	5.49774e+07	1.25137e+08	1.03936e+08	1.72937e+08	1.29068e+08	1.56831e+08	1.46134e+08	1.74352e+08	1.53754e+08	6.82804e+08	4.54609e+08	6.39044e+08
N-Gluconyl ethanolamine phosphate	C8 H18 N O10 P	319.067	318.059	158.022	51.666	0.956	3.08336e+07	2.83997e+07	2.86997e+07	2.16458e+07	1.95314e+07	2.14307e+07	4.83375e+06	6.17537e+06	1.77528e+07	2.20003e+07	2.08825e+07	1.39276e+07	1.27405e+07	3.1631e+07	2.62233e+07	2.87971e+07	3.91619e+07	2.4507e+07
N-Methylanhalonine	C13 H17 N O3	235.121	234.113	116.049	37.675	3.309	3.61414e+06	3.09528e+06	2.33696e+06	1.30003e+06	1.07723e+06	1.22798e+06	1.63475e+06	3.13898e+06	2.77317e+06	7.95657e+06	9.53213e+06	1.3614e+07	4.26568e+06	5.03422e+06	3.84622e+06	8.79778e+06	1.18671e+07	1.40556e+07
N-Methylpyridinium	C6 H7 N	93.0583	92.0504	45.0174	13.998	5.415	858148	935504	968017	3.61206e+07	5.04533e+07	3.65077e+07	1.83747e+07	1.85408e+07	1.44534e+07	119343	161088	183996	686661	951511	806959	1.00793e+07	4.48312e+06	8.01919e+06
N-Succinyl-2-L-amino-6-oxoheptanedioate	C11 H15 N O8	289.08	288.072	143.028	46.6682	2.121	1.47553e+07	8.19544e+06	4.86299e+06	6.17438e+06	6.5196e+06	3.69287e+06	3.60902e+06	5.62838e+06	1.78175e+06	2.40173e+06	2.13499e+06	4.52465e+06	9.80249e+06	4.15586e+06	5.60441e+06	2.35841e+07	6.59579e+06	7.44402e+06
N-Undecanoylglycine	C13 H25 N O3	243.184	242.176	120.08	39.0189	9.978	1.94608e+07	1.64537e+07	1.75208e+07	1.80501e+07	1.49791e+07	1.59547e+07	1.77795e+07	1.58978e+07	1.44581e+07	1.67122e+07	1.37443e+07	1.19318e+07	1.61446e+07	1.58305e+07	1.7634e+07	1.42471e+07	1.50405e+07	1.93383e+07
N1-(5-Phospho-alpha-D-ribosyl)-5_6-dimethylbenzimidazole	C14 H19 N2 O7 P	358.092	357.084	177.534	58.1703	2.823	2.66224e+07	1.94903e+07	1.07533e+07	6.95784e+06	8.13658e+06	6.45042e+06	1.06241e+06	2.45444e+06	850294	481441	534302	1.08216e+06	4.68141e+06	2.8252e+06	2.78126e+06	8.57806e+06	3.35225e+06	1.2012e+07
N2-(D-1-Carboxyethyl)-L-lysine	C9 H18 N2 O4	218.127	217.119	107.552	34.8427	2.203	7.55568e+06	5.62321e+06	4.85052e+06	2.68287e+06	4.29989e+06	1.17596e+06	1.83985e+06	4.05085e+06	651011	1.88557e+06	4.487e+06	6.91416e+06	1.95285e+06	465865	1.3795e+06	1.19644e+07	2.95981e+06	3.22989e+06
N2-Acetyl-L-aminoadipate	C8 H13 N O5	203.08	202.072	100.028	32.3349	0.903	7.42745e+07	7.30692e+07	6.61138e+07	5.82955e+07	5.25361e+07	6.59445e+07	4.31777e+07	3.92178e+07	6.14432e+07	6.30881e+07	6.5786e+07	6.13502e+07	8.19997e+07	9.9879e+07	7.7019e+07	6.87103e+07	8.36664e+07	6.43799e+07
N2-Malonyl-D-tryptophan	C14 H14 N2 O5	290.09	289.083	143.533	46.8366	5.541	3.19538e+07	3.12556e+07	3.05325e+07	1.53243e+07	1.99819e+07	1.57561e+07	1.11345e+07	1.74927e+07	1.4059e+07	1.03693e+07	1.25103e+07	1.55268e+07	3.90802e+07	2.97603e+07	3.83851e+07	2.85304e+07	1.73123e+07	2.09654e+07
Naphthalen-2-amine	C10 H9 N	143.074	142.066	70.0251	22.3339	3.4	1.05499e+07	8.31298e+06	7.01505e+06	1.47562e+07	1.66015e+07	8.66353e+06	1.84023e+06	1.07785e+07	7.01806e+06	1.95941e+06	7.17503e+06	1.14291e+07	1.26339e+07	1.14656e+07	1.29098e+07	1.10339e+07	8.10414e+06	1.12411e+07
[truncated: 96 more rows]

## Sheet: Supplementary table S4
Supplementary Table 4 : peanut seedcoat identified under well watered conditions only.
[truncated: 518 more rows]

## Sheet: Supplementary table S5 
Supplementary Table 4 : peanut seedcoat identified under water deficit conditions only aftr comparing the two irrigation conditions .
[truncated: 173 more rows]

[truncated: 1 more sheets: Supplementary table S6]
